# Supplementary material for: Dissection of Protein Interactomics Highlights MicroRNA Synergy
Source: PLoS One. 2013 May 14;8(5):e63342. doi: 10.1371/journal.pone.0063342 (PMC3653946; doi:10.1371/journal.pone.0063342)
Supplement: Table S1 — Results of synergy score calculation in whole human genome. (XLSX) [file pone.0063342.s011.xlsx]

## Sheet: Sheet1
Table S1. Results of synergy score calculation in whole human genome.
miRNA i	miRNA j	TSS	PIS	synergy score
hsa-miR-155	hsa-miR-21	0.219	1.626	3.1458
hsa-miR-145	hsa-miR-21	0.127	1.523	2.8684
hsa-miR-1	hsa-miR-21	0.067	1.542	2.8426
hsa-miR-21	hsa-miR-222	0.125	1.463	2.7584
hsa-miR-16	hsa-miR-21	0.097	1.478	2.7574
hsa-miR-206	hsa-miR-21	0.071	1.49	2.753
hsa-miR-146a	hsa-miR-21	0.09	1.477	2.7486
hsa-miR-143	hsa-miR-21	0.099	1.451	2.7108
hsa-miR-21	hsa-miR-221	0.141	1.37	2.607
hsa-miR-200b	hsa-miR-21	0.06	1.405	2.589
hsa-miR-125b	hsa-miR-21	0.079	1.375	2.554
hsa-miR-15a	hsa-miR-21	0.079	1.372	2.5486
hsa-miR-145	hsa-miR-155	0.099	1.323	2.4804
hsa-miR-20a	hsa-miR-21	0.111	1.253	2.3664
hsa-miR-146a	hsa-miR-155	0.136	1.236	2.3608
hsa-miR-1	hsa-miR-155	0.065	1.267	2.3456
hsa-miR-155	hsa-miR-222	0.124	1.228	2.3344
hsa-miR-155	hsa-miR-206	0.075	1.252	2.3286
hsa-miR-146a	hsa-miR-222	0.071	1.23	2.285
hsa-miR-21	hsa-miR-223	0.068	1.216	2.2568
hsa-miR-155	hsa-miR-16	0.08	1.209	2.2562
hsa-miR-155	hsa-miR-221	0.098	1.194	2.2472
hsa-miR-200c	hsa-miR-21	0.048	1.221	2.2458
hsa-miR-145	hsa-miR-206	0.055	1.21	2.233
hsa-miR-126	hsa-miR-21	0.087	1.192	2.2326
hsa-miR-145	hsa-miR-222	0.075	1.198	2.2314
hsa-miR-206	hsa-miR-222	0.06	1.179	2.1822
hsa-miR-126	hsa-miR-222	0.094	1.16	2.182
hsa-miR-150	hsa-miR-21	0.091	1.155	2.17
hsa-miR-143	hsa-miR-222	0.087	1.15	2.157
hsa-miR-143	hsa-miR-155	0.076	1.154	2.1532
hsa-miR-145	hsa-miR-221	0.075	1.15	2.145
hsa-let-7a	hsa-miR-21	0.095	1.127	2.1236
hsa-miR-21	hsa-miR-34a	0.109	1.119	2.1232
hsa-miR-155	hsa-miR-200b	0.051	1.145	2.112
hsa-miR-145	hsa-miR-146a	0.067	1.133	2.1064
hsa-miR-143	hsa-miR-206	0.058	1.137	2.1046
hsa-miR-125b	hsa-miR-155	0.066	1.127	2.0946
hsa-miR-146a	hsa-miR-221	0.063	1.116	2.0718
hsa-miR-126	hsa-miR-146a	0.082	1.098	2.0584
hsa-miR-145	hsa-miR-223	0.114	1.079	2.0562
hsa-miR-141	hsa-miR-21	0.06	1.097	2.0346
hsa-miR-143	hsa-miR-146a	0.056	1.089	2.0162
hsa-miR-206	hsa-miR-223	0.049	1.088	2.0074
hsa-miR-125b	hsa-miR-222	0.065	1.076	2.0018
hsa-miR-21	hsa-miR-29b	0.061	1.075	1.996
hsa-miR-20a	hsa-miR-222	0.056	1.077	1.9946
hsa-miR-155	hsa-miR-15a	0.073	1.065	1.99
hsa-miR-206	hsa-miR-221	0.049	1.077	1.9876
hsa-miR-205	hsa-miR-21	0.1	1.039	1.9702
hsa-miR-125b	hsa-miR-206	0.047	1.064	1.9622
hsa-miR-126	hsa-miR-221	0.092	1.036	1.9568
hsa-miR-126	hsa-miR-206	0.071	1.04	1.943
hsa-miR-222	hsa-miR-223	0.072	1.038	1.9404
hsa-miR-146a	hsa-miR-223	0.072	1.034	1.9332
hsa-miR-15a	hsa-miR-16	0.404	0.849	1.9322
hsa-miR-1	hsa-miR-145	0.032	1.055	1.931
hsa-miR-155	hsa-miR-20a	0.072	1.031	1.9278
hsa-miR-125b	hsa-miR-221	0.065	1.034	1.9262
hsa-miR-21	hsa-miR-24	0.048	1.043	1.9254
hsa-let-7a	hsa-miR-222	0.063	1.034	1.9242
hsa-miR-143	hsa-miR-221	0.081	1.023	1.9224
hsa-miR-200b	hsa-miR-206	0.042	1.042	1.9176
hsa-miR-146a	hsa-miR-206	0.064	1.022	1.9036
hsa-miR-143	hsa-miR-145	0.22	0.935	1.903
hsa-miR-125b	hsa-miR-146a	0.035	1.035	1.898
hsa-miR-200b	hsa-miR-222	0.063	1.017	1.8936
hsa-miR-125b	hsa-miR-143	0.068	1.013	1.8914
hsa-miR-126	hsa-miR-155	0.069	1.012	1.8906
hsa-let-7a	hsa-miR-145	0.1	0.991	1.8838
hsa-miR-125b	hsa-miR-145	0.08	1	1.88
hsa-miR-1	hsa-miR-206	0.166	0.95	1.876
hsa-miR-155	hsa-miR-223	0.091	0.986	1.8658
hsa-miR-206	hsa-miR-20a	0.032	1.016	1.8608
hsa-miR-145	hsa-miR-15a	0.066	0.994	1.8552
hsa-miR-150	hsa-miR-155	0.098	0.975	1.853
hsa-let-7a	hsa-miR-143	0.101	0.968	1.8434
hsa-miR-126	hsa-miR-145	0.081	0.978	1.8414
hsa-miR-20a	hsa-miR-221	0.065	0.98	1.829
hsa-miR-145	hsa-miR-20a	0.132	0.941	1.8258
hsa-miR-150	hsa-miR-222	0.068	0.976	1.8248
hsa-miR-1	hsa-miR-16	0.046	0.984	1.8172
hsa-miR-1	hsa-miR-222	0.059	0.976	1.8158
hsa-miR-125b	hsa-miR-16	0.07	0.964	1.8052
hsa-miR-155	hsa-miR-200c	0.051	0.973	1.8024
hsa-miR-126	hsa-miR-223	0.094	0.949	1.8022
hsa-miR-143	hsa-miR-20a	0.086	0.951	1.7978
hsa-miR-146a	hsa-miR-200b	0.045	0.973	1.7964
hsa-miR-142-3p	hsa-miR-21	0.039	0.97	1.785
hsa-miR-16	hsa-miR-206	0.036	0.971	1.7838
hsa-miR-145	hsa-miR-16	0.062	0.956	1.7828
hsa-miR-16-1	hsa-miR-21	0.058	0.957	1.7806
hsa-miR-145	hsa-miR-200b	0.044	0.963	1.7774
hsa-miR-16	hsa-miR-222	0.06	0.953	1.7754
hsa-miR-145	hsa-miR-150	0.099	0.931	1.7748
hsa-miR-146a	hsa-miR-16	0.048	0.958	1.7724
hsa-miR-1	hsa-miR-221	0.057	0.952	1.7706
hsa-miR-132	hsa-miR-21	0.052	0.953	1.7674
hsa-miR-145	hsa-miR-34a	0.071	0.94	1.763
hsa-miR-221	hsa-miR-223	0.067	0.942	1.7626
hsa-miR-1	hsa-miR-125b	0.044	0.954	1.7612
hsa-let-7a	hsa-miR-155	0.065	0.942	1.7606
hsa-miR-15a	hsa-miR-222	0.063	0.942	1.7586
hsa-miR-17-5p	hsa-miR-222	0.059	0.941	1.7528
hsa-let-7a	hsa-miR-206	0.043	0.949	1.7512
hsa-miR-16	hsa-miR-221	0.056	0.94	1.748
hsa-miR-155	hsa-miR-34a	0.06	0.933	1.7394
hsa-miR-143	hsa-miR-223	0.106	0.907	1.7386
hsa-miR-150	hsa-miR-221	0.049	0.929	1.7212
hsa-miR-146a	hsa-miR-150	0.068	0.917	1.7186
hsa-miR-126	hsa-miR-17-5p	0.168	0.86	1.716
hsa-let-7a	hsa-miR-223	0.085	0.905	1.714
hsa-miR-21	hsa-miR-9	0.061	0.917	1.7116
hsa-miR-200b	hsa-miR-200c	0.525	0.656	1.7058
hsa-miR-132	hsa-miR-223	0.073	0.907	1.7056
hsa-miR-200a	hsa-miR-429	0.701	0.558	1.7054
hsa-let-7a	hsa-miR-221	0.085	0.898	1.7014
hsa-miR-200c	hsa-miR-206	0.036	0.918	1.6884
hsa-miR-200b	hsa-miR-221	0.053	0.908	1.6874
hsa-miR-1	hsa-miR-146a	0.025	0.923	1.6864
hsa-miR-15a	hsa-miR-206	0.035	0.916	1.6838
hsa-miR-200c	hsa-miR-222	0.114	0.871	1.6818
hsa-miR-15a	hsa-miR-20a	0.045	0.909	1.6812
hsa-miR-16	hsa-miR-200b	0.051	0.904	1.6782
hsa-miR-125b	hsa-miR-223	0.078	0.887	1.6746
hsa-miR-222	hsa-miR-34a	0.084	0.882	1.6716
hsa-miR-20a	hsa-miR-223	0.064	0.893	1.6714
hsa-miR-203	hsa-miR-21	0.069	0.89	1.671
hsa-miR-181a	hsa-miR-21	0.053	0.897	1.6676
hsa-miR-125b	hsa-miR-15a	0.059	0.893	1.6664
hsa-miR-143	hsa-miR-150	0.101	0.868	1.6634
hsa-miR-205	hsa-miR-222	0.099	0.869	1.6632
hsa-miR-125b	hsa-miR-20a	0.058	0.891	1.6618
hsa-miR-125b	hsa-miR-200b	0.054	0.892	1.6596
hsa-miR-150	hsa-miR-206	0.04	0.898	1.6564
hsa-miR-150	hsa-miR-223	0.095	0.867	1.6556
hsa-miR-155	hsa-miR-29b	0.058	0.886	1.6528
hsa-miR-16-1	hsa-miR-222	0.055	0.885	1.648
hsa-miR-21	hsa-miR-26a	0.075	0.873	1.6464
hsa-miR-21	hsa-miR-29c	0.025	0.899	1.6432
hsa-miR-146a	hsa-miR-20a	0.034	0.891	1.6378
hsa-miR-200b	hsa-miR-205	0.203	0.797	1.6376
hsa-let-7a	hsa-miR-146a	0.054	0.879	1.6362
hsa-miR-200a	hsa-miR-21	0.052	0.878	1.6324
hsa-miR-1	hsa-miR-200b	0.03	0.89	1.632
hsa-miR-200a	hsa-miR-200b	0.319	0.724	1.6222
hsa-miR-141	hsa-miR-200b	0.223	0.777	1.6216
hsa-miR-15a	hsa-miR-221	0.061	0.867	1.6216
hsa-miR-145	hsa-miR-205	0.065	0.861	1.6148
hsa-miR-146a	hsa-miR-34a	0.063	0.862	1.6146
hsa-let-7a	hsa-miR-20a	0.065	0.86	1.613
hsa-miR-182	hsa-miR-21	0.064	0.86	1.612
hsa-miR-17-5p	hsa-miR-21	0.094	0.841	1.6078
hsa-miR-146a	hsa-miR-15a	0.034	0.871	1.6018
hsa-miR-126	hsa-miR-20a	0.108	0.828	1.5984
hsa-miR-16	hsa-miR-20a	0.053	0.854	1.5902
hsa-miR-132	hsa-miR-145	0.05	0.855	1.589
hsa-miR-206	hsa-miR-24	0.027	0.866	1.5858
hsa-miR-141	hsa-miR-155	0.062	0.845	1.583
hsa-miR-1	hsa-miR-20a	0.036	0.859	1.5822
hsa-miR-145	hsa-miR-203	0.095	0.826	1.5818
hsa-miR-205	hsa-miR-206	0.032	0.856	1.5728
hsa-miR-222	hsa-miR-29b	0.037	0.853	1.5724
hsa-let-7a	hsa-miR-126	0.04	0.85	1.57
hsa-miR-132	hsa-miR-143	0.058	0.838	1.5664
hsa-miR-200b	hsa-miR-20a	0.037	0.849	1.5652
hsa-let-7a	hsa-miR-1	0.038	0.846	1.5608
hsa-miR-21	hsa-miR-29a	0.032	0.847	1.5566
hsa-miR-126	hsa-miR-143	0.085	0.816	1.5538
hsa-miR-126	hsa-miR-150	0.065	0.827	1.5536
hsa-miR-195	hsa-miR-21	0.042	0.839	1.5522
hsa-miR-21	hsa-miR-22	0.047	0.836	1.5518
hsa-miR-146a	hsa-miR-16-1	0.043	0.837	1.5496
hsa-miR-20a	hsa-miR-24	0.043	0.837	1.5496
hsa-miR-132	hsa-miR-146a	0.101	0.804	1.5482
hsa-miR-17-5p	hsa-miR-221	0.065	0.824	1.5482
hsa-miR-143	hsa-miR-24	0.03	0.843	1.5474
hsa-miR-143	hsa-miR-16	0.046	0.833	1.5454
hsa-miR-132	hsa-miR-222	0.04	0.835	1.543
hsa-miR-132	hsa-miR-155	0.064	0.818	1.5364
hsa-miR-1	hsa-miR-15a	0.036	0.832	1.5336
hsa-miR-124	hsa-miR-21	0.027	0.837	1.5336
hsa-miR-16-1	hsa-miR-223	0.124	0.783	1.5334
hsa-miR-141	hsa-miR-206	0.032	0.834	1.5332
hsa-miR-15b	hsa-miR-21	0.031	0.833	1.5304
hsa-let-7a	hsa-miR-150	0.074	0.809	1.5302
hsa-miR-126	hsa-miR-132	0.046	0.823	1.5274
hsa-let-7b	hsa-miR-21	0.051	0.818	1.5234
hsa-miR-1	hsa-miR-143	0.036	0.826	1.5228
hsa-miR-132	hsa-miR-206	0.042	0.822	1.5216
hsa-let-7a	hsa-miR-16	0.067	0.805	1.516
hsa-miR-222	hsa-miR-24	0.033	0.823	1.5144
hsa-miR-21	hsa-miR-23a	0.054	0.81	1.512
hsa-miR-143	hsa-miR-205	0.053	0.81	1.511
hsa-miR-143	hsa-miR-16-1	0.081	0.794	1.5102
hsa-miR-145	hsa-miR-16-1	0.078	0.794	1.5072
hsa-miR-16-1	hsa-miR-206	0.03	0.82	1.506
hsa-let-7a	hsa-miR-15a	0.067	0.799	1.5052
hsa-miR-16-1	hsa-miR-221	0.062	0.8	1.502
hsa-miR-141	hsa-miR-200c	0.251	0.695	1.502
hsa-miR-146a	hsa-miR-24	0.038	0.813	1.5014
hsa-miR-200c	hsa-miR-221	0.078	0.789	1.4982
hsa-miR-150	hsa-miR-16-1	0.06	0.799	1.4982
hsa-miR-145	hsa-miR-181a	0.051	0.804	1.4982
hsa-miR-155	hsa-miR-24	0.04	0.81	1.498
hsa-miR-146a	hsa-miR-200c	0.049	0.802	1.4926
hsa-miR-125b	hsa-miR-24	0.048	0.801	1.4898
hsa-miR-17-5p	hsa-miR-206	0.019	0.816	1.4878
hsa-miR-106b	hsa-miR-20a	0.311	0.652	1.4846
hsa-miR-142-3p	hsa-miR-222	0.048	0.798	1.4844
hsa-miR-183	hsa-miR-21	0.061	0.79	1.483
hsa-miR-155	hsa-miR-16-1	0.049	0.796	1.4818
hsa-miR-143	hsa-miR-200b	0.048	0.794	1.4772
hsa-miR-206	hsa-miR-34a	0.031	0.803	1.4764
hsa-miR-192	hsa-miR-21	0.065	0.782	1.4726
hsa-miR-150	hsa-miR-17-5p	0.081	0.772	1.4706
hsa-miR-125b	hsa-miR-150	0.056	0.785	1.469
hsa-miR-125b	hsa-miR-126	0.047	0.79	1.469
hsa-miR-155	hsa-miR-9	0.063	0.78	1.467
hsa-miR-143	hsa-miR-17-5p	0.07	0.775	1.465
hsa-miR-20a	hsa-miR-34a	0.057	0.781	1.4628
hsa-miR-1	hsa-miR-200c	0.026	0.798	1.4624
hsa-miR-221	hsa-miR-34a	0.087	0.761	1.4568
hsa-miR-155	hsa-miR-205	0.072	0.769	1.4562
hsa-miR-15a	hsa-miR-200b	0.047	0.782	1.4546
hsa-miR-141	hsa-miR-222	0.071	0.768	1.4534
hsa-miR-146a	hsa-miR-17-5p	0.042	0.783	1.4514
hsa-miR-203	hsa-miR-222	0.048	0.779	1.4502
hsa-miR-182	hsa-miR-222	0.061	0.771	1.4488
hsa-miR-206	hsa-miR-9	0.039	0.782	1.4466
hsa-miR-200b	hsa-miR-223	0.036	0.783	1.4454
hsa-miR-29b	hsa-miR-29c	0.602	0.468	1.4444
hsa-miR-183	hsa-miR-222	0.06	0.769	1.4442
hsa-miR-145	hsa-miR-17-5p	0.087	0.754	1.4442
hsa-let-7a	hsa-miR-16-1	0.061	0.768	1.4434
hsa-miR-145	hsa-miR-182	0.07	0.762	1.4416
hsa-miR-181b	hsa-miR-21	0.061	0.767	1.4416
hsa-miR-221	hsa-miR-29b	0.046	0.775	1.441
hsa-miR-145	hsa-miR-200c	0.027	0.784	1.4382
hsa-miR-126	hsa-miR-16-1	0.071	0.759	1.4372
hsa-miR-143	hsa-miR-29b	0.072	0.757	1.4346
hsa-miR-17-5p	hsa-miR-223	0.071	0.757	1.4336
hsa-let-7a	hsa-miR-125b	0.116	0.731	1.4318
hsa-miR-126	hsa-miR-205	0.049	0.768	1.4314
hsa-miR-150	hsa-miR-24	0.051	0.766	1.4298
hsa-miR-16-1	hsa-miR-20a	0.063	0.759	1.4292
hsa-miR-125b	hsa-miR-200c	0.041	0.768	1.4234
hsa-miR-145	hsa-miR-22	0.056	0.759	1.4222
hsa-miR-125b	hsa-miR-34a	0.065	0.753	1.4204
hsa-let-7a	hsa-miR-200b	0.032	0.77	1.418
hsa-miR-203	hsa-miR-20a	0.109	0.726	1.4158
hsa-miR-150	hsa-miR-15a	0.056	0.752	1.4096
hsa-miR-143	hsa-miR-203	0.061	0.748	1.4074
hsa-miR-150	hsa-miR-20a	0.065	0.745	1.406
hsa-miR-125b	hsa-miR-17-5p	0.057	0.749	1.4052
hsa-miR-145	hsa-miR-9	0.044	0.756	1.4048
hsa-miR-125b	hsa-miR-29b	0.051	0.752	1.4046
hsa-miR-200c	hsa-miR-205	0.227	0.653	1.4024
hsa-miR-205	hsa-miR-221	0.07	0.74	1.402
hsa-miR-20a	hsa-miR-20b	0.336	0.592	1.4016
hsa-miR-145	hsa-miR-26a	0.072	0.738	1.4004
hsa-miR-132	hsa-miR-150	0.097	0.722	1.3966
hsa-miR-145	hsa-miR-29b	0.056	0.744	1.3952
hsa-miR-20a	hsa-miR-29b	0.02	0.764	1.3952
hsa-miR-143	hsa-miR-23a	0.032	0.757	1.3946
hsa-miR-155	hsa-miR-203	0.045	0.749	1.3932
hsa-miR-200a	hsa-miR-205	0.289	0.613	1.3924
hsa-miR-155	hsa-miR-29c	0.033	0.752	1.3866
hsa-miR-143	hsa-miR-34a	0.062	0.735	1.385
hsa-miR-145	hsa-miR-24	0.009	0.764	1.3842
hsa-miR-125b	hsa-miR-16-1	0.053	0.739	1.3832
hsa-miR-122	hsa-miR-21	0.058	0.736	1.3828
hsa-miR-142-3p	hsa-miR-145	0.047	0.742	1.3826
hsa-miR-143	hsa-miR-26a	0.044	0.742	1.3796
hsa-miR-132	hsa-miR-221	0.042	0.743	1.3794
hsa-miR-200a	hsa-miR-206	0.042	0.743	1.3794
hsa-miR-200c	hsa-miR-20a	0.022	0.754	1.3792
hsa-miR-141	hsa-miR-143	0.056	0.735	1.379
hsa-miR-198	hsa-miR-21	0.025	0.752	1.3786
hsa-miR-146a	hsa-miR-29b	0.04	0.743	1.3774
hsa-miR-126	hsa-miR-200b	0.059	0.732	1.3766
hsa-miR-16	hsa-miR-34a	0.06	0.731	1.3758
hsa-miR-141	hsa-miR-145	0.05	0.736	1.3748
hsa-miR-150	hsa-miR-34a	0.078	0.72	1.374
hsa-miR-138	hsa-miR-222	0.02	0.752	1.3736
hsa-miR-142-3p	hsa-miR-155	0.045	0.737	1.3716
hsa-miR-221	hsa-miR-24	0.027	0.747	1.3716
hsa-miR-181a	hsa-miR-222	0.056	0.728	1.3664
hsa-miR-16-1	hsa-miR-24	0.015	0.75	1.365
hsa-miR-206	hsa-miR-29b	0.021	0.746	1.3638
hsa-miR-146a	hsa-miR-182	0.041	0.734	1.3622
hsa-miR-125b	hsa-miR-141	0.064	0.721	1.3618
hsa-miR-16	hsa-miR-24	0.042	0.732	1.3596
hsa-miR-200a	hsa-miR-222	0.061	0.721	1.3588
hsa-miR-142-3p	hsa-miR-17-5p	0.042	0.731	1.3578
hsa-miR-222	hsa-miR-9	0.045	0.729	1.3572
hsa-miR-155	hsa-miR-181a	0.056	0.722	1.3556
hsa-miR-141	hsa-miR-20a	0.064	0.717	1.3546
hsa-miR-200b	hsa-miR-9	0.053	0.723	1.3544
hsa-miR-142-3p	hsa-miR-221	0.05	0.723	1.3514
hsa-miR-150	hsa-miR-16	0.075	0.709	1.3512
hsa-miR-200b	hsa-miR-34a	0.053	0.72	1.349
hsa-miR-1	hsa-miR-223	0.033	0.731	1.3488
hsa-miR-223	hsa-miR-34a	0.063	0.714	1.3482
hsa-miR-146a	hsa-miR-9	0.052	0.719	1.3462
hsa-miR-155	hsa-miR-17-5p	0.069	0.708	1.3434
hsa-miR-142-3p	hsa-miR-206	0.024	0.733	1.3434
hsa-miR-1	hsa-miR-126	0.038	0.725	1.343
hsa-miR-19a	hsa-miR-21	0.05	0.717	1.3406
hsa-miR-146a	hsa-miR-205	0.038	0.723	1.3394
hsa-miR-221	hsa-miR-222	0.566	0.429	1.3382
hsa-miR-126	hsa-miR-34a	0.054	0.713	1.3374
hsa-miR-16	hsa-miR-200c	0.037	0.722	1.3366
hsa-miR-132	hsa-miR-16-1	0.04	0.72	1.336
hsa-let-7a	hsa-miR-203	0.075	0.699	1.3332
hsa-miR-150	hsa-miR-200b	0.037	0.72	1.333
hsa-miR-142-3p	hsa-miR-20a	0.042	0.717	1.3326
hsa-miR-206	hsa-miR-23a	0.05	0.711	1.3298
hsa-miR-181b	hsa-miR-222	0.07	0.698	1.3264
hsa-miR-15a	hsa-miR-24	0.019	0.725	1.324
hsa-miR-143	hsa-miR-20b	0.035	0.716	1.3238
hsa-miR-206	hsa-miR-26a	0.029	0.719	1.3232
hsa-let-7a	hsa-let-7c	0.296	0.57	1.322
hsa-miR-29a	hsa-miR-29b	0.492	0.461	1.3218
hsa-miR-223	hsa-miR-24	0.043	0.71	1.321
hsa-miR-138	hsa-miR-21	0.023	0.721	1.3208
hsa-miR-126	hsa-miR-29b	0.029	0.717	1.3196
hsa-miR-155	hsa-miR-29a	0.05	0.705	1.319
hsa-miR-21	hsa-miR-30b	0.032	0.715	1.319
hsa-miR-126	hsa-miR-22	0.048	0.706	1.3188
hsa-miR-155	hsa-miR-182	0.053	0.703	1.3184
hsa-miR-145	hsa-miR-183	0.087	0.684	1.3182
hsa-miR-1	hsa-miR-29b	0.022	0.72	1.318
hsa-miR-205	hsa-miR-223	0.059	0.699	1.3172
hsa-miR-125b	hsa-miR-132	0.031	0.714	1.3162
hsa-miR-155	hsa-miR-200a	0.049	0.703	1.3144
hsa-miR-21	hsa-miR-30	0.034	0.711	1.3138
hsa-miR-15a	hsa-miR-34a	0.061	0.696	1.3138
hsa-miR-183	hsa-miR-221	0.061	0.695	1.312
hsa-miR-16-1	hsa-miR-17-5p	0.053	0.699	1.3112
hsa-miR-203	hsa-miR-221	0.059	0.695	1.31
hsa-miR-150	hsa-miR-182	0.054	0.696	1.3068
hsa-miR-145	hsa-miR-192	0.073	0.685	1.306
hsa-miR-145	hsa-miR-181b	0.084	0.678	1.3044
hsa-miR-182	hsa-miR-221	0.066	0.687	1.3026
hsa-miR-205	hsa-miR-20a	0.053	0.694	1.3022
hsa-miR-1	hsa-miR-205	0.022	0.711	1.3018
hsa-miR-126	hsa-miR-203	0.035	0.702	1.2986
hsa-miR-22	hsa-miR-222	0.036	0.701	1.2978
hsa-miR-182	hsa-miR-206	0.043	0.697	1.2976
hsa-miR-200b	hsa-miR-203	0.05	0.693	1.2974
hsa-miR-143	hsa-miR-15a	0.076	0.678	1.2964
hsa-miR-148a	hsa-miR-21	0.068	0.682	1.2956
hsa-let-7b	hsa-miR-155	0.04	0.697	1.2946
hsa-miR-183	hsa-miR-206	0.027	0.703	1.2924
hsa-miR-10a	hsa-miR-150	0.097	0.664	1.2922
hsa-miR-16	hsa-miR-29b	0.04	0.695	1.291
hsa-miR-20a	hsa-miR-93	0.254	0.575	1.289
hsa-miR-143	hsa-miR-15b	0.02	0.704	1.2872
hsa-miR-143	hsa-miR-9	0.04	0.692	1.2856
hsa-miR-1	hsa-miR-150	0.034	0.695	1.285
hsa-miR-125b	hsa-miR-182	0.041	0.691	1.2848
hsa-miR-195	hsa-miR-20a	0.057	0.682	1.2846
hsa-miR-146a	hsa-miR-181a	0.029	0.697	1.2836
hsa-miR-200b	hsa-miR-24	0.029	0.697	1.2836
hsa-miR-155	hsa-miR-183	0.046	0.687	1.2826
hsa-miR-106b	hsa-miR-20b	0.371	0.506	1.2818
hsa-miR-16-1	hsa-miR-203	0.045	0.687	1.2816
hsa-miR-203	hsa-miR-206	0.036	0.692	1.2816
hsa-miR-10a	hsa-miR-223	0.042	0.688	1.2804
hsa-miR-150	hsa-miR-205	0.037	0.69	1.279
hsa-miR-143	hsa-miR-181b	0.051	0.682	1.2786
hsa-miR-145	hsa-miR-200a	0.05	0.682	1.2776
hsa-miR-143	hsa-miR-22	0.046	0.684	1.2772
hsa-miR-181a	hsa-miR-206	0.028	0.694	1.2772
hsa-miR-145	hsa-miR-15b	0.033	0.69	1.275
hsa-miR-15a	hsa-miR-15b	0.257	0.565	1.274
hsa-miR-200c	hsa-miR-203	0.059	0.674	1.2722
hsa-miR-16-1	hsa-miR-200b	0.041	0.683	1.2704
hsa-miR-126	hsa-miR-183	0.03	0.689	1.2702
hsa-let-7c	hsa-miR-21	0.044	0.681	1.2698
hsa-miR-126	hsa-miR-16	0.044	0.681	1.2698
hsa-miR-141	hsa-miR-24	0.033	0.687	1.2696
hsa-miR-143	hsa-miR-200c	0.049	0.678	1.2694
hsa-miR-155	hsa-miR-198	0.035	0.685	1.268
hsa-miR-141	hsa-miR-16	0.05	0.676	1.2668
hsa-miR-155	hsa-miR-26a	0.06	0.67	1.266
hsa-miR-143	hsa-miR-200a	0.058	0.671	1.2658
hsa-miR-125b	hsa-miR-205	0.055	0.672	1.2646
hsa-miR-155	hsa-miR-23a	0.04	0.68	1.264
hsa-miR-126	hsa-miR-200c	0.041	0.679	1.2632
hsa-miR-124	hsa-miR-155	0.03	0.685	1.263
hsa-miR-200a	hsa-miR-200c	0.217	0.581	1.2628
hsa-miR-141	hsa-miR-146a	0.026	0.687	1.2626
hsa-miR-223	hsa-miR-29b	0.058	0.668	1.2604
hsa-miR-146a	hsa-miR-183	0.034	0.681	1.2598
hsa-miR-21	hsa-miR-98	0.048	0.673	1.2594
hsa-miR-10a	hsa-miR-21	0.051	0.67	1.257
hsa-miR-29a	hsa-miR-29c	0.623	0.352	1.2566
hsa-let-7a	hsa-miR-98	0.32	0.52	1.256
hsa-miR-15b	hsa-miR-20a	0.023	0.685	1.256
hsa-miR-221	hsa-miR-9	0.046	0.671	1.2538
hsa-miR-1	hsa-miR-34a	0.026	0.682	1.2536
hsa-let-7a	hsa-miR-34a	0.06	0.663	1.2534
hsa-miR-200b	hsa-miR-29b	0.026	0.681	1.2518
hsa-miR-19a	hsa-miR-222	0.078	0.652	1.2516
hsa-miR-155	hsa-miR-195	0.042	0.672	1.2516
hsa-miR-15a	hsa-miR-195	0.254	0.554	1.2512
hsa-miR-155	hsa-miR-30	0.034	0.675	1.249
hsa-miR-146a	hsa-miR-203	0.038	0.671	1.2458
hsa-miR-142-3p	hsa-miR-24	0.029	0.676	1.2458
hsa-miR-125b	hsa-miR-9	0.077	0.649	1.2452
hsa-miR-143	hsa-miR-183	0.044	0.667	1.2446
hsa-miR-155	hsa-miR-15b	0.04	0.669	1.2442
hsa-miR-21	hsa-miR-214	0.028	0.675	1.243
hsa-miR-142-3p	hsa-miR-146a	0.042	0.667	1.2426
hsa-miR-125b	hsa-miR-23a	0.039	0.668	1.2414
hsa-miR-181a	hsa-miR-221	0.07	0.65	1.24
hsa-miR-126	hsa-miR-15a	0.035	0.669	1.2392
hsa-miR-145	hsa-miR-195	0.06	0.655	1.239
hsa-miR-122	hsa-miR-145	0.102	0.631	1.2378
hsa-miR-222	hsa-miR-26a	0.026	0.672	1.2356
hsa-miR-206	hsa-miR-22	0.028	0.67	1.234
hsa-let-7a	hsa-miR-200c	0.025	0.671	1.2328
hsa-miR-155	hsa-miR-22	0.044	0.659	1.2302
hsa-miR-106b	hsa-miR-21	0.047	0.657	1.2296
hsa-miR-16	hsa-miR-195	0.207	0.568	1.2294
hsa-miR-146a	hsa-miR-22	0.025	0.668	1.2274
hsa-miR-142-3p	hsa-miR-143	0.048	0.655	1.227
hsa-miR-142-3p	hsa-miR-200b	0.036	0.661	1.2258
hsa-miR-142-3p	hsa-miR-223	0.064	0.645	1.225
hsa-miR-10a	hsa-miR-126	0.116	0.616	1.2248
hsa-miR-141	hsa-miR-150	0.042	0.657	1.2246
hsa-miR-126	hsa-miR-24	0.029	0.664	1.2242
hsa-miR-125b	hsa-miR-142-3p	0.052	0.651	1.2238
hsa-miR-132	hsa-miR-200b	0.021	0.668	1.2234
hsa-miR-125b	hsa-miR-15b	0.034	0.66	1.222
hsa-miR-145	hsa-miR-7	0.079	0.635	1.222
hsa-miR-181a	hsa-miR-20a	0.038	0.657	1.2206
hsa-miR-17-5p	hsa-miR-200b	0.045	0.653	1.2204
hsa-let-7c	hsa-miR-143	0.041	0.655	1.22
hsa-miR-141	hsa-miR-200a	0.353	0.481	1.2188
hsa-miR-21	hsa-miR-7	0.039	0.655	1.218
hsa-miR-20a	hsa-miR-26a	0.06	0.643	1.2174
hsa-miR-16	hsa-miR-223	0.056	0.645	1.217
hsa-miR-143	hsa-miR-192	0.043	0.652	1.2166
hsa-miR-145	hsa-miR-29c	0.048	0.649	1.2162
hsa-miR-17-5p	hsa-miR-24	0.044	0.65	1.214
hsa-miR-145	hsa-miR-214	0.033	0.656	1.2138
hsa-miR-122	hsa-miR-126	0.034	0.655	1.213
hsa-miR-222	hsa-miR-29c	0.032	0.656	1.2128
hsa-miR-19b	hsa-miR-222	0.064	0.638	1.2124
hsa-miR-125b	hsa-miR-181a	0.042	0.65	1.212
hsa-miR-143	hsa-miR-7	0.082	0.627	1.2106
hsa-miR-125b	hsa-miR-203	0.038	0.651	1.2098
hsa-miR-19b	hsa-miR-21	0.043	0.648	1.2094
hsa-miR-24	hsa-miR-34a	0.041	0.649	1.2092
hsa-miR-200c	hsa-miR-34a	0.026	0.657	1.2086
hsa-let-7a	hsa-miR-205	0.056	0.64	1.208
hsa-miR-20a	hsa-miR-22	0.047	0.645	1.208
hsa-miR-150	hsa-miR-29b	0.045	0.646	1.2078
hsa-miR-181b	hsa-miR-221	0.084	0.624	1.2072
hsa-miR-126	hsa-miR-142-3p	0.068	0.632	1.2056
hsa-miR-15b	hsa-miR-16	0.213	0.551	1.2048
hsa-miR-141	hsa-miR-221	0.051	0.641	1.2048
hsa-miR-126	hsa-miR-182	0.054	0.639	1.2042
hsa-miR-138	hsa-miR-221	0.014	0.661	1.2038
hsa-let-7a	hsa-miR-24	0.059	0.636	1.2038
hsa-miR-126	hsa-miR-192	0.045	0.643	1.2024
hsa-miR-10a	hsa-miR-16-1	0.017	0.658	1.2014
hsa-miR-15a	hsa-miR-16-1	0.228	0.54	1.2
hsa-miR-222	hsa-miR-23a	0.021	0.655	1.2
hsa-miR-22	hsa-miR-24	0.027	0.651	1.1988
hsa-miR-15b	hsa-miR-195	0.347	0.473	1.1984
hsa-miR-125b	hsa-miR-26a	0.048	0.639	1.1982
hsa-miR-203	hsa-miR-24	0.031	0.648	1.1974
hsa-miR-146a	hsa-miR-15b	0.038	0.644	1.1972
hsa-miR-10a	hsa-miR-146a	0.048	0.638	1.1964
hsa-miR-132	hsa-miR-200a	0.021	0.653	1.1964
hsa-miR-124	hsa-miR-145	0.008	0.66	1.196
hsa-let-7a	hsa-miR-141	0.033	0.646	1.1958
hsa-miR-183	hsa-miR-223	0.058	0.632	1.1956
hsa-miR-223	hsa-miR-9	0.049	0.637	1.1956
hsa-miR-16-1	hsa-miR-205	0.064	0.628	1.1944
hsa-miR-122	hsa-miR-222	0.055	0.632	1.1926
hsa-let-7c	hsa-miR-206	0.035	0.643	1.1924
hsa-miR-132	hsa-miR-20a	0.022	0.65	1.192
hsa-miR-21	hsa-miR-27a	0.041	0.639	1.1912
hsa-miR-125b	hsa-miR-29c	0.032	0.644	1.1912
hsa-miR-155	hsa-miR-181b	0.041	0.638	1.1894
hsa-miR-15a	hsa-miR-203	0.039	0.639	1.1892
hsa-miR-195	hsa-miR-222	0.042	0.637	1.1886
hsa-miR-222	hsa-miR-27a	0.036	0.64	1.188
hsa-miR-126	hsa-miR-9	0.045	0.635	1.188
hsa-miR-16-1	hsa-miR-20b	0.027	0.645	1.188
hsa-miR-182	hsa-miR-20a	0.046	0.634	1.1872
hsa-let-7c	hsa-miR-222	0.073	0.618	1.1854
hsa-miR-145	hsa-miR-19a	0.029	0.642	1.1846
hsa-miR-206	hsa-miR-98	0.027	0.643	1.1844
hsa-miR-107	hsa-miR-21	0.034	0.639	1.1842
hsa-miR-145	hsa-miR-23a	0.021	0.646	1.1838
hsa-let-7a	hsa-miR-29b	0.064	0.622	1.1836
hsa-let-7a	hsa-miR-182	0.056	0.626	1.1828
hsa-miR-126	hsa-miR-7	0.063	0.622	1.1826
hsa-miR-198	hsa-miR-222	0.014	0.649	1.1822
hsa-let-7a	hsa-miR-26a	0.059	0.624	1.1822
hsa-miR-1	hsa-miR-9	0.027	0.641	1.1808
hsa-let-7b	hsa-miR-222	0.07	0.617	1.1806
hsa-miR-22	hsa-miR-223	0.061	0.622	1.1806
hsa-miR-21	hsa-miR-25	0.038	0.634	1.1792
hsa-miR-146a	hsa-miR-200a	0.045	0.63	1.179
hsa-miR-125b	hsa-miR-200a	0.059	0.622	1.1786
hsa-miR-16	hsa-miR-16-1	0.075	0.613	1.1784
hsa-miR-200c	hsa-miR-223	0.032	0.636	1.1768
hsa-miR-198	hsa-miR-206	0.271	0.503	1.1764
hsa-miR-132	hsa-miR-205	0.028	0.638	1.1764
hsa-miR-222	hsa-miR-29a	0.026	0.638	1.1744
hsa-miR-146a	hsa-miR-29c	0.024	0.639	1.1742
hsa-miR-181b	hsa-miR-200b	0.031	0.634	1.1722
hsa-miR-142-3p	hsa-miR-16-1	0.063	0.616	1.1718
hsa-let-7a	hsa-miR-132	0.044	0.626	1.1708
hsa-miR-15a	hsa-miR-17-5p	0.042	0.627	1.1706
hsa-miR-143	hsa-miR-29c	0.054	0.62	1.17
hsa-miR-15a	hsa-miR-200c	0.036	0.63	1.17
hsa-miR-192	hsa-miR-222	0.05	0.622	1.1696
hsa-miR-145	hsa-miR-30b	0.035	0.63	1.169
hsa-miR-1	hsa-miR-132	0.026	0.635	1.169
hsa-miR-125b	hsa-miR-181b	0.024	0.636	1.1688
hsa-miR-20b	hsa-miR-222	0.027	0.634	1.1682
hsa-miR-141	hsa-miR-205	0.268	0.5	1.168
hsa-miR-1	hsa-miR-24	0.021	0.637	1.1676
hsa-let-7a	hsa-miR-17-5p	0.059	0.615	1.166
hsa-miR-203	hsa-miR-223	0.049	0.62	1.165
hsa-miR-10a	hsa-miR-222	0.065	0.611	1.1648
hsa-miR-20b	hsa-miR-21	0.033	0.628	1.1634
hsa-miR-150	hsa-miR-183	0.066	0.609	1.1622
hsa-miR-200a	hsa-miR-221	0.037	0.625	1.162
hsa-miR-200b	hsa-miR-429	0.335	0.459	1.1612
hsa-miR-17-5p	hsa-miR-20a	0.236	0.514	1.1612
hsa-let-7a	hsa-miR-142-3p	0.041	0.622	1.1606
hsa-miR-143	hsa-miR-214	0.03	0.628	1.1604
hsa-miR-183	hsa-miR-200b	0.029	0.628	1.1594
hsa-miR-16	hsa-miR-203	0.027	0.629	1.1592
hsa-miR-183	hsa-miR-200c	0.052	0.615	1.159
hsa-miR-221	hsa-miR-29c	0.034	0.625	1.159
hsa-miR-155	hsa-miR-19a	0.037	0.623	1.1584
hsa-miR-181b	hsa-miR-20a	0.084	0.595	1.155
hsa-miR-20a	hsa-miR-29c	0.022	0.629	1.1542
hsa-miR-16-1	hsa-miR-22	0.077	0.598	1.1534
hsa-miR-222	hsa-miR-7	0.05	0.613	1.1534
hsa-miR-143	hsa-miR-181a	0.053	0.611	1.1528
hsa-let-7b	hsa-miR-206	0.024	0.627	1.1526
hsa-miR-138	hsa-miR-146a	0.051	0.612	1.1526
hsa-miR-125b	hsa-miR-29a	0.031	0.623	1.1524
hsa-miR-126	hsa-miR-198	0.037	0.619	1.1512
hsa-miR-15b	hsa-miR-206	0.008	0.635	1.151
hsa-miR-10a	hsa-miR-145	0.031	0.622	1.1506
hsa-let-7a	hsa-miR-200a	0.027	0.624	1.1502
hsa-miR-206	hsa-miR-30b	0.026	0.624	1.1492
hsa-miR-126	hsa-miR-218	0.047	0.612	1.1486
hsa-miR-15b	hsa-miR-222	0.046	0.612	1.1476
hsa-miR-222	hsa-miR-30	0.033	0.619	1.1472
hsa-miR-206	hsa-miR-29c	0.022	0.625	1.147
hsa-miR-181b	hsa-miR-206	0.03	0.62	1.146
hsa-miR-141	hsa-miR-15a	0.045	0.611	1.1448
hsa-miR-150	hsa-miR-9	0.045	0.611	1.1448
hsa-miR-122	hsa-miR-206	0.025	0.622	1.1446
hsa-miR-145	hsa-miR-30	0.046	0.609	1.1422
hsa-miR-1	hsa-miR-16-1	0.028	0.619	1.1422
hsa-miR-148a	hsa-miR-222	0.01	0.629	1.1422
hsa-miR-21	hsa-miR-218	0.037	0.614	1.1422
hsa-miR-142-5p	hsa-miR-21	0.018	0.624	1.1412
hsa-miR-150	hsa-miR-203	0.05	0.606	1.1408
hsa-let-7c	hsa-miR-221	0.082	0.588	1.1404
hsa-miR-1	hsa-miR-17-5p	0.044	0.609	1.1402
hsa-miR-16-1	hsa-miR-34a	0.056	0.602	1.1396
hsa-miR-221	hsa-miR-26a	0.029	0.617	1.1396
hsa-miR-122	hsa-miR-146a	0.038	0.611	1.1378
hsa-let-7a	hsa-let-7b	0.252	0.492	1.1376
hsa-let-7a	hsa-miR-9	0.069	0.593	1.1364
hsa-miR-132	hsa-miR-182	0.038	0.61	1.136
hsa-miR-10a	hsa-miR-155	0.072	0.591	1.1358
hsa-miR-19a	hsa-miR-206	0.027	0.616	1.1358
hsa-miR-155	hsa-miR-192	0.037	0.61	1.135
hsa-miR-106b	hsa-miR-24	0.028	0.615	1.135
hsa-miR-222	hsa-miR-30b	0.031	0.613	1.1344
hsa-miR-16	hsa-miR-181a	0.041	0.607	1.1336
hsa-miR-146a	hsa-miR-23a	0.026	0.615	1.133
hsa-miR-200c	hsa-miR-9	0.033	0.611	1.1328
hsa-miR-126	hsa-miR-30b	0.021	0.617	1.1316
hsa-miR-145	hsa-miR-29a	0.026	0.614	1.1312
hsa-miR-15a	hsa-miR-223	0.099	0.573	1.1304
hsa-miR-106b	hsa-miR-145	0.036	0.607	1.1286
hsa-let-7a	hsa-miR-22	0.045	0.601	1.1268
hsa-miR-141	hsa-miR-16-1	0.043	0.602	1.1266
hsa-miR-15a	hsa-miR-205	0.043	0.602	1.1266
hsa-miR-155	hsa-miR-30b	0.019	0.615	1.126
hsa-let-7c	hsa-miR-155	0.058	0.593	1.1254
hsa-miR-21	hsa-miR-30d	0.013	0.618	1.1254
hsa-miR-16	hsa-miR-17-5p	0.047	0.599	1.1252
hsa-miR-145	hsa-miR-198	0.029	0.609	1.1252
hsa-miR-200b	hsa-miR-30	0.029	0.609	1.1252
hsa-miR-206	hsa-miR-214	0.036	0.605	1.125
hsa-miR-22	hsa-miR-221	0.048	0.598	1.1244
hsa-miR-125b	hsa-miR-183	0.022	0.612	1.1236
hsa-miR-132	hsa-miR-141	0.029	0.608	1.1234
hsa-miR-150	hsa-miR-181a	0.048	0.597	1.1226
hsa-miR-20a	hsa-miR-372	0.143	0.544	1.1222
hsa-miR-200b	hsa-miR-26a	0.047	0.597	1.1216
hsa-miR-1	hsa-miR-141	0.02	0.612	1.1216
hsa-miR-192	hsa-miR-20a	0.1	0.567	1.1206
hsa-miR-16	hsa-miR-205	0.046	0.597	1.1206
hsa-let-7c	hsa-miR-125b	0.062	0.588	1.1204
hsa-miR-138	hsa-miR-143	0.032	0.603	1.1174
hsa-miR-141	hsa-miR-223	0.042	0.597	1.1166
hsa-let-7b	hsa-miR-1	0.031	0.603	1.1164
hsa-miR-138	hsa-miR-145	0.025	0.606	1.1158
hsa-miR-198	hsa-miR-223	0.025	0.606	1.1158
hsa-miR-203	hsa-miR-34a	0.064	0.584	1.1152
hsa-miR-150	hsa-miR-200c	0.024	0.606	1.1148
hsa-miR-223	hsa-miR-7	0.067	0.582	1.1146
hsa-miR-21	hsa-miR-372	0.045	0.594	1.1142
hsa-miR-143	hsa-miR-98	0.062	0.584	1.1132
hsa-miR-106b	hsa-miR-222	0.063	0.582	1.1106
hsa-miR-20a	hsa-miR-23a	0.033	0.598	1.1094
hsa-miR-203	hsa-miR-205	0.038	0.595	1.109
hsa-miR-20a	hsa-miR-29a	0.016	0.607	1.1086
hsa-miR-17-5p	hsa-miR-203	0.051	0.587	1.1076
hsa-miR-21	hsa-miR-429	0.024	0.602	1.1076
hsa-miR-106b	hsa-miR-143	0.04	0.593	1.1074
hsa-miR-181a	hsa-miR-223	0.088	0.566	1.1068
hsa-miR-143	hsa-miR-182	0.064	0.579	1.1062
hsa-miR-133a	hsa-miR-21	0.019	0.604	1.1062
hsa-miR-19b	hsa-miR-20a	0.051	0.586	1.1058
hsa-miR-145	hsa-miR-27a	0.04	0.592	1.1056
hsa-miR-17-5p	hsa-miR-29b	0.029	0.598	1.1054
hsa-miR-21	hsa-miR-320	0.034	0.595	1.105
hsa-miR-17-5p	hsa-miR-181a	0.055	0.583	1.1044
hsa-miR-19a	hsa-miR-20a	0.067	0.576	1.1038
hsa-miR-126	hsa-miR-181a	0.036	0.593	1.1034
hsa-miR-145	hsa-miR-98	0.043	0.589	1.1032
hsa-miR-183	hsa-miR-20a	0.087	0.564	1.1022
hsa-miR-146a	hsa-miR-26a	0.022	0.6	1.102
hsa-miR-122	hsa-miR-20a	0.031	0.595	1.102
hsa-miR-223	hsa-miR-26a	0.068	0.574	1.1012
hsa-miR-145	hsa-miR-20b	0.032	0.594	1.1012
hsa-miR-182	hsa-miR-24	0.024	0.598	1.1004
hsa-miR-221	hsa-miR-30	0.027	0.596	1.0998
hsa-let-7b	hsa-miR-16	0.05	0.583	1.0994
hsa-let-7b	hsa-miR-143	0.057	0.579	1.0992
hsa-miR-200b	hsa-miR-29c	0.039	0.589	1.0992
hsa-miR-17-5p	hsa-miR-34a	0.071	0.571	1.0988
hsa-miR-16	hsa-miR-182	0.051	0.582	1.0986
hsa-miR-21	hsa-miR-96	0.038	0.589	1.0982
hsa-miR-20a	hsa-miR-9	0.045	0.585	1.098
hsa-miR-143	hsa-miR-29a	0.037	0.589	1.0972
hsa-miR-142-3p	hsa-miR-183	0.053	0.58	1.097
hsa-miR-15a	hsa-miR-29b	0.044	0.585	1.097
hsa-miR-182	hsa-miR-200b	0.04	0.587	1.0966
hsa-let-7a	hsa-miR-15b	0.055	0.578	1.0954
hsa-miR-16	hsa-miR-22	0.022	0.596	1.0948
hsa-miR-1	hsa-miR-203	0.018	0.598	1.0944
hsa-miR-221	hsa-miR-29a	0.032	0.59	1.094
hsa-miR-183	hsa-miR-24	0.019	0.597	1.0936
hsa-miR-106b	hsa-miR-125b	0.046	0.581	1.0918
hsa-miR-19a	hsa-miR-19b	0.641	0.25	1.091
hsa-miR-221	hsa-miR-27a	0.038	0.585	1.091
hsa-miR-200a	hsa-miR-223	0.045	0.581	1.0908
hsa-miR-126	hsa-miR-200a	0.046	0.58	1.09
hsa-miR-150	hsa-miR-200a	0.053	0.576	1.0898
hsa-let-7b	hsa-miR-221	0.067	0.568	1.0894
hsa-miR-192	hsa-miR-200b	0.047	0.579	1.0892
hsa-let-7c	hsa-miR-200b	0.036	0.585	1.089
hsa-miR-195	hsa-miR-24	0.027	0.59	1.089
hsa-miR-15b	hsa-miR-221	0.052	0.576	1.0888
hsa-miR-200b	hsa-miR-23a	0.034	0.586	1.0888
hsa-let-7c	hsa-miR-145	0.037	0.584	1.0882
hsa-miR-126	hsa-miR-26a	0.019	0.594	1.0882
hsa-miR-181a	hsa-miR-200b	0.026	0.59	1.088
hsa-let-7b	hsa-miR-145	0.042	0.581	1.0878
hsa-miR-205	hsa-miR-34a	0.04	0.582	1.0876
hsa-let-7c	hsa-miR-146a	0.02	0.592	1.0856
hsa-miR-142-3p	hsa-miR-150	0.073	0.562	1.0846
hsa-let-7a	hsa-miR-214	0.037	0.582	1.0846
hsa-miR-126	hsa-miR-138	0.031	0.585	1.084
hsa-miR-206	hsa-miR-29a	0.025	0.588	1.0834
hsa-let-7c	hsa-miR-1	0.024	0.588	1.0824
hsa-miR-128a	hsa-miR-21	0.023	0.588	1.0814
hsa-let-7b	hsa-miR-146a	0.039	0.579	1.0812
hsa-miR-21	hsa-miR-23b	0.03	0.584	1.0812
hsa-miR-143	hsa-miR-30	0.041	0.577	1.0796
hsa-miR-143	hsa-miR-25	0.034	0.58	1.078
hsa-miR-200b	hsa-miR-22	0.026	0.584	1.0772
hsa-miR-132	hsa-miR-16	0.043	0.574	1.0762
hsa-let-7b	hsa-miR-125b	0.068	0.56	1.076
hsa-miR-143	hsa-miR-148a	0.032	0.58	1.076
hsa-miR-29b	hsa-miR-34a	0.046	0.572	1.0756
hsa-miR-126	hsa-miR-29c	0.033	0.579	1.0752
hsa-miR-146a	hsa-miR-29a	0.038	0.576	1.0748
hsa-miR-141	hsa-miR-34a	0.029	0.581	1.0748
hsa-miR-141	hsa-miR-203	0.043	0.573	1.0744
hsa-miR-146a	hsa-miR-19a	0.025	0.583	1.0744
hsa-miR-20a	hsa-miR-25	0.041	0.574	1.0742
hsa-miR-107	hsa-miR-143	0.036	0.576	1.0728
hsa-miR-124	hsa-miR-146a	0.019	0.585	1.072
hsa-miR-223	hsa-miR-23a	0.027	0.58	1.071
hsa-miR-146a	hsa-miR-198	0.05	0.567	1.0706
hsa-let-7b	hsa-miR-200b	0.032	0.577	1.0706
hsa-miR-1	hsa-miR-181a	0.022	0.582	1.0696
hsa-miR-141	hsa-miR-9	0.029	0.578	1.0694
hsa-miR-195	hsa-miR-221	0.04	0.571	1.0678
hsa-miR-132	hsa-miR-203	0.02	0.582	1.0676
hsa-miR-181b	hsa-miR-200c	0.036	0.573	1.0674
hsa-let-7a	hsa-miR-29c	0.034	0.574	1.0672
hsa-miR-221	hsa-miR-30b	0.037	0.572	1.0666
hsa-let-7a	hsa-miR-183	0.049	0.565	1.066
hsa-miR-192	hsa-miR-223	0.052	0.563	1.0654
hsa-miR-148a	hsa-miR-20a	0.046	0.566	1.0648
hsa-miR-221	hsa-miR-23a	0.024	0.578	1.0644
hsa-miR-16-1	hsa-miR-183	0.031	0.574	1.0642
hsa-miR-146a	hsa-miR-30b	0.023	0.578	1.0634
hsa-miR-126	hsa-miR-217	0.024	0.577	1.0626
hsa-miR-142-3p	hsa-miR-16	0.031	0.573	1.0624
hsa-miR-150	hsa-miR-15b	0.031	0.573	1.0624
hsa-let-7a	hsa-miR-122	0.074	0.549	1.0622
hsa-miR-15a	hsa-miR-182	0.079	0.546	1.0618
hsa-miR-125b	hsa-miR-25	0.033	0.571	1.0608
hsa-miR-10a	hsa-miR-221	0.065	0.553	1.0604
hsa-miR-150	hsa-miR-192	0.045	0.564	1.0602
hsa-miR-206	hsa-miR-218	0.009	0.584	1.0602
hsa-miR-181a	hsa-miR-181b	0.349	0.395	1.06
hsa-miR-195	hsa-miR-206	0.016	0.58	1.06
hsa-miR-126	hsa-miR-19a	0.023	0.576	1.0598
hsa-miR-19a	hsa-miR-221	0.082	0.543	1.0594
hsa-miR-132	hsa-miR-15a	0.037	0.568	1.0594
hsa-miR-142-5p	hsa-miR-20a	0.019	0.578	1.0594
hsa-miR-132	hsa-miR-22	0.029	0.572	1.0586
hsa-miR-128a	hsa-miR-145	0.025	0.574	1.0582
hsa-miR-126	hsa-miR-27a	0.039	0.566	1.0578
hsa-let-7a	hsa-miR-181b	0.055	0.557	1.0576
hsa-miR-141	hsa-miR-429	0.276	0.434	1.0572
hsa-miR-200a	hsa-miR-24	0.006	0.584	1.0572
hsa-miR-122	hsa-miR-221	0.056	0.556	1.0568
hsa-miR-125b	hsa-miR-27a	0.032	0.569	1.0562
hsa-miR-16-1	hsa-miR-200a	0.048	0.56	1.056
hsa-miR-126	hsa-miR-141	0.042	0.563	1.0554
hsa-miR-200a	hsa-miR-26a	0.042	0.563	1.0554
hsa-miR-124	hsa-miR-206	0.013	0.579	1.0552
hsa-miR-15b	hsa-miR-200b	0.025	0.572	1.0546
hsa-miR-192	hsa-miR-206	0.03	0.569	1.0542
hsa-miR-150	hsa-miR-26a	0.051	0.557	1.0536
hsa-miR-155	hsa-miR-27a	0.033	0.567	1.0536
hsa-miR-16	hsa-miR-29c	0.024	0.572	1.0536
hsa-miR-1	hsa-miR-23a	0.027	0.57	1.053
hsa-miR-17-5p	hsa-miR-205	0.043	0.561	1.0528
hsa-miR-214	hsa-miR-223	0.025	0.571	1.0528
hsa-miR-10a	hsa-miR-143	0.041	0.562	1.0526
hsa-miR-17-5p	hsa-miR-182	0.048	0.558	1.0524
hsa-miR-27a	hsa-miR-27b	0.566	0.27	1.052
hsa-miR-15a	hsa-miR-183	0.026	0.57	1.052
hsa-miR-107	hsa-miR-200b	0.024	0.571	1.0518
hsa-miR-192	hsa-miR-24	0.047	0.558	1.0514
hsa-miR-143	hsa-miR-195	0.036	0.564	1.0512
hsa-miR-125b	hsa-miR-22	0.041	0.561	1.0508
hsa-miR-182	hsa-miR-34a	0.039	0.562	1.0506
hsa-miR-1	hsa-miR-29c	0.021	0.572	1.0506
hsa-miR-150	hsa-miR-7	0.037	0.563	1.0504
hsa-miR-17-5p	hsa-miR-200c	0.022	0.571	1.0498
hsa-miR-23a	hsa-miR-34a	0.02	0.572	1.0496
hsa-miR-181b	hsa-miR-223	0.07	0.544	1.0492
hsa-miR-146a	hsa-miR-192	0.044	0.558	1.0484
hsa-miR-132	hsa-miR-17-5p	0.031	0.565	1.048
hsa-miR-141	hsa-miR-17-5p	0.031	0.565	1.048
hsa-miR-1	hsa-miR-182	0.038	0.561	1.0478
hsa-miR-122	hsa-miR-143	0.081	0.537	1.0476
hsa-miR-148a	hsa-miR-155	0.041	0.559	1.0472
hsa-miR-126	hsa-miR-181b	0.046	0.556	1.0468
hsa-miR-221	hsa-miR-7	0.046	0.556	1.0468
hsa-miR-138	hsa-miR-24	0.02	0.57	1.046
hsa-miR-126	hsa-miR-148a	0.023	0.568	1.0454
hsa-miR-183	hsa-miR-203	0.12	0.514	1.0452
hsa-miR-124	hsa-miR-16	0.03	0.564	1.0452
hsa-miR-142-3p	hsa-miR-205	0.012	0.574	1.0452
hsa-miR-122	hsa-miR-125b	0.053	0.551	1.0448
hsa-miR-126	hsa-miR-20b	0.008	0.576	1.0448
hsa-miR-106b	hsa-miR-17-5p	0.076	0.538	1.0444
hsa-miR-106b	hsa-miR-146a	0.02	0.569	1.0442
hsa-miR-16-1	hsa-miR-26a	0.054	0.55	1.044
hsa-miR-200a	hsa-miR-203	0.054	0.55	1.044
hsa-miR-200c	hsa-miR-24	0.025	0.566	1.0438
hsa-let-7b	hsa-miR-20a	0.024	0.566	1.0428
hsa-miR-150	hsa-miR-22	0.013	0.572	1.0426
hsa-miR-125b	hsa-miR-138	0.045	0.554	1.0422
hsa-miR-200a	hsa-miR-20a	0.045	0.554	1.0422
hsa-miR-17-5p	hsa-miR-22	0.048	0.552	1.0416
hsa-miR-222	hsa-miR-320	0.03	0.562	1.0416
hsa-miR-142-3p	hsa-miR-182	0.055	0.548	1.0414
hsa-miR-142-3p	hsa-miR-15a	0.035	0.559	1.0412
hsa-miR-122	hsa-miR-223	0.098	0.523	1.0394
hsa-miR-155	hsa-miR-19b	0.033	0.559	1.0392
hsa-miR-126	hsa-miR-29a	0.02	0.566	1.0388
hsa-miR-145	hsa-miR-218	0.02	0.566	1.0388
hsa-miR-142-3p	hsa-miR-200c	0.036	0.557	1.0386
hsa-miR-101	hsa-miR-21	0.043	0.553	1.0384
hsa-miR-200a	hsa-miR-34a	0.042	0.553	1.0374
hsa-miR-15b	hsa-miR-16-1	0.037	0.555	1.036
hsa-miR-150	hsa-miR-218	0.019	0.565	1.036
hsa-miR-10a	hsa-miR-20a	0.024	0.562	1.0356
hsa-let-7a	hsa-miR-138	0.044	0.55	1.034
hsa-let-7a	hsa-miR-181a	0.051	0.546	1.0338
hsa-miR-126	hsa-miR-128a	0.031	0.557	1.0336
hsa-miR-150	hsa-miR-20b	0	0.574	1.0332
hsa-miR-1	hsa-miR-124	0.043	0.55	1.033
hsa-miR-146a	hsa-miR-195	0.021	0.562	1.0326
hsa-miR-146a	hsa-miR-30	0.021	0.562	1.0326
hsa-let-7a	hsa-miR-192	0.049	0.546	1.0318
hsa-miR-16-1	hsa-miR-192	0.047	0.547	1.0316
hsa-miR-198	hsa-miR-221	0.018	0.563	1.0314
hsa-miR-200c	hsa-miR-429	0.224	0.448	1.0304
hsa-miR-182	hsa-miR-223	0.098	0.518	1.0304
hsa-miR-223	hsa-miR-98	0.083	0.526	1.0298
hsa-miR-181a	hsa-miR-205	0.043	0.548	1.0294
hsa-miR-24	hsa-miR-25	0.048	0.545	1.029
hsa-miR-142-3p	hsa-miR-200a	0.046	0.546	1.0288
hsa-miR-15a	hsa-miR-181b	0.028	0.556	1.0288
hsa-let-7a	hsa-miR-23a	0.033	0.553	1.0284
hsa-miR-222	hsa-miR-98	0.049	0.544	1.0282
hsa-miR-155	hsa-miR-214	0.038	0.55	1.028
hsa-miR-214	hsa-miR-222	0.039	0.549	1.0272
hsa-miR-125b	hsa-miR-214	0.03	0.554	1.0272
hsa-let-7a	hsa-miR-7	0.049	0.543	1.0264
hsa-miR-106b	hsa-miR-126	0.04	0.548	1.0264
hsa-miR-145	hsa-miR-148a	0.045	0.545	1.026
hsa-miR-122	hsa-miR-155	0.043	0.546	1.0258
hsa-miR-148a	hsa-miR-221	0.014	0.562	1.0256
hsa-miR-155	hsa-miR-7	0.037	0.549	1.0252
hsa-miR-146a	hsa-miR-27a	0.031	0.552	1.0246
hsa-miR-106b	hsa-miR-155	0.033	0.55	1.023
hsa-miR-138	hsa-miR-20a	0.022	0.556	1.0228
hsa-let-7a	hsa-miR-10a	0.029	0.552	1.0226
hsa-miR-142-3p	hsa-miR-192	0.064	0.532	1.0216
hsa-miR-183	hsa-miR-34a	0.046	0.542	1.0216
hsa-miR-142-3p	hsa-miR-203	0.074	0.526	1.0208
hsa-miR-10a	hsa-miR-206	0.029	0.551	1.0208
hsa-miR-122	hsa-miR-150	0.036	0.547	1.0206
hsa-miR-17-5p	hsa-miR-29c	0.027	0.552	1.0206
hsa-miR-124	hsa-miR-222	0	0.567	1.0206
hsa-miR-16	hsa-miR-183	0.032	0.549	1.0202
hsa-miR-124	hsa-miR-125b	0.023	0.553	1.0184
hsa-miR-16-1	hsa-miR-182	0.072	0.525	1.017
hsa-miR-21	hsa-miR-30c	0.023	0.552	1.0166
hsa-miR-10a	hsa-miR-125b	0.037	0.544	1.0162
hsa-miR-146a	hsa-miR-19b	0.027	0.549	1.0152
hsa-miR-106b	hsa-miR-16-1	0.025	0.55	1.015
hsa-miR-146a	hsa-miR-25	0.041	0.541	1.0148
hsa-miR-17-5p	hsa-miR-25	0.048	0.537	1.0146
hsa-miR-146a	hsa-miR-218	0.02	0.552	1.0136
hsa-miR-145	hsa-miR-19b	0.022	0.55	1.012
hsa-miR-132	hsa-miR-98	0.027	0.547	1.0116
hsa-miR-138	hsa-miR-206	0.019	0.551	1.0108
hsa-miR-1	hsa-miR-181b	0.022	0.549	1.0102
hsa-miR-24	hsa-miR-29b	0.022	0.549	1.0102
hsa-miR-150	hsa-miR-181b	0.047	0.535	1.01
hsa-miR-19a	hsa-miR-223	0.036	0.541	1.0098
hsa-miR-142-5p	hsa-miR-146a	0.068	0.523	1.0094
hsa-miR-142-5p	hsa-miR-143	0.014	0.553	1.0094
hsa-miR-206	hsa-miR-27a	0.03	0.544	1.0092
hsa-miR-10a	hsa-miR-17-5p	0.033	0.542	1.0086
hsa-miR-107	hsa-miR-222	0.043	0.536	1.0078
hsa-miR-1	hsa-miR-142-3p	0.05	0.532	1.0076
hsa-miR-16	hsa-miR-23a	0.037	0.539	1.0072
hsa-miR-125b	hsa-miR-195	0.062	0.525	1.007
hsa-miR-200b	hsa-miR-29a	0.017	0.55	1.007
hsa-miR-138	hsa-miR-155	0.024	0.546	1.0068
hsa-miR-141	hsa-miR-26a	0.058	0.527	1.0066
hsa-miR-181b	hsa-miR-205	0.041	0.536	1.0058
hsa-miR-132	hsa-miR-29b	0.023	0.546	1.0058
hsa-miR-16	hsa-miR-26a	0.03	0.542	1.0056
hsa-miR-192	hsa-miR-221	0.046	0.533	1.0054
hsa-miR-222	hsa-miR-372	0.116	0.494	1.0052
hsa-miR-132	hsa-miR-181a	0.058	0.526	1.0048
hsa-miR-181b	hsa-miR-24	0.011	0.552	1.0046
hsa-miR-21	hsa-miR-27b	0.032	0.54	1.004
hsa-miR-192	hsa-miR-200c	0.057	0.526	1.0038
hsa-miR-125b	hsa-miR-192	0.039	0.536	1.0038
hsa-miR-132	hsa-miR-200c	0.03	0.541	1.0038
hsa-miR-142-3p	hsa-miR-34a	0.055	0.527	1.0036
hsa-miR-138	hsa-miR-17-5p	0.008	0.553	1.0034
hsa-miR-141	hsa-miR-142-3p	0.042	0.534	1.0032
hsa-miR-125b	hsa-miR-30	0.034	0.538	1.0024
hsa-miR-182	hsa-miR-183	0.091	0.506	1.0018
hsa-miR-16	hsa-miR-181b	0.035	0.537	1.0016
hsa-miR-19b	hsa-miR-206	0.025	0.542	1.0006
hsa-miR-206	hsa-miR-429	0.025	0.542	1.0006
hsa-miR-15a	hsa-miR-22	0.041	0.533	1.0004
hsa-miR-1	hsa-miR-98	0.023	0.543	1.0004
hsa-miR-23a	hsa-miR-24	0.075	0.514	1.0002
hsa-miR-29b	hsa-miR-9	0.039	0.534	1.0002
hsa-let-7a	hsa-miR-29a	0.033	0.537	0.9996
hsa-miR-132	hsa-miR-34a	0.032	0.537	0.9986
hsa-miR-15a	hsa-miR-200a	0.03	0.538	0.9984
hsa-miR-146a	hsa-miR-148a	0.035	0.535	0.998
hsa-miR-200b	hsa-miR-30b	0.02	0.543	0.9974
hsa-miR-141	hsa-miR-29b	0.025	0.54	0.997
hsa-miR-16	hsa-miR-30	0.041	0.531	0.9968
hsa-miR-182	hsa-miR-205	0.058	0.521	0.9958
hsa-miR-148a	hsa-miR-150	0.054	0.523	0.9954
hsa-miR-145	hsa-miR-25	0.027	0.538	0.9954
hsa-miR-21	hsa-miR-32	0.027	0.538	0.9954
hsa-miR-223	hsa-miR-30b	0.043	0.529	0.9952
hsa-miR-222	hsa-miR-30d	0.025	0.539	0.9952
hsa-miR-143	hsa-miR-320	0.032	0.535	0.995
hsa-miR-126	hsa-miR-214	0.022	0.54	0.994
hsa-miR-133a	hsa-miR-145	0.038	0.531	0.9938
hsa-miR-133a	hsa-miR-155	0.029	0.536	0.9938
hsa-miR-142-3p	hsa-miR-20b	0.009	0.547	0.9936
hsa-miR-126	hsa-miR-142-5p	0	0.552	0.9936
hsa-miR-148a	hsa-miR-200b	0.017	0.542	0.9926
hsa-miR-15a	hsa-miR-9	0.033	0.533	0.9924
hsa-miR-146a	hsa-miR-98	0.043	0.527	0.9916
hsa-miR-15b	hsa-miR-24	0.043	0.527	0.9916
hsa-miR-200c	hsa-miR-29b	0.016	0.542	0.9916
hsa-let-7a	hsa-miR-195	0.05	0.523	0.9914
hsa-miR-195	hsa-miR-200b	0.041	0.528	0.9914
hsa-miR-1	hsa-miR-26a	0.01	0.545	0.991
hsa-miR-122	hsa-miR-17-5p	0.044	0.526	0.9908
hsa-miR-125b	hsa-miR-19a	0.026	0.536	0.9908
hsa-miR-125b	hsa-miR-30b	0.036	0.529	0.9882
hsa-miR-183	hsa-miR-205	0.028	0.533	0.9874
hsa-miR-1	hsa-miR-29a	0.02	0.537	0.9866
hsa-miR-205	hsa-miR-29b	0.032	0.53	0.986
hsa-miR-20a	hsa-miR-27a	0.035	0.528	0.9854
hsa-miR-128a	hsa-miR-222	0.015	0.539	0.9852
hsa-miR-128a	hsa-miR-143	0.032	0.529	0.9842
hsa-miR-16-1	hsa-miR-200c	0.023	0.534	0.9842
hsa-miR-1	hsa-miR-22	0.021	0.535	0.984
hsa-miR-141	hsa-miR-181b	0.027	0.531	0.9828
hsa-miR-150	hsa-miR-30b	0.039	0.524	0.9822
hsa-miR-181c	hsa-miR-21	0.037	0.525	0.982
hsa-miR-200b	hsa-miR-214	0.033	0.527	0.9816
hsa-miR-125b	hsa-miR-19b	0.024	0.532	0.9816
hsa-let-7a	hsa-miR-106b	0.04	0.523	0.9814
hsa-miR-200a	hsa-miR-9	0.038	0.524	0.9812
hsa-miR-124	hsa-miR-143	0.009	0.54	0.981
hsa-miR-24	hsa-miR-26a	0.034	0.526	0.9808
hsa-miR-192	hsa-miR-34a	0.057	0.513	0.9804
hsa-miR-19a	hsa-miR-200b	0.04	0.522	0.9796
hsa-miR-10a	hsa-miR-132	0.031	0.527	0.9796
hsa-miR-26a	hsa-miR-29b	0.038	0.523	0.9794
hsa-miR-143	hsa-miR-27a	0.034	0.525	0.979
hsa-miR-142-3p	hsa-miR-29b	0.014	0.536	0.9788
hsa-miR-150	hsa-miR-29c	0.039	0.522	0.9786
hsa-miR-150	hsa-miR-29a	0.028	0.528	0.9784
hsa-miR-132	hsa-miR-9	0.053	0.514	0.9782
hsa-miR-143	hsa-miR-372	0.058	0.511	0.9778
hsa-miR-155	hsa-miR-98	0.04	0.521	0.9778
hsa-let-7a	hsa-miR-124	0.011	0.537	0.9776
hsa-miR-206	hsa-miR-7	0.036	0.523	0.9774
hsa-miR-1	hsa-miR-183	0.034	0.524	0.9772
hsa-miR-106b	hsa-miR-221	0.059	0.51	0.977
hsa-miR-200b	hsa-miR-30d	0.041	0.52	0.977
hsa-miR-132	hsa-miR-142-3p	0.023	0.53	0.977
hsa-miR-148a	hsa-miR-17-5p	0.047	0.516	0.9758
hsa-miR-203	hsa-miR-26a	0.011	0.536	0.9758
hsa-miR-198	hsa-miR-20a	0.027	0.527	0.9756
hsa-miR-206	hsa-miR-26b	0.009	0.537	0.9756
hsa-let-7c	hsa-miR-20a	0.023	0.529	0.9752
hsa-miR-142-5p	hsa-miR-223	0.022	0.529	0.9742
hsa-miR-148a	hsa-miR-223	0.039	0.519	0.9732
hsa-miR-143	hsa-miR-429	0.035	0.521	0.9728
hsa-miR-26a	hsa-miR-34a	0.042	0.517	0.9726
hsa-miR-182	hsa-miR-200c	0.04	0.518	0.9724
hsa-miR-218	hsa-miR-222	0.04	0.518	0.9724
hsa-miR-19b	hsa-miR-221	0.065	0.504	0.9722
hsa-let-7b	hsa-miR-15a	0.045	0.515	0.972
hsa-miR-142-5p	hsa-miR-145	0.027	0.524	0.9702
hsa-miR-19b	hsa-miR-223	0.034	0.52	0.97
hsa-miR-143	hsa-miR-19a	0.025	0.525	0.97
hsa-miR-126	hsa-miR-195	0.023	0.526	0.9698
hsa-miR-135a	hsa-miR-21	0.029	0.522	0.9686
hsa-miR-132	hsa-miR-183	0.007	0.534	0.9682
hsa-let-7b	hsa-miR-200c	0.051	0.509	0.9672
hsa-miR-142-5p	hsa-miR-200a	0.024	0.524	0.9672
hsa-miR-10a	hsa-miR-200b	0.027	0.522	0.9666
hsa-let-7c	hsa-miR-150	0.081	0.492	0.9666
hsa-miR-132	hsa-miR-214	0.041	0.514	0.9662
hsa-miR-15a	hsa-miR-181a	0.055	0.506	0.9658
hsa-miR-198	hsa-miR-24	0.019	0.526	0.9658
hsa-miR-206	hsa-miR-30	0.04	0.514	0.9652
hsa-miR-106b	hsa-miR-15a	0.031	0.519	0.9652
hsa-miR-222	hsa-miR-27b	0.045	0.511	0.9648
hsa-miR-200c	hsa-miR-214	0.034	0.517	0.9646
hsa-miR-182	hsa-miR-203	0.048	0.509	0.9642
hsa-miR-206	hsa-miR-30d	0.028	0.52	0.964
hsa-miR-124	hsa-miR-200b	0.015	0.527	0.9636
hsa-miR-145	hsa-miR-96	0.04	0.513	0.9634
hsa-miR-15b	hsa-miR-34a	0.027	0.52	0.963
hsa-miR-34a	hsa-miR-9	0.046	0.509	0.9622
hsa-miR-20b	hsa-miR-93	0.299	0.368	0.9614
hsa-miR-150	hsa-miR-98	0.038	0.513	0.9614
hsa-miR-205	hsa-miR-7	0.038	0.513	0.9614
hsa-miR-143	hsa-miR-96	0.027	0.519	0.9612
hsa-miR-200b	hsa-miR-96	0.043	0.51	0.961
hsa-miR-17-5p	hsa-miR-200a	0.046	0.508	0.9604
hsa-miR-10a	hsa-miR-15a	0.035	0.514	0.9602
hsa-miR-138	hsa-miR-16-1	0.024	0.52	0.96
hsa-miR-145	hsa-miR-30c	0.029	0.517	0.9596
hsa-miR-15b	hsa-miR-17-5p	0.023	0.52	0.959
hsa-miR-223	hsa-miR-29a	0.037	0.512	0.9586
hsa-miR-223	hsa-miR-27a	0.028	0.517	0.9586
hsa-miR-181b	hsa-miR-181c	0.299	0.366	0.9578
hsa-miR-122	hsa-miR-132	0.016	0.523	0.9574
hsa-miR-125b	hsa-miR-20b	0.019	0.521	0.9568
hsa-miR-126	hsa-miR-23a	0.024	0.518	0.9564
hsa-miR-22	hsa-miR-26a	0.056	0.5	0.956
hsa-miR-145	hsa-miR-26b	0.025	0.517	0.9556
hsa-miR-205	hsa-miR-26a	0.061	0.497	0.9556
hsa-miR-200c	hsa-miR-26a	0.023	0.517	0.9536
hsa-miR-138	hsa-miR-223	0.019	0.519	0.9532
hsa-miR-126	hsa-miR-372	0.053	0.5	0.953
hsa-miR-16	hsa-miR-30b	0.026	0.515	0.953
hsa-miR-222	hsa-miR-25	0.056	0.498	0.9524
hsa-miR-222	hsa-miR-429	0.032	0.511	0.9518
hsa-miR-26a	hsa-miR-26b	0.437	0.286	0.9518
hsa-miR-21	hsa-miR-26b	0.026	0.514	0.9512
hsa-let-7c	hsa-miR-98	0.265	0.381	0.9508
hsa-miR-146a	hsa-miR-181b	0.031	0.511	0.9508
hsa-miR-16	hsa-miR-200a	0.032	0.51	0.95
hsa-miR-125b	hsa-miR-98	0.039	0.506	0.9498
hsa-miR-25	hsa-miR-32	0.363	0.326	0.9498
hsa-miR-17-5p	hsa-miR-195	0.055	0.497	0.9496
hsa-miR-16	hsa-miR-9	0.049	0.5	0.949
hsa-miR-126	hsa-miR-27b	0.074	0.486	0.9488
hsa-miR-132	hsa-miR-24	0.007	0.523	0.9484
hsa-miR-142-5p	hsa-miR-200b	0.023	0.514	0.9482
hsa-miR-143	hsa-miR-198	0.031	0.509	0.9472
hsa-miR-138	hsa-miR-150	0.013	0.519	0.9472
hsa-miR-181a	hsa-miR-181c	0.39	0.309	0.9462
hsa-miR-16-1	hsa-miR-181a	0.057	0.494	0.9462
hsa-miR-23a	hsa-miR-9	0.046	0.5	0.946
hsa-miR-132	hsa-miR-181b	0.024	0.512	0.9456
hsa-miR-125b	hsa-miR-30d	0.022	0.513	0.9454
hsa-miR-122	hsa-miR-24	0.045	0.5	0.945
hsa-miR-106b	hsa-miR-150	0.027	0.51	0.945
hsa-miR-16	hsa-miR-29a	0.017	0.515	0.944
hsa-miR-1	hsa-miR-195	0.022	0.512	0.9436
hsa-miR-223	hsa-miR-29c	0.065	0.488	0.9434
hsa-miR-145	hsa-miR-30d	0.029	0.508	0.9434
hsa-miR-222	hsa-miR-96	0.059	0.491	0.9428
hsa-miR-106b	hsa-miR-93	0.323	0.344	0.9422
hsa-miR-107	hsa-miR-206	0.018	0.513	0.9414
hsa-miR-124	hsa-miR-221	0.003	0.521	0.9408
hsa-miR-122	hsa-miR-16-1	0.075	0.481	0.9408
hsa-miR-20a	hsa-miR-30	0.028	0.507	0.9406
hsa-miR-222	hsa-miR-23b	0.028	0.507	0.9406
hsa-miR-29c	hsa-miR-34a	0.062	0.488	0.9404
hsa-miR-122	hsa-miR-205	0.051	0.494	0.9402
hsa-miR-142-3p	hsa-miR-23a	0.018	0.512	0.9396
hsa-miR-148a	hsa-miR-206	0.018	0.512	0.9396
hsa-miR-142-5p	hsa-miR-222	0.005	0.519	0.9392
hsa-miR-1	hsa-miR-15b	0.012	0.515	0.939
hsa-miR-17-5p	hsa-miR-192	0.064	0.486	0.9388
hsa-miR-150	hsa-miR-96	0.028	0.506	0.9388
hsa-let-7a	hsa-let-7f	0.317	0.345	0.938
hsa-miR-20b	hsa-miR-223	0.007	0.517	0.9376
hsa-let-7a	hsa-miR-198	0.032	0.503	0.9374
hsa-miR-106b	hsa-miR-16	0.028	0.505	0.937
hsa-miR-15a	hsa-miR-30	0.024	0.506	0.9348
hsa-miR-142-5p	hsa-miR-155	0.02	0.508	0.9344
hsa-miR-195	hsa-miR-34a	0.052	0.49	0.934
hsa-miR-145	hsa-miR-320	0.025	0.505	0.934
hsa-miR-15a	hsa-miR-20b	0.025	0.505	0.934
hsa-miR-133a	hsa-miR-206	0.05	0.491	0.9338
hsa-miR-192	hsa-miR-200a	0.041	0.496	0.9338
hsa-miR-128a	hsa-miR-146a	0.015	0.51	0.933
hsa-let-7c	hsa-miR-200c	0.056	0.487	0.9326
hsa-let-7b	hsa-let-7c	0.281	0.362	0.9326
hsa-miR-150	hsa-miR-23a	0.027	0.503	0.9324
hsa-miR-200b	hsa-miR-20b	0.009	0.513	0.9324
hsa-let-7c	hsa-miR-16	0.034	0.499	0.9322
hsa-miR-155	hsa-miR-20b	0.025	0.504	0.9322
hsa-miR-133a	hsa-miR-222	0.019	0.507	0.9316
hsa-miR-135a	hsa-miR-222	0.026	0.503	0.9314
hsa-miR-126	hsa-miR-98	0.051	0.489	0.9312
hsa-miR-223	hsa-miR-30	0.031	0.5	0.931
hsa-miR-205	hsa-miR-429	0.317	0.341	0.9308
hsa-miR-132	hsa-miR-15b	0.016	0.508	0.9304
hsa-miR-24	hsa-miR-7	0.023	0.504	0.9302
hsa-miR-138	hsa-miR-200b	0.03	0.5	0.93
hsa-miR-16-1	hsa-miR-214	0.03	0.5	0.93
hsa-miR-206	hsa-miR-23b	0.026	0.502	0.9296
hsa-let-7a	hsa-miR-25	0.056	0.485	0.929
hsa-miR-20b	hsa-miR-221	0.02	0.505	0.929
hsa-let-7c	hsa-miR-223	0.057	0.484	0.9282
hsa-let-7c	hsa-miR-15a	0.039	0.494	0.9282
hsa-miR-15a	hsa-miR-26a	0.044	0.491	0.9278
hsa-miR-23a	hsa-miR-23b	0.492	0.242	0.9276
hsa-miR-150	hsa-miR-214	0.038	0.494	0.9272
hsa-miR-142-3p	hsa-miR-142-5p	0.036	0.495	0.927
hsa-miR-155	hsa-miR-372	0.037	0.494	0.9262
hsa-miR-106b	hsa-miR-200b	0.026	0.5	0.926
hsa-miR-150	hsa-miR-195	0.026	0.5	0.926
hsa-miR-181a	hsa-miR-200c	0.022	0.502	0.9256
hsa-miR-143	hsa-miR-30b	0.028	0.498	0.9244
hsa-miR-125b	hsa-miR-320	0.04	0.491	0.9238
hsa-miR-17-5p	hsa-miR-19a	0.061	0.479	0.9232
hsa-miR-145	hsa-miR-372	0.043	0.489	0.9232
hsa-miR-1	hsa-miR-30b	0.021	0.501	0.9228
hsa-miR-200c	hsa-miR-23a	0.026	0.498	0.9224
hsa-miR-20b	hsa-miR-24	0.022	0.5	0.922
hsa-miR-222	hsa-miR-30c	0.029	0.496	0.9218
hsa-miR-148a	hsa-miR-200c	0.021	0.5	0.921
hsa-miR-183	hsa-miR-22	0.021	0.5	0.921
hsa-miR-206	hsa-miR-30c	0.028	0.496	0.9208
hsa-miR-142-3p	hsa-miR-181b	0.026	0.497	0.9206
hsa-miR-15b	hsa-miR-223	0.058	0.479	0.9202
hsa-miR-135a	hsa-miR-145	0.025	0.497	0.9196
hsa-miR-20a	hsa-miR-30b	0.03	0.494	0.9192
hsa-miR-17-5p	hsa-miR-183	0.053	0.481	0.9188
hsa-miR-141	hsa-miR-192	0.044	0.486	0.9188
hsa-miR-10a	hsa-miR-142-3p	0.033	0.492	0.9186
hsa-miR-143	hsa-miR-19b	0.027	0.495	0.918
hsa-miR-221	hsa-miR-98	0.055	0.479	0.9172
hsa-miR-16	hsa-miR-198	0.017	0.5	0.917
hsa-miR-142-3p	hsa-miR-148a	0.023	0.496	0.9158
hsa-miR-181a	hsa-miR-24	0.021	0.497	0.9156
hsa-miR-15b	hsa-miR-181a	0.028	0.493	0.9154
hsa-miR-125b	hsa-miR-7	0.049	0.481	0.9148
hsa-miR-20a	hsa-miR-7	0.031	0.491	0.9148
hsa-miR-214	hsa-miR-221	0.027	0.493	0.9144
hsa-miR-15a	hsa-miR-29c	0.032	0.49	0.914
hsa-miR-155	hsa-miR-96	0.033	0.489	0.9132
hsa-miR-30b	hsa-miR-30c	0.709	0.113	0.9124
hsa-miR-206	hsa-miR-372	0.035	0.487	0.9116
hsa-miR-145	hsa-miR-181c	0.033	0.488	0.9114
hsa-miR-101	hsa-miR-155	0.022	0.494	0.9112
hsa-let-7a	hsa-miR-27a	0.029	0.49	0.911
hsa-miR-205	hsa-miR-24	0.011	0.5	0.911
hsa-miR-15a	hsa-miR-192	0.036	0.486	0.9108
hsa-miR-16	hsa-miR-19b	0.016	0.497	0.9106
hsa-miR-182	hsa-miR-29b	0.021	0.494	0.9102
hsa-miR-155	hsa-miR-30d	0.012	0.499	0.9102
hsa-let-7a	hsa-let-7e	0.298	0.34	0.91
hsa-miR-132	hsa-miR-26a	0.042	0.482	0.9096
hsa-miR-200a	hsa-miR-22	0.029	0.489	0.9092
hsa-miR-221	hsa-miR-30d	0.027	0.49	0.909
hsa-miR-122	hsa-miR-200b	0.041	0.482	0.9086
hsa-miR-19a	hsa-miR-200c	0.073	0.464	0.9082
hsa-miR-195	hsa-miR-203	0.037	0.484	0.9082
hsa-miR-17-5p	hsa-miR-29a	0.026	0.49	0.908
hsa-miR-107	hsa-miR-221	0.031	0.487	0.9076
hsa-miR-128a	hsa-miR-20a	0.022	0.492	0.9076
hsa-miR-135a	hsa-miR-143	0.02	0.493	0.9074
hsa-miR-192	hsa-miR-203	0.151	0.42	0.907
hsa-miR-141	hsa-miR-181a	0.025	0.49	0.907
hsa-miR-150	hsa-miR-198	0.025	0.49	0.907
hsa-miR-205	hsa-miR-22	0.066	0.467	0.9066
hsa-miR-125b	hsa-miR-198	0.03	0.487	0.9066
hsa-miR-106b	hsa-miR-206	0.019	0.493	0.9064
hsa-miR-141	hsa-miR-183	0.019	0.493	0.9064
hsa-miR-203	hsa-miR-29b	0.009	0.498	0.9054
hsa-miR-181a	hsa-miR-34a	0.061	0.469	0.9052
hsa-miR-130a	hsa-miR-21	0.023	0.49	0.905
hsa-miR-155	hsa-miR-25	0.042	0.479	0.9042
hsa-miR-106b	hsa-miR-142-3p	0.049	0.475	0.904
hsa-miR-17-5p	hsa-miR-26a	0.038	0.481	0.9038
hsa-miR-195	hsa-miR-20b	0.043	0.478	0.9034
hsa-miR-132	hsa-miR-23a	0.023	0.489	0.9032
hsa-miR-1	hsa-miR-30d	0.014	0.494	0.9032
hsa-miR-150	hsa-miR-19b	0.028	0.486	0.9028
hsa-miR-126	hsa-miR-19b	0.026	0.487	0.9026
hsa-miR-1	hsa-miR-30	0.036	0.481	0.9018
hsa-miR-203	hsa-miR-22	0.027	0.486	0.9018
hsa-miR-16	hsa-miR-19a	0.016	0.492	0.9016
hsa-miR-142-5p	hsa-miR-206	0.015	0.492	0.9006
hsa-miR-16	hsa-miR-30d	0.02	0.489	0.9002
hsa-miR-146a	hsa-miR-27b	0.036	0.48	0.9
hsa-miR-16-1	hsa-miR-93	0	0.5	0.9
hsa-let-7b	hsa-miR-150	0.03	0.483	0.8994
hsa-miR-205	hsa-miR-9	0.028	0.484	0.8992
hsa-miR-101	hsa-miR-145	0.026	0.485	0.899
hsa-miR-101	hsa-miR-222	0.026	0.485	0.899
hsa-miR-200c	hsa-miR-30	0.018	0.489	0.8982
hsa-miR-206	hsa-miR-20b	0.015	0.49	0.897
hsa-miR-137	hsa-miR-21	0.011	0.492	0.8966
hsa-miR-10a	hsa-miR-24	0.036	0.478	0.8964
hsa-miR-141	hsa-miR-23a	0.03	0.481	0.8958
hsa-miR-155	hsa-miR-429	0.028	0.482	0.8956
hsa-miR-126	hsa-miR-96	0.019	0.487	0.8956
hsa-miR-126	hsa-miR-30c	0.017	0.488	0.8954
hsa-miR-128a	hsa-miR-155	0.03	0.48	0.894
hsa-miR-135a	hsa-miR-135b	0.494	0.222	0.8936
hsa-miR-106b	hsa-miR-372	0.206	0.382	0.8936
hsa-let-7c	hsa-miR-16-1	0.042	0.473	0.8934
hsa-miR-205	hsa-miR-214	0.033	0.478	0.8934
hsa-miR-150	hsa-miR-19a	0.031	0.479	0.8932
hsa-let-7c	hsa-miR-126	0.029	0.48	0.893
hsa-let-7a	hsa-miR-30	0.046	0.47	0.892
hsa-miR-126	hsa-miR-15b	0.017	0.486	0.8918
hsa-miR-203	hsa-miR-23a	0.016	0.486	0.8908
hsa-miR-20a	hsa-miR-96	0.05	0.467	0.8906
hsa-miR-101	hsa-miR-206	0.012	0.488	0.8904
hsa-miR-16-1	hsa-miR-29b	0.046	0.469	0.8902
hsa-miR-122	hsa-miR-34a	0.035	0.475	0.89
hsa-miR-206	hsa-miR-25	0.017	0.485	0.89
hsa-miR-192	hsa-miR-205	0.065	0.458	0.8894
hsa-miR-183	hsa-miR-200a	0.027	0.479	0.8892
hsa-miR-16-1	hsa-miR-195	0.05	0.466	0.8888
hsa-miR-150	hsa-miR-25	0.041	0.471	0.8888
hsa-miR-17-5p	hsa-miR-19b	0.06	0.46	0.888
hsa-miR-24	hsa-miR-29c	0.015	0.485	0.888
hsa-miR-200a	hsa-miR-214	0.048	0.466	0.8868
hsa-miR-142-3p	hsa-miR-15b	0.012	0.486	0.8868
hsa-miR-218	hsa-miR-221	0.042	0.469	0.8862
hsa-miR-106b	hsa-miR-34a	0.033	0.474	0.8862
hsa-miR-221	hsa-miR-372	0.101	0.436	0.8858
hsa-miR-15a	hsa-miR-19a	0.036	0.472	0.8856
hsa-miR-181b	hsa-miR-34a	0.034	0.473	0.8854
hsa-miR-15a	hsa-miR-19b	0.041	0.469	0.8852
hsa-miR-126	hsa-miR-25	0.033	0.473	0.8844
hsa-miR-23a	hsa-miR-29b	0.033	0.473	0.8844
hsa-miR-15b	hsa-miR-29b	0.024	0.478	0.8844
hsa-miR-142-3p	hsa-miR-9	0.015	0.483	0.8844
hsa-miR-19b	hsa-miR-200b	0.015	0.483	0.8844
hsa-miR-195	hsa-miR-223	0.031	0.474	0.8842
hsa-miR-20a	hsa-miR-98	0.043	0.467	0.8836
hsa-miR-145	hsa-miR-429	0.026	0.476	0.8828
hsa-miR-15b	hsa-miR-200c	0.026	0.476	0.8828
hsa-miR-142-3p	hsa-miR-22	0.023	0.477	0.8816
hsa-miR-22	hsa-miR-34a	0.023	0.477	0.8816
hsa-miR-138	hsa-miR-16	0.03	0.473	0.8814
hsa-miR-146a	hsa-miR-320	0.03	0.473	0.8814
hsa-miR-155	hsa-miR-26b	0.03	0.473	0.8814
hsa-miR-206	hsa-miR-320	0.028	0.474	0.8812
hsa-miR-16	hsa-miR-192	0.026	0.475	0.881
hsa-miR-1	hsa-miR-200a	0.013	0.482	0.8806
hsa-miR-16-1	hsa-miR-23a	0.019	0.478	0.8794
hsa-miR-155	hsa-miR-320	0.035	0.469	0.8792
hsa-miR-146a	hsa-miR-20b	0.016	0.479	0.8782
hsa-miR-10a	hsa-miR-16	0.023	0.475	0.878
hsa-miR-142-5p	hsa-miR-221	0.005	0.485	0.878
hsa-miR-1	hsa-miR-138	0.021	0.476	0.8778
hsa-miR-107	hsa-miR-145	0.028	0.472	0.8776
hsa-miR-155	hsa-miR-218	0.024	0.474	0.8772
hsa-miR-1	hsa-miR-214	0.015	0.479	0.8772
hsa-miR-181c	hsa-miR-206	0.013	0.48	0.877
hsa-miR-155	hsa-miR-30c	0.012	0.48	0.876
hsa-miR-203	hsa-miR-9	0.046	0.461	0.8758
hsa-miR-126	hsa-miR-30d	0.006	0.483	0.8754
hsa-miR-17-5p	hsa-miR-181b	0.047	0.46	0.875
hsa-miR-17-5p	hsa-miR-20b	0.083	0.44	0.875
hsa-miR-141	hsa-miR-22	0.02	0.475	0.875
hsa-miR-10a	hsa-miR-200c	0.027	0.471	0.8748
hsa-miR-205	hsa-miR-29c	0.009	0.481	0.8748
hsa-miR-15b	hsa-miR-203	0.016	0.477	0.8746
hsa-miR-141	hsa-miR-15b	0.05	0.458	0.8744
hsa-miR-195	hsa-miR-200c	0.026	0.471	0.8738
hsa-miR-125b	hsa-miR-128a	0.017	0.476	0.8738
hsa-miR-107	hsa-miR-200c	0.033	0.467	0.8736
hsa-miR-138	hsa-miR-205	0.029	0.469	0.8732
hsa-miR-148a	hsa-miR-24	0.027	0.47	0.873
hsa-miR-200c	hsa-miR-30b	0.028	0.469	0.8722
hsa-miR-223	hsa-miR-27b	0.028	0.469	0.8722
hsa-miR-133a	hsa-miR-146a	0.014	0.476	0.8708
hsa-miR-16	hsa-miR-25	0.028	0.468	0.8704
hsa-let-7b	hsa-miR-223	0.042	0.46	0.87
hsa-miR-142-3p	hsa-miR-181a	0.018	0.473	0.8694
hsa-miR-16-1	hsa-miR-7	0.018	0.473	0.8694
hsa-miR-203	hsa-miR-214	0.032	0.465	0.869
hsa-miR-218	hsa-miR-223	0.032	0.465	0.869
hsa-miR-142-3p	hsa-miR-26a	0.019	0.472	0.8686
hsa-miR-29a	hsa-miR-34a	0.051	0.454	0.8682
hsa-miR-125b	hsa-miR-372	0.033	0.464	0.8682
hsa-miR-132	hsa-miR-29c	0.015	0.474	0.8682
hsa-miR-125b	hsa-miR-148a	0.031	0.465	0.868
hsa-miR-206	hsa-miR-27b	0.029	0.466	0.8678
hsa-miR-135a	hsa-miR-206	0.019	0.471	0.8668
hsa-miR-138	hsa-miR-142-3p	0.008	0.477	0.8666
hsa-miR-26a	hsa-miR-9	0.051	0.453	0.8664
hsa-miR-221	hsa-miR-27b	0.042	0.458	0.8664
hsa-let-7c	hsa-miR-142-3p	0.029	0.465	0.866
hsa-let-7d	hsa-miR-21	0.029	0.465	0.866
hsa-miR-155	hsa-miR-23b	0.029	0.465	0.866
hsa-miR-15a	hsa-miR-23a	0.018	0.471	0.8658
hsa-miR-223	hsa-miR-30d	0.01	0.475	0.865
hsa-miR-128a	hsa-miR-200b	0.017	0.471	0.8648
hsa-miR-141	hsa-miR-142-5p	0.022	0.468	0.8644
hsa-miR-135a	hsa-miR-146a	0.02	0.469	0.8642
hsa-let-7a	hsa-miR-19a	0.045	0.455	0.864
hsa-miR-19a	hsa-miR-24	0.021	0.468	0.8634
hsa-miR-126	hsa-miR-373	0.047	0.453	0.8624
hsa-miR-146a	hsa-miR-30c	0.025	0.465	0.862
hsa-miR-20a	hsa-miR-32	0.025	0.465	0.862
hsa-miR-221	hsa-miR-320	0.037	0.458	0.8614
hsa-miR-19a	hsa-miR-205	0.028	0.463	0.8614
hsa-let-7a	hsa-miR-320	0.062	0.444	0.8612
hsa-miR-143	hsa-miR-373	0.006	0.475	0.861
hsa-miR-148a	hsa-miR-203	0.04	0.456	0.8608
hsa-miR-200b	hsa-miR-25	0.04	0.456	0.8608
hsa-miR-1	hsa-miR-10a	0.027	0.463	0.8604
hsa-miR-146a	hsa-miR-214	0.034	0.459	0.8602
hsa-miR-133a	hsa-miR-143	0.03	0.461	0.8598
hsa-miR-150	hsa-miR-30	0.021	0.466	0.8598
hsa-miR-24	hsa-miR-9	0.046	0.452	0.8596
hsa-miR-21	hsa-miR-217	0.038	0.456	0.8588
hsa-miR-15b	hsa-miR-183	0.011	0.471	0.8588
hsa-let-7b	hsa-miR-24	0.043	0.453	0.8584
hsa-miR-126	hsa-miR-135a	0.016	0.468	0.8584
hsa-let-7a	hsa-miR-107	0.048	0.45	0.858
hsa-miR-145	hsa-miR-217	0.042	0.453	0.8574
hsa-miR-200b	hsa-miR-27a	0.027	0.461	0.8568
hsa-miR-1	hsa-miR-148a	0.018	0.466	0.8568
hsa-miR-142-3p	hsa-miR-25	0.041	0.453	0.8564
hsa-miR-21	hsa-miR-373	0.044	0.451	0.8558
hsa-miR-146a	hsa-miR-7	0.038	0.454	0.8552
hsa-miR-200b	hsa-miR-98	0.029	0.459	0.8552
hsa-miR-30	hsa-miR-34a	0.036	0.455	0.855
hsa-miR-205	hsa-miR-30	0.018	0.465	0.855
hsa-miR-10a	hsa-miR-192	0.009	0.47	0.855
hsa-miR-107	hsa-miR-20a	0.021	0.463	0.8544
hsa-miR-16-1	hsa-miR-30	0.024	0.461	0.8538
hsa-miR-29a	hsa-miR-9	0.04	0.452	0.8536
hsa-miR-16-1	hsa-miR-198	0.031	0.457	0.8536
hsa-miR-15b	hsa-miR-20b	0.018	0.464	0.8532
hsa-let-7a	hsa-let-7g	0.34	0.285	0.853
hsa-miR-128a	hsa-miR-221	0.023	0.461	0.8528
hsa-miR-142-5p	hsa-miR-429	0.028	0.458	0.8524
hsa-miR-1	hsa-miR-122	0.019	0.463	0.8524
hsa-miR-132	hsa-miR-192	0.033	0.455	0.852
hsa-miR-150	hsa-miR-429	0.029	0.457	0.8516
hsa-miR-150	hsa-miR-27a	0.029	0.457	0.8516
hsa-miR-200a	hsa-miR-29b	0.018	0.463	0.8514
hsa-miR-182	hsa-miR-195	0.063	0.438	0.8514
hsa-miR-141	hsa-miR-214	0.043	0.449	0.8512
hsa-miR-206	hsa-miR-217	0.019	0.462	0.8506
hsa-miR-148a	hsa-miR-26a	0.049	0.445	0.85
hsa-miR-15a	hsa-miR-29a	0.022	0.46	0.85
hsa-let-7a	hsa-miR-30b	0.029	0.456	0.8498
hsa-miR-142-3p	hsa-miR-195	0.036	0.452	0.8496
hsa-miR-15a	hsa-miR-198	0.023	0.459	0.8492
hsa-miR-29c	hsa-miR-9	0.03	0.455	0.849
hsa-miR-200c	hsa-miR-29c	0.028	0.456	0.8488
hsa-miR-17-5p	hsa-miR-93	0.044	0.447	0.8486
hsa-miR-10a	hsa-miR-122	0.035	0.452	0.8486
hsa-miR-1	hsa-miR-198	0.016	0.462	0.8476
hsa-miR-155	hsa-miR-32	0.023	0.458	0.8474
hsa-miR-124	hsa-miR-20a	0.008	0.466	0.8468
hsa-miR-143	hsa-miR-30d	0.015	0.462	0.8466
hsa-miR-130a	hsa-miR-206	0.032	0.452	0.8456
hsa-miR-20a	hsa-miR-218	0.005	0.467	0.8456
hsa-miR-223	hsa-miR-372	0.021	0.458	0.8454
hsa-miR-128a	hsa-miR-223	0.019	0.459	0.8452
hsa-miR-125b	hsa-miR-133a	0.026	0.455	0.845
hsa-miR-200a	hsa-miR-23a	0.017	0.46	0.845
hsa-let-7a	hsa-miR-20b	0.024	0.456	0.8448
hsa-let-7c	hsa-miR-34a	0.06	0.436	0.8448
hsa-miR-106b	hsa-miR-15b	0.011	0.463	0.8444
hsa-miR-22	hsa-miR-7	0.033	0.45	0.843
hsa-miR-192	hsa-miR-26a	0.013	0.461	0.8428
hsa-miR-106b	hsa-miR-23a	0.036	0.448	0.8424
hsa-miR-145	hsa-miR-373	0.027	0.453	0.8424
hsa-miR-182	hsa-miR-22	0.081	0.423	0.8424
hsa-miR-155	hsa-miR-27b	0.025	0.454	0.8422
hsa-miR-141	hsa-miR-182	0.032	0.45	0.842
hsa-miR-181b	hsa-miR-200a	0.03	0.451	0.8418
hsa-miR-122	hsa-miR-183	0.031	0.45	0.841
hsa-miR-19b	hsa-miR-200c	0.056	0.436	0.8408
hsa-miR-143	hsa-miR-26b	0.032	0.449	0.8402
hsa-miR-145	hsa-miR-23b	0.014	0.459	0.8402
hsa-let-7a	hsa-miR-148a	0.033	0.448	0.8394
hsa-miR-17-5p	hsa-miR-27a	0.054	0.436	0.8388
hsa-miR-132	hsa-miR-138	0.043	0.442	0.8386
hsa-miR-206	hsa-miR-96	0.025	0.452	0.8386
hsa-miR-148a	hsa-miR-200a	0.014	0.458	0.8384
hsa-miR-22	hsa-miR-23a	0.012	0.459	0.8382
hsa-miR-142-3p	hsa-miR-27a	0.026	0.451	0.8378
hsa-miR-182	hsa-miR-200a	0.025	0.451	0.8368
hsa-miR-20a	hsa-miR-320	0.028	0.449	0.8362
hsa-miR-20a	hsa-miR-214	0.044	0.44	0.836
hsa-miR-24	hsa-miR-93	0.015	0.456	0.8358
hsa-let-7a	hsa-let-7i	0.285	0.306	0.8358
hsa-miR-16	hsa-miR-27a	0.031	0.447	0.8356
hsa-miR-146a	hsa-miR-96	0.013	0.457	0.8356
hsa-miR-1	hsa-miR-192	0.025	0.45	0.835
hsa-miR-146a	hsa-miR-429	0.032	0.446	0.8348
hsa-miR-146a	hsa-miR-372	0.032	0.446	0.8348
hsa-miR-107	hsa-miR-125b	0.039	0.442	0.8346
hsa-miR-200b	hsa-miR-320	0.03	0.447	0.8346
hsa-let-7a	hsa-let-7d	0.289	0.303	0.8344
hsa-miR-20b	hsa-miR-372	0.215	0.344	0.8342
hsa-miR-124	hsa-miR-15a	0.013	0.456	0.8338
hsa-miR-141	hsa-miR-195	0.038	0.442	0.8336
hsa-miR-221	hsa-miR-30c	0.036	0.443	0.8334
hsa-miR-20a	hsa-miR-30d	0.028	0.447	0.8326
hsa-miR-10a	hsa-miR-182	0.062	0.428	0.8324
hsa-miR-106b	hsa-miR-195	0.06	0.429	0.8322
hsa-miR-106b	hsa-miR-223	0.027	0.447	0.8316
hsa-miR-16-1	hsa-miR-19b	0.027	0.447	0.8316
hsa-miR-19b	hsa-miR-203	0.034	0.443	0.8314
hsa-miR-181b	hsa-miR-203	0.079	0.418	0.8314
hsa-miR-146a	hsa-miR-30d	0.021	0.45	0.831
hsa-miR-143	hsa-miR-181c	0.024	0.448	0.8304
hsa-miR-133a	hsa-miR-221	0.022	0.449	0.8302
hsa-miR-15b	hsa-miR-22	0.022	0.449	0.8302
hsa-miR-142-5p	hsa-miR-17-5p	0.009	0.456	0.8298
hsa-miR-15a	hsa-miR-30b	0.034	0.442	0.8296
hsa-miR-16-1	hsa-miR-181b	0.041	0.438	0.8294
hsa-miR-124	hsa-miR-200c	0.012	0.454	0.8292
hsa-miR-16	hsa-miR-98	0.024	0.447	0.8286
hsa-miR-217	hsa-miR-222	0.076	0.418	0.8284
hsa-let-7c	hsa-miR-24	0.065	0.424	0.8282
hsa-miR-16	hsa-miR-214	0.029	0.444	0.8282
hsa-miR-221	hsa-miR-96	0.029	0.444	0.8282
hsa-miR-24	hsa-miR-27a	0.029	0.444	0.8282
hsa-miR-223	hsa-miR-23b	0.036	0.44	0.828
hsa-miR-181b	hsa-miR-182	0.027	0.445	0.828
hsa-miR-148a	hsa-miR-34a	0.052	0.431	0.8278
hsa-miR-183	hsa-miR-29b	0.023	0.447	0.8276
hsa-miR-126	hsa-miR-429	0.034	0.44	0.826
hsa-miR-29b	hsa-miR-7	0.041	0.436	0.8258
hsa-miR-1	hsa-miR-19b	0.012	0.452	0.8256
hsa-let-7c	hsa-miR-10a	0.073	0.418	0.8254
hsa-miR-34a	hsa-miR-7	0.035	0.439	0.8252
hsa-let-7c	hsa-miR-132	0.033	0.44	0.825
hsa-let-7a	hsa-miR-19b	0.049	0.431	0.8248
hsa-miR-138	hsa-miR-181b	0.031	0.441	0.8248
hsa-miR-222	hsa-miR-373	0.027	0.443	0.8244
hsa-miR-125b	hsa-miR-142-5p	0.005	0.455	0.824
hsa-let-7b	hsa-miR-203	0.039	0.436	0.8238
hsa-miR-150	hsa-miR-30d	0.021	0.446	0.8238
hsa-miR-128a	hsa-miR-16-1	0.008	0.453	0.8234
hsa-miR-126	hsa-miR-130a	0.078	0.414	0.8232
hsa-miR-181b	hsa-miR-183	0.103	0.4	0.823
hsa-miR-15b	hsa-miR-181b	0.04	0.435	0.823
hsa-miR-145	hsa-miR-153	0.031	0.44	0.823
hsa-miR-200c	hsa-miR-29a	0.013	0.45	0.823
hsa-miR-128a	hsa-miR-27a	0.184	0.355	0.823
hsa-miR-142-3p	hsa-miR-19a	0.029	0.441	0.8228
hsa-miR-182	hsa-miR-7	0.043	0.433	0.8224
hsa-miR-206	hsa-miR-373	0.039	0.435	0.822
hsa-miR-16-1	hsa-miR-98	0.03	0.44	0.822
hsa-miR-16-1	hsa-miR-25	0.021	0.445	0.822
hsa-miR-181a	hsa-miR-200a	0.022	0.444	0.8212
hsa-miR-107	hsa-miR-223	0.056	0.425	0.821
hsa-miR-181a	hsa-miR-203	0.027	0.441	0.8208
hsa-let-7b	hsa-miR-34a	0.04	0.433	0.8194
hsa-miR-221	hsa-miR-25	0.052	0.426	0.8188
hsa-miR-141	hsa-miR-148a	0.03	0.438	0.8184
hsa-miR-142-3p	hsa-miR-372	0.044	0.43	0.818
hsa-miR-122	hsa-miR-142-3p	0.026	0.44	0.818
hsa-miR-106b	hsa-miR-29b	0.029	0.438	0.8174
hsa-miR-16-1	hsa-miR-27a	0.02	0.443	0.8174
hsa-miR-132	hsa-miR-30	0.011	0.448	0.8174
hsa-miR-29b	hsa-miR-98	0.036	0.434	0.8172
hsa-miR-198	hsa-miR-205	0.005	0.451	0.8168
hsa-miR-133a	hsa-miR-203	0.012	0.447	0.8166
hsa-miR-23a	hsa-miR-26a	0.035	0.434	0.8162
hsa-miR-200c	hsa-miR-96	0.06	0.42	0.816
hsa-miR-16-1	hsa-miR-9	0.015	0.445	0.816
hsa-miR-146a	hsa-miR-23b	0.038	0.432	0.8156
hsa-miR-101	hsa-miR-125b	0.011	0.447	0.8156
hsa-miR-146a	hsa-miR-93	0.011	0.447	0.8156
hsa-miR-182	hsa-miR-192	0.043	0.429	0.8152
hsa-miR-128a	hsa-miR-206	0.014	0.445	0.815
hsa-miR-132	hsa-miR-29a	0.019	0.442	0.8146
hsa-miR-122	hsa-miR-16	0.026	0.438	0.8144
hsa-miR-195	hsa-miR-205	0.018	0.442	0.8136
hsa-miR-24	hsa-miR-320	0.048	0.425	0.813
hsa-miR-200c	hsa-miR-30d	0.03	0.435	0.813
hsa-miR-22	hsa-miR-29b	0.028	0.436	0.8128
hsa-miR-181a	hsa-miR-23a	0.019	0.441	0.8128
hsa-miR-181b	hsa-miR-26a	0.026	0.437	0.8126
hsa-miR-153	hsa-miR-222	0.015	0.443	0.8124
hsa-miR-141	hsa-miR-20b	0.038	0.43	0.812
hsa-miR-143	hsa-miR-30c	0.036	0.431	0.8118
hsa-miR-16	hsa-miR-20b	0.018	0.441	0.8118
hsa-miR-24	hsa-miR-30d	0.043	0.427	0.8116
hsa-miR-106b	hsa-miR-203	0.035	0.431	0.8108
hsa-miR-126	hsa-miR-93	0.017	0.441	0.8108
hsa-let-7b	hsa-miR-126	0.033	0.432	0.8106
hsa-miR-203	hsa-miR-29c	0.015	0.442	0.8106
hsa-miR-143	hsa-miR-218	0.038	0.429	0.8102
hsa-miR-24	hsa-miR-372	0.038	0.429	0.8102
hsa-miR-19b	hsa-miR-24	0.029	0.434	0.8102
hsa-miR-24	hsa-miR-29a	0.023	0.437	0.8096
hsa-miR-138	hsa-miR-22	0.014	0.442	0.8096
hsa-miR-200c	hsa-miR-22	0.017	0.44	0.809
hsa-miR-107	hsa-miR-146a	0.033	0.431	0.8088
hsa-miR-137	hsa-miR-222	0.004	0.447	0.8086
hsa-miR-183	hsa-miR-26a	0.029	0.433	0.8084
hsa-miR-142-3p	hsa-miR-30d	0.018	0.439	0.8082
hsa-miR-1	hsa-miR-7	0.016	0.44	0.808
hsa-let-7a	hsa-miR-372	0.055	0.418	0.8074
hsa-miR-223	hsa-miR-429	0.028	0.433	0.8074
hsa-miR-1	hsa-miR-106b	0.035	0.429	0.8072
hsa-miR-107	hsa-miR-15a	0.094	0.396	0.8068
hsa-miR-205	hsa-miR-218	0.052	0.419	0.8062
hsa-miR-20b	hsa-miR-22	0.025	0.434	0.8062
hsa-miR-106b	hsa-miR-141	0.03	0.431	0.8058
hsa-miR-22	hsa-miR-98	0.042	0.424	0.8052
hsa-miR-142-3p	hsa-miR-29c	0.033	0.429	0.8052
hsa-miR-124	hsa-miR-150	0.015	0.439	0.8052
hsa-miR-200b	hsa-miR-30c	0.022	0.435	0.805
hsa-miR-198	hsa-miR-34a	0.027	0.432	0.8046
hsa-miR-214	hsa-miR-26a	0.059	0.414	0.8042
hsa-miR-106b	hsa-miR-132	0.03	0.43	0.804
hsa-miR-132	hsa-miR-19b	0.03	0.43	0.804
hsa-miR-146a	hsa-miR-26b	0.035	0.427	0.8036
hsa-miR-132	hsa-miR-19a	0.033	0.428	0.8034
hsa-miR-150	hsa-miR-320	0.033	0.428	0.8034
hsa-miR-101	hsa-miR-20a	0.024	0.433	0.8034
hsa-miR-183	hsa-miR-192	0.121	0.379	0.8032
hsa-miR-145	hsa-miR-32	0.018	0.436	0.8028
hsa-miR-135a	hsa-miR-221	0.009	0.441	0.8028
hsa-miR-200b	hsa-miR-218	0.025	0.432	0.8026
hsa-miR-141	hsa-miR-30	0.016	0.437	0.8026
hsa-miR-15a	hsa-miR-30d	0.021	0.434	0.8022
hsa-miR-181a	hsa-miR-9	0.024	0.432	0.8016
hsa-miR-128a	hsa-miR-150	0.006	0.442	0.8016
hsa-miR-15a	hsa-miR-25	0.022	0.433	0.8014
hsa-miR-135a	hsa-miR-223	0.027	0.43	0.801
hsa-miR-141	hsa-miR-29c	0.027	0.43	0.801
hsa-miR-181b	hsa-miR-29b	0.034	0.426	0.8008
hsa-miR-30b	hsa-miR-34a	0.041	0.422	0.8006
hsa-miR-146a	hsa-miR-373	0.046	0.419	0.8002
hsa-miR-101	hsa-miR-221	0.037	0.424	0.8002
hsa-miR-142-3p	hsa-miR-7	0.026	0.43	0.8
hsa-let-7a	hsa-miR-128a	0.022	0.432	0.7996
hsa-miR-200b	hsa-miR-27b	0.027	0.429	0.7992
hsa-miR-21	hsa-miR-93	0.027	0.429	0.7992
hsa-miR-19a	hsa-miR-203	0.037	0.423	0.7984
hsa-miR-122	hsa-miR-182	0.08	0.399	0.7982
hsa-miR-203	hsa-miR-372	0.053	0.414	0.7982
hsa-miR-132	hsa-miR-198	0.035	0.424	0.7982
hsa-miR-126	hsa-miR-23b	0.042	0.42	0.798
hsa-miR-133a	hsa-miR-150	0.025	0.429	0.7972
hsa-miR-130a	hsa-miR-145	0.014	0.435	0.797
hsa-miR-24	hsa-miR-30b	0.019	0.432	0.7966
hsa-let-7f	hsa-miR-143	0.033	0.424	0.7962
hsa-miR-142-3p	hsa-miR-30	0.024	0.429	0.7962
hsa-miR-17-5p	hsa-miR-198	0.015	0.434	0.7962
hsa-miR-182	hsa-miR-26a	0.049	0.415	0.796
hsa-miR-181a	hsa-miR-29b	0.036	0.422	0.7956
hsa-miR-1	hsa-miR-20b	0.016	0.433	0.7954
hsa-miR-148a	hsa-miR-16-1	0.016	0.433	0.7954
hsa-miR-122	hsa-miR-192	0.057	0.41	0.795
hsa-miR-10a	hsa-miR-200a	0.007	0.437	0.7936
hsa-miR-181a	hsa-miR-183	0.028	0.425	0.793
hsa-miR-142-5p	hsa-miR-24	0.008	0.436	0.7928
hsa-miR-181a	hsa-miR-182	0.031	0.423	0.7924
hsa-miR-128a	hsa-miR-22	0.022	0.428	0.7924
hsa-miR-143	hsa-miR-153	0.013	0.433	0.7924
hsa-miR-200b	hsa-miR-7	0.037	0.419	0.7912
hsa-miR-24	hsa-miR-32	0.018	0.429	0.7902
hsa-miR-130a	hsa-miR-155	0.021	0.427	0.7896
hsa-miR-200c	hsa-miR-320	0.021	0.427	0.7896
hsa-miR-16-1	hsa-miR-429	0.046	0.413	0.7894
hsa-miR-195	hsa-miR-29b	0.024	0.425	0.789
hsa-miR-132	hsa-miR-7	0.041	0.415	0.788
hsa-miR-122	hsa-miR-7	0.037	0.417	0.7876
hsa-let-7a	hsa-miR-93	0.018	0.427	0.7866
hsa-miR-141	hsa-miR-19a	0.029	0.42	0.785
hsa-miR-125b	hsa-miR-27b	0.02	0.425	0.785
hsa-miR-142-5p	hsa-miR-16-1	0	0.436	0.7848
hsa-miR-195	hsa-miR-22	0.034	0.417	0.7846
hsa-miR-148a	hsa-miR-192	0.05	0.408	0.7844
hsa-miR-125b	hsa-miR-429	0.023	0.423	0.7844
hsa-miR-143	hsa-miR-27b	0.028	0.42	0.784
hsa-miR-141	hsa-miR-19b	0.017	0.426	0.7838
hsa-miR-223	hsa-miR-30c	0.036	0.415	0.783
hsa-miR-1	hsa-miR-133a	0.073	0.394	0.7822
hsa-miR-107	hsa-miR-155	0.026	0.42	0.782
hsa-miR-103	hsa-miR-107	0.481	0.167	0.7816
hsa-miR-192	hsa-miR-195	0.038	0.413	0.7814
hsa-miR-125b	hsa-miR-135a	0.009	0.429	0.7812
hsa-miR-142-5p	hsa-miR-22	0	0.434	0.7812
hsa-let-7b	hsa-miR-29b	0.034	0.415	0.781
hsa-miR-205	hsa-miR-23a	0.034	0.415	0.781
hsa-miR-223	hsa-miR-26b	0.053	0.404	0.7802
hsa-miR-145	hsa-miR-27b	0.022	0.421	0.7798
hsa-miR-15a	hsa-miR-372	0.039	0.411	0.7788
hsa-miR-1	hsa-miR-19a	0.012	0.426	0.7788
hsa-let-7d	hsa-miR-222	0.026	0.418	0.7784
hsa-miR-20b	hsa-miR-34a	0.015	0.424	0.7782
hsa-miR-17-5p	hsa-miR-320	0.031	0.415	0.778
hsa-miR-200b	hsa-miR-372	0.018	0.422	0.7776
hsa-let-7b	hsa-miR-16-1	0.03	0.415	0.777
hsa-miR-125b	hsa-miR-30c	0.03	0.415	0.777
hsa-miR-135a	hsa-miR-155	0.028	0.416	0.7768
hsa-miR-182	hsa-miR-29c	0.019	0.421	0.7768
hsa-miR-142-5p	hsa-miR-200c	0.033	0.413	0.7764
hsa-miR-15a	hsa-miR-98	0.033	0.413	0.7764
hsa-miR-206	hsa-miR-32	0.004	0.429	0.7762
hsa-miR-124	hsa-miR-223	0.009	0.426	0.7758
hsa-miR-192	hsa-miR-22	0.034	0.412	0.7756
hsa-miR-198	hsa-miR-200b	0.021	0.419	0.7752
hsa-miR-141	hsa-miR-29a	0.026	0.416	0.7748
hsa-miR-15a	hsa-miR-214	0.026	0.416	0.7748
hsa-miR-26a	hsa-miR-29a	0.026	0.416	0.7748
hsa-miR-200b	hsa-miR-23b	0.028	0.414	0.7732
hsa-miR-135a	hsa-miR-200b	0.026	0.415	0.773
hsa-miR-25	hsa-miR-29b	0.026	0.415	0.773
hsa-miR-133a	hsa-miR-142-3p	0.022	0.417	0.7726
hsa-miR-10a	hsa-miR-34a	0.029	0.413	0.7724
hsa-miR-138	hsa-miR-34a	0.018	0.419	0.7722
hsa-let-7a	hsa-miR-142-5p	0	0.429	0.7722
hsa-miR-138	hsa-miR-182	0.025	0.415	0.772
hsa-miR-126	hsa-miR-181c	0.014	0.421	0.7718
hsa-miR-138	hsa-miR-183	0.021	0.417	0.7716
hsa-miR-155	hsa-miR-181c	0.021	0.417	0.7716
hsa-miR-15a	hsa-miR-27a	0.028	0.413	0.7714
hsa-miR-142-3p	hsa-miR-429	0.026	0.414	0.7712
hsa-miR-106b	hsa-miR-200c	0.017	0.419	0.7712
hsa-miR-142-3p	hsa-miR-93	0.017	0.419	0.7712
hsa-miR-124	hsa-miR-9	0.042	0.405	0.771
hsa-miR-138	hsa-miR-203	0.02	0.417	0.7706
hsa-miR-107	hsa-miR-34a	0.036	0.408	0.7704
hsa-let-7c	hsa-miR-9	0.052	0.399	0.7702
hsa-miR-27a	hsa-miR-34a	0.034	0.409	0.7702
hsa-miR-124	hsa-miR-126	0.003	0.426	0.7698
hsa-miR-198	hsa-miR-9	0.028	0.412	0.7696
hsa-miR-181a	hsa-miR-195	0.033	0.409	0.7692
hsa-miR-19a	hsa-miR-200a	0.033	0.409	0.7692
hsa-miR-122	hsa-miR-200a	0.04	0.405	0.769
hsa-miR-16	hsa-miR-372	0.031	0.41	0.769
hsa-let-7a	hsa-miR-96	0.029	0.411	0.7688
hsa-miR-19b	hsa-miR-205	0.02	0.416	0.7688
hsa-miR-146a	hsa-miR-32	0.018	0.417	0.7686
hsa-miR-107	hsa-miR-203	0.025	0.413	0.7684
hsa-miR-181b	hsa-miR-22	0.025	0.413	0.7684
hsa-miR-198	hsa-miR-203	0.032	0.409	0.7682
hsa-miR-142-5p	hsa-miR-203	0.023	0.414	0.7682
hsa-miR-200b	hsa-miR-373	0.023	0.414	0.7682
hsa-miR-200c	hsa-miR-30c	0.03	0.41	0.768
hsa-miR-10a	hsa-miR-203	0.021	0.415	0.768
hsa-miR-192	hsa-miR-23a	0.046	0.401	0.7678
hsa-miR-203	hsa-miR-98	0.031	0.409	0.7672
hsa-miR-142-5p	hsa-miR-205	0.013	0.419	0.7672
hsa-miR-222	hsa-miR-93	0.038	0.405	0.767
hsa-miR-1	hsa-miR-107	0.018	0.416	0.7668
hsa-miR-135a	hsa-miR-150	0.034	0.407	0.7666
hsa-miR-22	hsa-miR-29c	0.016	0.417	0.7666
hsa-miR-122	hsa-miR-26a	0.075	0.384	0.7662
hsa-miR-200a	hsa-miR-98	0.026	0.411	0.7658
hsa-miR-142-3p	hsa-miR-320	0.031	0.408	0.7654
hsa-miR-135a	hsa-miR-20a	0.029	0.409	0.7652
hsa-miR-181c	hsa-miR-222	0.034	0.406	0.7648
hsa-miR-223	hsa-miR-320	0.039	0.403	0.7644
hsa-miR-150	hsa-miR-27b	0.028	0.409	0.7642
hsa-miR-15a	hsa-miR-96	0.028	0.409	0.7642
hsa-miR-181b	hsa-miR-23a	0.026	0.41	0.764
hsa-let-7c	hsa-miR-141	0.033	0.406	0.7638
hsa-miR-203	hsa-miR-20b	0.022	0.412	0.7636
hsa-miR-137	hsa-miR-206	0.013	0.417	0.7636
hsa-miR-205	hsa-miR-30b	0.013	0.417	0.7636
hsa-miR-23a	hsa-miR-30	0.009	0.419	0.7632
hsa-miR-17-5p	hsa-miR-23a	0.05	0.396	0.7628
hsa-let-7c	hsa-miR-203	0.048	0.397	0.7626
hsa-let-7e	hsa-miR-98	0.289	0.263	0.7624
hsa-miR-16-1	hsa-miR-19a	0.024	0.41	0.762
hsa-miR-143	hsa-miR-32	0.011	0.417	0.7616
hsa-miR-214	hsa-miR-34a	0.018	0.413	0.7614
hsa-miR-132	hsa-miR-372	0.032	0.405	0.761
hsa-miR-200c	hsa-miR-98	0.012	0.416	0.7608
hsa-let-7g	hsa-miR-21	0.028	0.407	0.7606
hsa-let-7d	hsa-miR-143	0.026	0.408	0.7604
hsa-miR-15b	hsa-miR-29c	0.017	0.413	0.7604
hsa-miR-200c	hsa-miR-372	0.087	0.374	0.7602
hsa-miR-133a	hsa-miR-223	0.024	0.409	0.7602
hsa-miR-1	hsa-miR-101	0.015	0.414	0.7602
hsa-let-7a	hsa-miR-135a	0.022	0.41	0.76
hsa-miR-106b	hsa-miR-205	0.029	0.406	0.7598
hsa-miR-126	hsa-miR-30	0.036	0.402	0.7596
hsa-miR-20a	hsa-miR-429	0.018	0.412	0.7596
hsa-miR-200c	hsa-miR-20b	0.005	0.419	0.7592
hsa-miR-15a	hsa-miR-7	0.028	0.406	0.7588
hsa-miR-16	hsa-miR-96	0.028	0.406	0.7588
hsa-miR-217	hsa-miR-221	0.076	0.379	0.7582
hsa-let-7g	hsa-miR-98	0.308	0.25	0.758
hsa-miR-132	hsa-miR-218	0.007	0.417	0.7576
hsa-miR-20a	hsa-miR-30c	0.023	0.408	0.7574
hsa-let-7a	hsa-miR-133a	0.021	0.409	0.7572
hsa-let-7c	hsa-miR-182	0.015	0.412	0.7566
hsa-miR-192	hsa-miR-29b	0.015	0.412	0.7566
hsa-miR-20a	hsa-miR-23b	0.015	0.412	0.7566
hsa-miR-221	hsa-miR-429	0.015	0.412	0.7566
hsa-miR-182	hsa-miR-30b	0.038	0.399	0.7562
hsa-miR-183	hsa-miR-195	0.011	0.414	0.7562
hsa-miR-150	hsa-miR-23b	0.036	0.4	0.756
hsa-miR-16-1	hsa-miR-372	0.027	0.405	0.756
hsa-miR-153	hsa-miR-221	0.01	0.414	0.7552
hsa-miR-203	hsa-miR-30	0.026	0.405	0.755
hsa-miR-148a	hsa-miR-205	0.017	0.41	0.755
hsa-miR-198	hsa-miR-23a	0.017	0.41	0.755
hsa-miR-1	hsa-miR-27a	0.015	0.411	0.7548
hsa-miR-16-1	hsa-miR-30b	0.022	0.407	0.7546
hsa-miR-130a	hsa-miR-200b	0.038	0.398	0.7544
hsa-miR-26a	hsa-miR-7	0.02	0.408	0.7544
hsa-miR-181c	hsa-miR-223	0.025	0.405	0.754
hsa-miR-142-3p	hsa-miR-30b	0.016	0.41	0.754
hsa-let-7b	hsa-miR-98	0.203	0.306	0.7538
hsa-miR-122	hsa-miR-22	0.086	0.371	0.7538
hsa-miR-122	hsa-miR-29b	0.03	0.402	0.7536
hsa-miR-24	hsa-miR-96	0.011	0.412	0.7526
hsa-miR-132	hsa-miR-20b	0.016	0.409	0.7522
hsa-miR-150	hsa-miR-32	0.023	0.405	0.752
hsa-miR-17-5p	hsa-miR-9	0.04	0.395	0.751
hsa-let-7c	hsa-miR-29b	0.031	0.4	0.751
hsa-miR-25	hsa-miR-34a	0.025	0.403	0.7504
hsa-miR-125b	hsa-miR-93	0.014	0.409	0.7502
hsa-miR-137	hsa-miR-200b	0.008	0.412	0.7496
hsa-miR-142-3p	hsa-miR-29a	0.031	0.399	0.7492
hsa-miR-125b	hsa-miR-23b	0.038	0.395	0.749
hsa-miR-107	hsa-miR-126	0.029	0.4	0.749
hsa-miR-223	hsa-miR-373	0.011	0.41	0.749
hsa-miR-16	hsa-miR-32	0.021	0.404	0.7482
hsa-miR-200b	hsa-miR-32	0.012	0.409	0.7482
hsa-miR-26a	hsa-miR-30	0.01	0.41	0.748
hsa-miR-182	hsa-miR-9	0.026	0.401	0.7478
hsa-miR-138	hsa-miR-192	0.033	0.397	0.7476
hsa-miR-181b	hsa-miR-29c	0.033	0.397	0.7476
hsa-miR-20b	hsa-miR-26a	0.033	0.397	0.7476
hsa-miR-200a	hsa-miR-20b	0.024	0.402	0.7476
hsa-miR-198	hsa-miR-200c	0.013	0.408	0.7474
hsa-miR-150	hsa-miR-26b	0.047	0.389	0.7472
hsa-miR-106b	hsa-miR-30	0.029	0.399	0.7472
hsa-miR-26a	hsa-miR-29c	0.018	0.405	0.747
hsa-let-7b	hsa-miR-17-5p	0.025	0.401	0.7468
hsa-miR-29b	hsa-miR-30	0.016	0.406	0.7468
hsa-miR-132	hsa-miR-429	0.032	0.397	0.7466
hsa-miR-143	hsa-miR-93	0.014	0.407	0.7466
hsa-miR-34a	hsa-miR-96	0.021	0.403	0.7464
hsa-miR-221	hsa-miR-23b	0.031	0.397	0.7456
hsa-miR-183	hsa-miR-198	0.013	0.407	0.7456
hsa-miR-16-1	hsa-miR-29c	0.052	0.385	0.745
hsa-miR-148a	hsa-miR-16	0.025	0.4	0.745
hsa-miR-122	hsa-miR-200c	0.032	0.396	0.7448
hsa-let-7f	hsa-miR-98	0.336	0.227	0.7446
hsa-miR-148a	hsa-miR-182	0.012	0.407	0.7446
hsa-miR-138	hsa-miR-181a	0.028	0.398	0.7444
hsa-miR-1	hsa-miR-30c	0.019	0.403	0.7444
hsa-miR-10a	hsa-miR-29b	0.024	0.4	0.744
hsa-miR-19a	hsa-miR-34a	0.04	0.391	0.7438
hsa-miR-203	hsa-miR-429	0.022	0.401	0.7438
hsa-miR-15b	hsa-miR-19b	0.029	0.397	0.7436
hsa-miR-133a	hsa-miR-20a	0.011	0.407	0.7436
hsa-miR-1	hsa-miR-372	0.016	0.404	0.7432
hsa-miR-125b	hsa-miR-96	0.016	0.404	0.7432
hsa-miR-19a	hsa-miR-9	0.024	0.399	0.7422
hsa-miR-16-1	hsa-miR-96	0.013	0.405	0.742
hsa-let-7b	hsa-miR-106b	0.02	0.401	0.7418
hsa-miR-142-5p	hsa-miR-26a	0	0.412	0.7416
hsa-miR-222	hsa-miR-26b	0.025	0.398	0.7414
hsa-let-7c	hsa-miR-17-5p	0.023	0.399	0.7412
hsa-miR-138	hsa-miR-15a	0.023	0.399	0.7412
hsa-miR-153	hsa-miR-206	0.014	0.404	0.7412
hsa-miR-148a	hsa-miR-183	0.021	0.4	0.741
hsa-miR-30d	hsa-miR-34a	0.012	0.405	0.741
hsa-miR-214	hsa-miR-22	0.028	0.396	0.7408
hsa-miR-10a	hsa-miR-141	0.026	0.397	0.7406
hsa-miR-125b	hsa-miR-181c	0.026	0.397	0.7406
hsa-miR-183	hsa-miR-214	0.026	0.397	0.7406
hsa-miR-148a	hsa-miR-15a	0.017	0.402	0.7406
hsa-miR-10a	hsa-miR-429	0.008	0.407	0.7406
hsa-miR-125b	hsa-miR-32	0.016	0.402	0.7396
hsa-miR-148a	hsa-miR-22	0.007	0.407	0.7396
hsa-miR-195	hsa-miR-29c	0.039	0.389	0.7392
hsa-miR-138	hsa-miR-29b	0.019	0.4	0.739
hsa-miR-16-1	hsa-miR-320	0.024	0.397	0.7386
hsa-miR-128a	hsa-miR-142-3p	0.015	0.402	0.7386
hsa-miR-181b	hsa-miR-195	0.015	0.402	0.7386
hsa-miR-132	hsa-miR-30b	0.031	0.393	0.7384
hsa-miR-122	hsa-miR-214	0.038	0.389	0.7382
hsa-miR-34a	hsa-miR-98	0.036	0.39	0.738
hsa-miR-132	hsa-miR-195	0.016	0.401	0.7378
hsa-miR-203	hsa-miR-30b	0.014	0.402	0.7376
hsa-miR-130b	hsa-miR-20a	0.03	0.393	0.7374
hsa-miR-20a	hsa-miR-27b	0.03	0.393	0.7374
hsa-miR-23a	hsa-miR-25	0.037	0.389	0.7372
hsa-miR-148a	hsa-miR-152	0.424	0.174	0.7372
hsa-miR-135a	hsa-miR-16-1	0.017	0.4	0.737
hsa-miR-222	hsa-miR-32	0.013	0.402	0.7366
hsa-miR-17-5p	hsa-miR-7	0.045	0.384	0.7362
hsa-miR-128a	hsa-miR-16	0.025	0.395	0.736
hsa-miR-133a	hsa-miR-24	0.025	0.395	0.736
hsa-miR-22	hsa-miR-9	0.014	0.401	0.7358
hsa-miR-24	hsa-miR-30	0.021	0.397	0.7356
hsa-miR-15b	hsa-miR-182	0.046	0.383	0.7354
hsa-miR-195	hsa-miR-200a	0.022	0.396	0.7348
hsa-miR-182	hsa-miR-214	0.036	0.388	0.7344
hsa-miR-221	hsa-miR-373	0.025	0.394	0.7342
hsa-miR-372	hsa-miR-93	0.14	0.33	0.734
hsa-miR-135a	hsa-miR-17-5p	0.041	0.385	0.734
hsa-miR-143	hsa-miR-23b	0.023	0.395	0.734
hsa-miR-16-1	hsa-miR-30d	0.012	0.401	0.7338
hsa-let-7c	hsa-miR-138	0.033	0.389	0.7332
hsa-miR-130a	hsa-miR-20a	0.033	0.389	0.7332
hsa-let-7a	hsa-miR-218	0.022	0.395	0.733
hsa-miR-29b	hsa-miR-30b	0.022	0.395	0.733
hsa-miR-22	hsa-miR-29a	0.02	0.396	0.7328
hsa-miR-126	hsa-miR-320	0.023	0.394	0.7322
hsa-miR-15b	hsa-miR-192	0.012	0.4	0.732
hsa-let-7d	hsa-miR-98	0.278	0.252	0.7316
hsa-miR-148a	hsa-miR-181b	0.031	0.389	0.7312
hsa-miR-182	hsa-miR-30	0.02	0.395	0.731
hsa-miR-122	hsa-miR-203	0.045	0.381	0.7308
hsa-miR-200a	hsa-miR-96	0.036	0.386	0.7308
hsa-miR-150	hsa-miR-30c	0.026	0.391	0.7298
hsa-miR-141	hsa-miR-30b	0.031	0.388	0.7294
hsa-miR-10a	hsa-miR-183	0.022	0.393	0.7294
hsa-miR-20a	hsa-miR-26b	0.022	0.393	0.7294
hsa-miR-141	hsa-miR-7	0.027	0.39	0.729
hsa-miR-148a	hsa-miR-181a	0.034	0.386	0.7288
hsa-miR-205	hsa-miR-20b	0.025	0.391	0.7288
hsa-let-7b	hsa-miR-141	0.032	0.387	0.7286
hsa-miR-137	hsa-miR-155	0.023	0.392	0.7286
hsa-miR-183	hsa-miR-372	0.023	0.392	0.7286
hsa-miR-200c	hsa-miR-218	0.03	0.388	0.7284
hsa-miR-107	hsa-miR-142-3p	0.021	0.393	0.7284
hsa-miR-1	hsa-miR-96	0.015	0.396	0.7278
hsa-miR-223	hsa-miR-25	0.04	0.382	0.7276
hsa-miR-124	hsa-miR-132	0.029	0.388	0.7274
hsa-miR-142-3p	hsa-miR-98	0.029	0.388	0.7274
hsa-miR-128a	hsa-miR-24	0.02	0.393	0.7274
hsa-miR-16-1	hsa-miR-27b	0.02	0.393	0.7274
hsa-miR-182	hsa-miR-19a	0.02	0.393	0.7274
hsa-miR-101	hsa-miR-16	0.018	0.394	0.7272
hsa-miR-10a	hsa-miR-22	0.016	0.395	0.727
hsa-miR-15b	hsa-miR-30	0.014	0.396	0.7268
hsa-miR-320	hsa-miR-34a	0.042	0.38	0.726
hsa-miR-130a	hsa-miR-146a	0.024	0.39	0.726
hsa-miR-133a	hsa-miR-200b	0.02	0.392	0.7256
hsa-miR-135b	hsa-miR-21	0.018	0.393	0.7254
hsa-miR-141	hsa-miR-198	0.009	0.398	0.7254
hsa-miR-153	hsa-miR-21	0.009	0.398	0.7254
hsa-miR-181a	hsa-miR-26a	0.034	0.384	0.7252
hsa-miR-27a	hsa-miR-29b	0.03	0.386	0.7248
hsa-miR-138	hsa-miR-200c	0.021	0.391	0.7248
hsa-miR-181a	hsa-miR-20b	0.012	0.396	0.7248
hsa-miR-200a	hsa-miR-30	0.028	0.387	0.7246
hsa-miR-106b	hsa-miR-26a	0.031	0.385	0.724
hsa-miR-17-5p	hsa-miR-30b	0.027	0.387	0.7236
hsa-miR-1	hsa-miR-25	0.025	0.388	0.7234
hsa-miR-223	hsa-miR-96	0.016	0.393	0.7234
hsa-miR-10a	hsa-miR-148a	0.023	0.389	0.7232
hsa-miR-126	hsa-miR-26b	0.023	0.389	0.7232
hsa-miR-181a	hsa-miR-192	0.012	0.395	0.723
hsa-miR-205	hsa-miR-29a	0.012	0.395	0.723
hsa-let-7a	hsa-miR-23b	0.046	0.376	0.7228
hsa-miR-142-3p	hsa-miR-19b	0.019	0.391	0.7228
hsa-miR-20b	hsa-miR-29b	0.01	0.396	0.7228
hsa-miR-17-5p	hsa-miR-372	0.053	0.372	0.7226
hsa-miR-17-5p	hsa-miR-30	0.024	0.388	0.7224
hsa-miR-183	hsa-miR-19a	0.022	0.389	0.7222
hsa-miR-25	hsa-miR-30	0.02	0.39	0.722
hsa-let-7b	hsa-miR-132	0.016	0.392	0.7216
hsa-miR-135a	hsa-miR-142-3p	0.016	0.392	0.7216
hsa-miR-107	hsa-miR-132	0.041	0.378	0.7214
hsa-miR-195	hsa-miR-25	0.03	0.384	0.7212
hsa-let-7c	hsa-miR-22	0.028	0.385	0.721
hsa-miR-16-1	hsa-miR-29a	0.026	0.386	0.7208
hsa-miR-106b	hsa-miR-183	0.036	0.38	0.72
hsa-miR-183	hsa-miR-9	0.009	0.395	0.72
hsa-miR-15b	hsa-miR-200a	0.016	0.391	0.7198
hsa-miR-142-3p	hsa-miR-96	0.019	0.389	0.7192
hsa-miR-106b	hsa-miR-200a	0.022	0.387	0.7186
hsa-miR-135b	hsa-miR-145	0.01	0.393	0.7174
hsa-miR-205	hsa-miR-96	0.062	0.364	0.7172
hsa-let-7b	hsa-miR-9	0.047	0.372	0.7166
hsa-miR-130a	hsa-miR-222	0.034	0.379	0.7162
hsa-let-7b	hsa-miR-142-3p	0.025	0.384	0.7162
hsa-miR-19b	hsa-miR-9	0.025	0.384	0.7162
hsa-miR-107	hsa-miR-141	0.023	0.385	0.716
hsa-miR-16-1	hsa-miR-23b	0.014	0.39	0.716
hsa-miR-135a	hsa-miR-203	0.021	0.386	0.7158
hsa-miR-15a	hsa-miR-93	0.01	0.392	0.7156
hsa-let-7c	hsa-miR-29c	0.017	0.388	0.7154
hsa-miR-137	hsa-miR-221	0.017	0.388	0.7154
hsa-miR-107	hsa-miR-17-5p	0.029	0.381	0.7148
hsa-miR-107	hsa-miR-181a	0.027	0.382	0.7146
hsa-miR-148a	hsa-miR-9	0.043	0.373	0.7144
hsa-miR-124	hsa-miR-205	0.014	0.389	0.7142
hsa-miR-27b	hsa-miR-29b	0.021	0.385	0.714
hsa-miR-145	hsa-miR-93	0.01	0.391	0.7138
hsa-miR-10a	hsa-miR-205	0.024	0.383	0.7134
hsa-miR-124	hsa-miR-34a	0.015	0.388	0.7134
hsa-miR-107	hsa-miR-16-1	0.045	0.371	0.7128
hsa-miR-132	hsa-miR-142-5p	0.016	0.387	0.7126
hsa-miR-181c	hsa-miR-221	0.041	0.373	0.7124
hsa-miR-182	hsa-miR-96	0.098	0.341	0.7118
hsa-miR-19b	hsa-miR-34a	0.029	0.379	0.7112
hsa-miR-183	hsa-miR-29c	0.02	0.384	0.7112
hsa-miR-107	hsa-miR-15b	0.162	0.305	0.711
hsa-miR-126	hsa-miR-135b	0	0.395	0.711
hsa-let-7b	hsa-miR-22	0.016	0.386	0.7108
hsa-miR-30c	hsa-miR-30d	0.483	0.126	0.7098
hsa-miR-107	hsa-miR-16	0.096	0.341	0.7098
hsa-miR-1	hsa-miR-128a	0.013	0.387	0.7096
hsa-miR-137	hsa-miR-20a	0.02	0.383	0.7094
hsa-miR-155	hsa-miR-373	0.02	0.383	0.7094
hsa-miR-16	hsa-miR-30c	0.02	0.383	0.7094
hsa-miR-150	hsa-miR-372	0.007	0.39	0.709
hsa-let-7c	hsa-miR-181a	0.032	0.376	0.7088
hsa-miR-1	hsa-miR-142-5p	0.005	0.391	0.7088
hsa-miR-101	hsa-miR-126	0.037	0.373	0.7084
hsa-miR-182	hsa-miR-27a	0.051	0.365	0.708
hsa-miR-15b	hsa-miR-26a	0.024	0.38	0.708
hsa-miR-15b	hsa-miR-27a	0.015	0.385	0.708
hsa-miR-205	hsa-miR-217	0.049	0.366	0.7078
hsa-miR-200a	hsa-miR-7	0.04	0.371	0.7078
hsa-miR-200c	hsa-miR-25	0.02	0.382	0.7076
hsa-miR-205	hsa-miR-98	0.027	0.378	0.7074
hsa-miR-126	hsa-miR-152	0	0.393	0.7074
hsa-miR-198	hsa-miR-29b	0.014	0.385	0.707
hsa-miR-30b	hsa-miR-30d	0.525	0.101	0.7068
hsa-let-7c	hsa-miR-15b	0.051	0.364	0.7062
hsa-miR-155	hsa-miR-217	0.036	0.372	0.7056
hsa-miR-15b	hsa-miR-9	0.036	0.372	0.7056
hsa-miR-181a	hsa-miR-29c	0.044	0.367	0.7046
hsa-miR-103	hsa-miR-21	0.022	0.379	0.7042
hsa-miR-143	hsa-miR-217	0.013	0.384	0.7042
hsa-miR-138	hsa-miR-23a	0.011	0.385	0.704
hsa-miR-183	hsa-miR-23a	0.011	0.385	0.704
hsa-let-7b	hsa-miR-138	0.036	0.371	0.7038
hsa-miR-130a	hsa-miR-200c	0.025	0.377	0.7036
hsa-miR-101	hsa-miR-143	0.016	0.382	0.7036
hsa-miR-142-5p	hsa-miR-150	0.007	0.387	0.7036
hsa-miR-142-3p	hsa-miR-198	0.022	0.378	0.7024
hsa-let-7a	hsa-miR-26b	0.074	0.349	0.7022
hsa-let-7c	hsa-miR-200a	0.027	0.375	0.702
hsa-miR-34a	hsa-miR-429	0.025	0.376	0.7018
hsa-miR-181a	hsa-miR-22	0.023	0.377	0.7016
hsa-miR-200a	hsa-miR-320	0.021	0.378	0.7014
hsa-let-7g	hsa-miR-143	0.044	0.365	0.701
hsa-let-7c	hsa-miR-23a	0.033	0.371	0.7008
hsa-miR-17-5p	hsa-miR-30d	0.024	0.376	0.7008
hsa-miR-138	hsa-miR-30b	0.015	0.381	0.7008
hsa-miR-200b	hsa-miR-217	0.022	0.377	0.7006
hsa-miR-141	hsa-miR-96	0.054	0.359	0.7002
hsa-miR-137	hsa-miR-145	0.018	0.379	0.7002
hsa-miR-106b	hsa-miR-122	0.034	0.37	0.7
hsa-miR-122	hsa-miR-138	0.032	0.371	0.6998
hsa-miR-200a	hsa-miR-218	0.035	0.369	0.6992
hsa-miR-203	hsa-miR-30d	0.026	0.374	0.6992
hsa-miR-101	hsa-miR-146a	0.017	0.379	0.6992
hsa-miR-192	hsa-miR-29c	0.017	0.379	0.6992
hsa-miR-25	hsa-miR-29c	0.033	0.37	0.699
hsa-miR-122	hsa-miR-20b	0.018	0.378	0.6984
hsa-miR-137	hsa-miR-146a	0.018	0.378	0.6984
hsa-miR-15b	hsa-miR-23a	0.043	0.364	0.6982
hsa-miR-195	hsa-miR-7	0.025	0.374	0.6982
hsa-miR-200c	hsa-miR-27a	0.023	0.375	0.698
hsa-let-7d	hsa-miR-223	0.048	0.361	0.6978
hsa-let-7b	hsa-miR-183	0.031	0.37	0.697
hsa-miR-122	hsa-miR-181a	0.031	0.37	0.697
hsa-miR-26a	hsa-miR-320	0.036	0.367	0.6966
hsa-miR-30	hsa-miR-9	0.016	0.378	0.6964
hsa-miR-146a	hsa-miR-181c	0.014	0.379	0.6962
hsa-miR-15b	hsa-miR-372	0.037	0.366	0.6958
hsa-miR-214	hsa-miR-29b	0.013	0.379	0.6952
hsa-miR-24	hsa-miR-98	0.038	0.365	0.695
hsa-miR-128a	hsa-miR-205	0.011	0.38	0.695
hsa-miR-153	hsa-miR-20a	0.018	0.376	0.6948
hsa-miR-122	hsa-miR-27a	0.034	0.367	0.6946
hsa-let-7c	hsa-let-7g	0.257	0.243	0.6944
hsa-miR-182	hsa-miR-23a	0.005	0.383	0.6944
hsa-miR-214	hsa-miR-24	0.039	0.364	0.6942
hsa-miR-200c	hsa-miR-32	0.012	0.379	0.6942
hsa-miR-195	hsa-miR-26a	0.019	0.375	0.694
hsa-miR-141	hsa-miR-320	0.035	0.366	0.6938
hsa-miR-181c	hsa-miR-200c	0.017	0.376	0.6938
hsa-miR-15a	hsa-miR-32	0.022	0.373	0.6934
hsa-miR-214	hsa-miR-9	0.027	0.37	0.693
hsa-miR-34a	hsa-miR-372	0.025	0.371	0.6928
hsa-miR-9	hsa-miR-98	0.041	0.362	0.6926
hsa-miR-16	hsa-miR-23b	0.039	0.363	0.6924
hsa-miR-198	hsa-miR-22	0.021	0.373	0.6924
hsa-miR-218	hsa-miR-9	0.019	0.374	0.6922
hsa-miR-122	hsa-miR-141	0.026	0.37	0.692
hsa-miR-203	hsa-miR-96	0.04	0.362	0.6916
hsa-miR-192	hsa-miR-429	0.047	0.358	0.6914
hsa-miR-132	hsa-miR-133a	0.02	0.373	0.6914
hsa-miR-20a	hsa-miR-217	0.018	0.374	0.6912
hsa-miR-128a	hsa-miR-132	0.043	0.36	0.691
hsa-miR-141	hsa-miR-30d	0.025	0.37	0.691
hsa-miR-132	hsa-miR-135a	0.007	0.38	0.691
hsa-miR-101	hsa-miR-15a	0.012	0.377	0.6906
hsa-miR-17-5p	hsa-miR-27b	0.046	0.358	0.6904
hsa-miR-195	hsa-miR-93	0.024	0.37	0.69
hsa-miR-107	hsa-miR-150	0.031	0.366	0.6898
hsa-miR-182	hsa-miR-29a	0.022	0.371	0.6898
hsa-let-7a	hsa-miR-30d	0.018	0.373	0.6894
hsa-miR-122	hsa-miR-9	0.025	0.369	0.6892
hsa-miR-133a	hsa-miR-200c	0.016	0.374	0.6892
hsa-miR-22	hsa-miR-25	0.032	0.365	0.689
hsa-let-7g	hsa-miR-222	0.019	0.372	0.6886
hsa-miR-17-5p	hsa-miR-98	0.044	0.358	0.6884
hsa-miR-205	hsa-miR-372	0.051	0.354	0.6882
[truncated: 2,853 more rows]
