# Supplementary material for: Dissection of Protein Interactomics Highlights MicroRNA Synergy
Source: PLoS One. 2013 May 14;8(5):e63342. doi: 10.1371/journal.pone.0063342 (PMC3653946; doi:10.1371/journal.pone.0063342)
Supplement: Table S2 — The miRNAs analyzed in the present study. (XLSX) [file pone.0063342.s012.xlsx]

## Sheet: Sheet1
Table S2. The miRNAs analyzed in the present study.
miRNA	target gene (validated, prediected only, key)	significantly overrepresented GO-term process (Benjamini-adjusted p < 0.05)
hsa-miR-16	344 (264, 80, 79)	59
hsa-miR-1	315 (315, 277, 38, 77)	36
hsa-miR-155	310 (310, 283, 27, 97)	141
hsa-miR-21	288 (266, 22, 104)	182
hsa-miR-124	248 (246, 2, 42)	0
hsa-miR-15a	234 (158, 76, 62)	40
hsa-let-7b	186 (133, 53, 13)	1
hsa-miR-200b	170 (87, 83, 41)	92
hsa-miR-200c	167 (86, 81, 35)	82
hsa-miR-125b	161 (108, 53, 52)	53
hsa-miR-221	150 (118, 32, 51)	61
hsa-miR-34a	150 (99, 51, 37)	40
hsa-miR-206	149 (95, 54, 55)	81
hsa-miR-29b	148 (63, 85, 35)	7
hsa-miR-9	146 (77, 69, 35)	43
hsa-miR-141	137 (85, 52, 35)	53
hsa-miR-29a	137 (45, 92 28)	6
hsa-miR-145	137 (108, 29, 45)	102
hsa-miR-146a	135 (123, 12, 50)	153
hsa-miR-222	135 (114, 21, 56)	80
hsa-miR-30b	129 (20, 109, 25)	0
hsa-miR-29c	126 (35, 91, 24)	0
hsa-let-7a	117 (64, 53, 37)	65
hsa-let-7c	115 (56, 59, 30)	1
hsa-miR-15b	114 (35, 79, 29)	5
hsa-miR-19a	113 (33, 80, 21)	8
hsa-miR-30c	112 (10, 102, 21)	0
hsa-miR-30d	112 (16, 96, 25)	1
hsa-miR-30	112 (110, 2, 28)	6
hsa-miR-195	112 (31, 81, 27)	2
hsa-miR-20a	111 (61, 50, 41)	57
hsa-miR-181a	110 (43, 67, 24)	33
hsa-miR-205	109 (90, 19, 34)	70
hsa-miR-23a	105 (44, 61, 29)	48
hsa-miR-101	104 (38, 66, 17)	0
hsa-miR-26a	101 (46, 55, 24)	6
hsa-miR-96	98 (35, 63, 24)	1
hsa-miR-19b	97 (25, 72, 20)	0
hsa-miR-181b	96 (37, 59, 23)	20
hsa-miR-27b	96 (25, 71, 22)	9
hsa-miR-27a	95 (33, 62, 26)	11
hsa-miR-137	94 (22, 72, 19)	1
hsa-miR-182	92 (34, 58, 30)	16
hsa-miR-373	92 (92, 0, 14)	0
hsa-miR-32	92 (15, 77, 17)	1
hsa-miR-25	92 (39, 53, 24)	1
hsa-miR-143	90 (75, 15, 37)	66
hsa-miR-223	88 (60, 28, 39)	54
hsa-miR-23b	86 (23, 63, 17)	6
hsa-miR-150	85 (65, 20, 34)	81
hsa-miR-203	83 (43, 40, 24)	44
hsa-miR-107	81 (26, 55, 24)	3
hsa-miR-98	81 (30, 51, 20)	3
hsa-miR-24	81 (45, 36, 26)	12
hsa-miR-133a	80 (38, 42, 21)	3
hsa-miR-214	79 (29, 50, 22)	8
hsa-miR-181c	79 (16, 63, 22)	0
hsa-miR-103	79 (21, 58, 15)	5
hsa-let-7g	76 (16, 60, 19)	1
hsa-miR-183	76 (39, 37, 22)	24
hsa-miR-198	76 (49, 27, 25)	28
hsa-miR-130a	75 (17, 58, 13)	2
hsa-miR-200a	74 (70, 4, 23)	87
hsa-miR-132	73 (46, 27, 30)	80
hsa-miR-148a	72 (32, 40, 21)	14
hsa-miR-26b	72 (12, 60, 17)	0
hsa-miR-218	72 (23, 49, 17)	3
hsa-miR-128a	72 (18, 54, 21)	0
hsa-miR-320	72 (30, 42, 17)	2
hsa-miR-138	71 (24, 47, 20)	2
hsa-miR-22	69 (28, 41, 18)	7
hsa-let-7i	68 (6, 62, 14)	0
hsa-miR-367	68 (21, 47, 10)	0
hsa-let-7f	66 (18, 48, 14)	0
hsa-miR-106b	66 (29, 37, 19)	5
hsa-let-7e	66 (13, 53, 14)	0
hsa-let-7d	66 (19, 47, 14)	0
hsa-miR-135a	65 (19, 46, 15)	0
hsa-miR-144	65 (11, 54, 8)	0
hsa-miR-126	63 (60, 3, 30)	62
hsa-miR-217	63 (33, 30, 15)	12
hsa-miR-130b	62 (13, 49, 14)	0
hsa-miR-10a	62 (44, 18, 26)	3
hsa-miR-142-3p	62 (31, 31, 25)	15
hsa-miR-17-5p	62 (61, 1, 25)	70
hsa-miR-153	62 (4, 58, 13)	3
hsa-miR-152	59 (10, 49, 12)	2
hsa-miR-133b	59 (17, 42, 11)	0
hsa-miR-16-1	58 (57, 1, 24)	22
hsa-miR-429	57 (57, 0, 13)	72
hsa-miR-93	57 (25, 32, 18)	9
hsa-miR-122	57 (56, 1, 16)	14
hsa-miR-372	57 (28, 29, 15)	8
hsa-miR-20b	56 (15, 41, 19)	7
hsa-miR-302d	56 (18, 38, 12)	0
hsa-miR-135b	56 (8, 48, 9)	0
hsa-miR-7	55 (36, 19, 17)	35
hsa-miR-192	54 (41, 13, 17)	25
hsa-miR-142-5p	53 (12, 41, 14)	0
