# Supplementary material for: Dissection of Protein Interactomics Highlights MicroRNA Synergy
Source: PLoS One. 2013 May 14;8(5):e63342. doi: 10.1371/journal.pone.0063342 (PMC3653946; doi:10.1371/journal.pone.0063342)
Supplement: Table S3 — Results of synergy score calculation in whole human genome (miRecords for predicted target gene data). (XLSX) [file pone.0063342.s013.xlsx]

## Sheet: Sheet1
Table S3. Results of synergy score calculation in whole human genome (miRecords for predicted target gene data).
miRNA i	miRNA j	TSS	PIS	synergy score
hsa-miR-155	hsa-miR-21	0.187	1.688	3.2254
hsa-miR-21	hsa-miR-146a	0.082	1.502	2.7856
hsa-miR-21	hsa-miR-222	0.108	1.485	2.781
hsa-miR-145	hsa-miR-21	0.117	1.471	2.7648
hsa-miR-21	hsa-miR-1	0.071	1.457	2.6936
hsa-miR-21	hsa-miR-221	0.121	1.403	2.6464
hsa-miR-16	hsa-miR-21	0.082	1.4	2.602
hsa-miR-21	hsa-miR-206	0.068	1.402	2.5916
hsa-miR-155	hsa-miR-145	0.089	1.339	2.4992
hsa-miR-200b	hsa-miR-21	0.053	1.359	2.4992
hsa-miR-155	hsa-miR-1	0.075	1.329	2.4672
hsa-miR-141	hsa-miR-21	0.067	1.333	2.4664
hsa-miR-155	hsa-miR-16	0.075	1.319	2.4492
hsa-miR-155	hsa-miR-146a	0.125	1.279	2.4272
hsa-miR-155	hsa-miR-222	0.113	1.278	2.4134
hsa-miR-21	hsa-miR-150	0.084	1.28	2.388
hsa-miR-15a	hsa-miR-21	0.069	1.287	2.3856
hsa-miR-155	hsa-miR-206	0.083	1.25	2.333
hsa-miR-143	hsa-miR-21	0.081	1.251	2.3328
hsa-miR-155	hsa-miR-221	0.096	1.226	2.3028
hsa-miR-21	hsa-miR-125b	0.068	1.217	2.2586
hsa-miR-155	hsa-miR-15a	0.064	1.215	2.251
hsa-miR-155	hsa-miR-141	0.063	1.213	2.2464
hsa-miR-181a	hsa-miR-21	0.079	1.204	2.2462
hsa-miR-200b	hsa-miR-155	0.062	1.205	2.231
hsa-miR-181b	hsa-miR-21	0.085	1.184	2.2162
hsa-miR-146a	hsa-miR-222	0.051	1.198	2.2074
hsa-miR-21	hsa-miR-126	0.081	1.176	2.1978
hsa-miR-223	hsa-miR-21	0.076	1.174	2.1892
hsa-miR-21	hsa-miR-200c	0.049	1.184	2.1802
hsa-miR-222	hsa-miR-126	0.085	1.157	2.1676
hsa-miR-20a	hsa-miR-21	0.084	1.15	2.154
hsa-miR-34a	hsa-miR-21	0.091	1.137	2.1376
hsa-miR-145	hsa-miR-222	0.056	1.132	2.0936
hsa-miR-155	hsa-miR-181b	0.063	1.121	2.0808
hsa-miR-155	hsa-miR-125b	0.069	1.117	2.0796
hsa-miR-200a	hsa-miR-21	0.055	1.124	2.0782
hsa-miR-146a	hsa-miR-126	0.086	1.106	2.0768
hsa-miR-146a	hsa-miR-221	0.047	1.124	2.0702
hsa-miR-206	hsa-miR-1	0.315	0.975	2.07
hsa-miR-17	hsa-miR-21	0.07	1.1	2.05
hsa-miR-15a	hsa-miR-16	0.618	0.794	2.0472
hsa-miR-155	hsa-miR-150	0.079	1.088	2.0374
hsa-miR-145	hsa-miR-221	0.065	1.095	2.036
hsa-miR-150	hsa-miR-222	0.07	1.088	2.0284
hsa-miR-221	hsa-miR-126	0.082	1.074	2.0152
hsa-miR-155	hsa-miR-20a	0.059	1.081	2.0048
hsa-miR-21	hsa-let-7a	0.07	1.073	2.0014
hsa-miR-155	hsa-miR-181a	0.067	1.074	2.0002
hsa-miR-16	hsa-miR-1	0.07	1.071	1.9978
hsa-miR-1	hsa-miR-222	0.079	1.065	1.996
hsa-miR-24	hsa-miR-21	0.061	1.072	1.9906
hsa-miR-143	hsa-miR-155	0.079	1.056	1.9798
hsa-miR-19a	hsa-miR-21	0.056	1.064	1.9712
hsa-miR-206	hsa-miR-222	0.064	1.057	1.9666
hsa-miR-145	hsa-miR-1	0.049	1.064	1.9642
hsa-miR-1	hsa-miR-221	0.069	1.047	1.9536
hsa-miR-9	hsa-miR-21	0.061	1.051	1.9528
hsa-miR-145	hsa-miR-146a	0.046	1.059	1.9522
hsa-miR-155	hsa-miR-200c	0.062	1.05	1.952
hsa-miR-19b	hsa-miR-21	0.056	1.053	1.9514
hsa-miR-155	hsa-miR-200a	0.06	1.05	1.95
hsa-miR-21	hsa-miR-142-3p	0.05	1.05	1.94
hsa-miR-155	hsa-miR-17	0.059	1.039	1.9292
hsa-miR-206	hsa-miR-221	0.054	1.041	1.9278
hsa-miR-106b	hsa-miR-21	0.06	1.037	1.9266
hsa-miR-145	hsa-miR-206	0.058	1.033	1.9174
hsa-miR-205	hsa-miR-21	0.082	1.017	1.9126
hsa-miR-141	hsa-miR-222	0.06	1.028	1.9104
hsa-miR-155	hsa-miR-126	0.068	1.023	1.9094
hsa-miR-182	hsa-miR-21	0.053	1.031	1.9088
hsa-miR-150	hsa-miR-221	0.056	1.028	1.9064
hsa-miR-21	hsa-miR-29c	0.034	1.039	1.9042
hsa-miR-34a	hsa-miR-155	0.064	1.022	1.9036
hsa-miR-155	hsa-miR-223	0.084	0.991	1.8678
hsa-miR-203	hsa-miR-21	0.044	1.01	1.862
hsa-miR-16	hsa-miR-145	0.066	0.995	1.857
hsa-miR-200b	hsa-miR-1	0.074	0.989	1.8542
hsa-miR-223	hsa-miR-222	0.069	0.989	1.8492
hsa-miR-200b	hsa-miR-16	0.062	0.992	1.8476
hsa-miR-21	hsa-miR-194	0.029	1.01	1.847
hsa-miR-16	hsa-miR-206	0.055	0.994	1.8442
hsa-miR-21	hsa-miR-29b	0.052	0.992	1.8376
hsa-miR-146a	hsa-miR-150	0.06	0.984	1.8312
hsa-miR-21	hsa-miR-29a	0.033	0.997	1.8276
hsa-miR-15b	hsa-miR-21	0.043	0.984	1.8142
hsa-miR-155	hsa-miR-19a	0.052	0.978	1.8124
hsa-miR-155	hsa-let-7a	0.059	0.973	1.8104
hsa-miR-16	hsa-miR-15b	0.533	0.705	1.802
hsa-miR-23a	hsa-miR-21	0.053	0.971	1.8008
hsa-miR-200b	hsa-miR-206	0.07	0.961	1.7998
hsa-miR-106a	hsa-miR-21	0.082	0.954	1.7992
hsa-miR-223	hsa-miR-146a	0.064	0.964	1.7992
hsa-miR-155	hsa-miR-19b	0.05	0.971	1.7978
hsa-miR-141	hsa-miR-145	0.05	0.966	1.7888
hsa-miR-548d-3p	hsa-miR-21	0.047	0.966	1.7858
hsa-miR-155	hsa-miR-106b	0.048	0.965	1.785
hsa-miR-181b	hsa-miR-145	0.06	0.958	1.7844
hsa-miR-16	hsa-miR-195	0.511	0.707	1.7836
hsa-miR-16	hsa-miR-181b	0.067	0.953	1.7824
hsa-miR-21	hsa-miR-26a	0.072	0.95	1.782
hsa-miR-181c	hsa-miR-21	0.065	0.952	1.7786
hsa-miR-9	hsa-miR-155	0.056	0.956	1.7768
hsa-miR-206	hsa-miR-146a	0.044	0.961	1.7738
hsa-miR-143	hsa-miR-222	0.076	0.943	1.7734
hsa-miR-21	hsa-miR-22	0.038	0.964	1.7732
hsa-miR-141	hsa-miR-206	0.06	0.951	1.7718
hsa-miR-200a	hsa-miR-222	0.064	0.948	1.7704
hsa-miR-1	hsa-miR-146a	0.027	0.967	1.7676
hsa-miR-200b	hsa-miR-145	0.06	0.948	1.7664
hsa-miR-143	hsa-miR-146a	0.058	0.949	1.7662
hsa-miR-141	hsa-miR-16	0.061	0.947	1.7656
hsa-miR-195	hsa-miR-21	0.051	0.952	1.7646
hsa-miR-181b	hsa-miR-1	0.052	0.951	1.7638
hsa-miR-223	hsa-miR-126	0.098	0.921	1.7558
hsa-miR-223	hsa-miR-221	0.063	0.94	1.755
hsa-miR-155	hsa-miR-182	0.062	0.938	1.7504
hsa-miR-93	hsa-miR-21	0.051	0.944	1.7502
hsa-miR-424	hsa-miR-21	0.051	0.944	1.7502
hsa-miR-15a	hsa-miR-145	0.06	0.936	1.7448
hsa-miR-155	hsa-miR-15b	0.045	0.941	1.7388
hsa-miR-16	hsa-miR-125b	0.061	0.931	1.7368
hsa-miR-141	hsa-miR-221	0.059	0.932	1.7366
hsa-miR-125b	hsa-miR-222	0.058	0.932	1.7356
hsa-miR-145	hsa-miR-150	0.076	0.921	1.7338
hsa-miR-20b	hsa-miR-21	0.05	0.934	1.7312
hsa-miR-125b	hsa-miR-146a	0.041	0.939	1.7312
hsa-miR-16	hsa-miR-222	0.047	0.935	1.73
hsa-miR-20a	hsa-miR-16	0.081	0.916	1.7298
hsa-miR-16	hsa-miR-181a	0.068	0.923	1.7294
hsa-miR-155	hsa-miR-29c	0.035	0.94	1.727
hsa-miR-155	hsa-miR-203	0.052	0.93	1.726
hsa-miR-196b	hsa-miR-21	0.035	0.939	1.7252
hsa-miR-181a	hsa-miR-1	0.05	0.928	1.7204
hsa-miR-155	hsa-miR-23a	0.052	0.926	1.7188
hsa-miR-124	hsa-miR-21	0.035	0.934	1.7162
hsa-miR-23b	hsa-miR-21	0.041	0.93	1.715
hsa-miR-15a	hsa-miR-1	0.064	0.915	1.711
hsa-miR-223	hsa-miR-150	0.08	0.906	1.7108
hsa-miR-16	hsa-miR-221	0.048	0.923	1.7094
hsa-miR-181b	hsa-miR-206	0.049	0.919	1.7032
hsa-miR-200b	hsa-miR-181b	0.077	0.902	1.7006
hsa-miR-141	hsa-miR-1	0.044	0.92	1.7
hsa-miR-15a	hsa-miR-15b	0.592	0.615	1.699
hsa-miR-125b	hsa-miR-1	0.051	0.911	1.6908
hsa-miR-27b	hsa-miR-21	0.033	0.918	1.6854
hsa-miR-200b	hsa-miR-200c	0.727	0.529	1.6792
hsa-miR-223	hsa-miR-145	0.089	0.883	1.6784
hsa-let-7b	hsa-miR-21	0.051	0.902	1.6746
hsa-miR-181a	hsa-miR-145	0.05	0.902	1.6736
hsa-miR-145	hsa-miR-125b	0.064	0.893	1.6714
hsa-miR-155	hsa-miR-195	0.045	0.903	1.6704
hsa-miR-125b	hsa-miR-221	0.055	0.897	1.6696
hsa-miR-16	hsa-miR-146a	0.039	0.903	1.6644
hsa-miR-200b	hsa-miR-222	0.053	0.895	1.664
hsa-miR-20a	hsa-miR-17	0.675	0.548	1.6614
hsa-miR-181a	hsa-miR-181b	0.69	0.539	1.6602
hsa-miR-15a	hsa-miR-206	0.055	0.891	1.6588
hsa-miR-34a	hsa-miR-145	0.054	0.891	1.6578
hsa-miR-24	hsa-miR-222	0.042	0.897	1.6566
hsa-miR-143	hsa-miR-221	0.071	0.879	1.6532
hsa-miR-181c	hsa-miR-181b	0.729	0.513	1.6524
hsa-miR-155	hsa-miR-24	0.045	0.893	1.6524
hsa-miR-21	hsa-miR-7	0.043	0.894	1.6522
hsa-miR-30b	hsa-miR-21	0.045	0.892	1.6506
hsa-miR-17	hsa-miR-16	0.084	0.87	1.65
hsa-miR-16	hsa-miR-200c	0.057	0.884	1.6482
hsa-miR-155	hsa-miR-27b	0.043	0.891	1.6468
hsa-miR-181a	hsa-miR-206	0.051	0.885	1.644
hsa-miR-155	hsa-miR-548d-3p	0.029	0.896	1.6418
hsa-miR-155	hsa-miR-22	0.044	0.887	1.6406
hsa-miR-16	hsa-miR-424	0.391	0.693	1.6384
hsa-miR-206	hsa-miR-125b	0.06	0.876	1.6368
hsa-miR-15a	hsa-miR-181b	0.068	0.87	1.634
hsa-miR-155	hsa-miR-181c	0.047	0.881	1.6328
hsa-miR-155	hsa-miR-29b	0.05	0.877	1.6286
hsa-miR-1	hsa-miR-200c	0.065	0.868	1.6274
hsa-miR-155	hsa-miR-26a	0.054	0.874	1.6272
hsa-miR-143	hsa-miR-145	0.118	0.838	1.6264
hsa-miR-150	hsa-miR-126	0.06	0.869	1.6242
hsa-miR-200b	hsa-miR-15a	0.06	0.868	1.6224
hsa-miR-30d	hsa-miR-21	0.04	0.878	1.6204
hsa-miR-155	hsa-miR-424	0.055	0.869	1.6192
hsa-miR-155	hsa-miR-20b	0.046	0.874	1.6192
hsa-miR-15a	hsa-miR-195	0.569	0.583	1.6184
hsa-miR-15a	hsa-miR-222	0.045	0.874	1.6182
hsa-miR-155	hsa-miR-124	0.045	0.873	1.6164
hsa-miR-155	hsa-miR-205	0.066	0.857	1.6086
hsa-miR-183	hsa-miR-21	0.057	0.862	1.6086
hsa-miR-141	hsa-miR-181b	0.057	0.861	1.6068
hsa-miR-106b	hsa-miR-16	0.076	0.85	1.606
hsa-miR-106b	hsa-miR-20a	0.719	0.49	1.601
hsa-miR-34a	hsa-miR-222	0.067	0.851	1.5988
hsa-miR-145	hsa-miR-200c	0.052	0.859	1.5982
hsa-miR-206	hsa-miR-200c	0.069	0.849	1.5972
hsa-miR-143	hsa-miR-206	0.059	0.854	1.5962
hsa-miR-155	hsa-miR-29a	0.045	0.861	1.5948
hsa-miR-155	hsa-miR-93	0.042	0.86	1.59
hsa-miR-155	hsa-miR-142-3p	0.055	0.851	1.5868
hsa-miR-155	hsa-miR-23b	0.048	0.851	1.5798
hsa-miR-155	hsa-miR-27a	0.049	0.849	1.5772
hsa-miR-200a	hsa-miR-221	0.05	0.848	1.5764
hsa-miR-24	hsa-miR-221	0.041	0.853	1.5764
hsa-miR-155	hsa-miR-196b	0.035	0.855	1.574
hsa-miR-181b	hsa-miR-222	0.073	0.832	1.5706
hsa-miR-200b	hsa-miR-221	0.047	0.846	1.5698
hsa-miR-141	hsa-miR-15a	0.057	0.84	1.569
hsa-miR-200b	hsa-miR-146a	0.037	0.851	1.5688
hsa-miR-27a	hsa-miR-21	0.041	0.848	1.5674
hsa-miR-30b	hsa-miR-155	0.042	0.847	1.5666
hsa-miR-141	hsa-miR-200c	0.139	0.793	1.5664
hsa-miR-200b	hsa-miR-181a	0.081	0.825	1.566
hsa-miR-200a	hsa-miR-145	0.043	0.845	1.564
hsa-miR-21	hsa-miR-429	0.032	0.851	1.5638
hsa-miR-20a	hsa-miR-222	0.044	0.844	1.5632
hsa-miR-20a	hsa-miR-1	0.048	0.841	1.5618
hsa-miR-142-3p	hsa-miR-222	0.046	0.842	1.5616
hsa-miR-141	hsa-miR-146a	0.021	0.854	1.5582
hsa-miR-145	hsa-let-7a	0.062	0.828	1.5524
hsa-miR-21	hsa-miR-135a	0.032	0.844	1.5512
hsa-miR-20a	hsa-miR-15a	0.073	0.821	1.5508
hsa-miR-15a	hsa-miR-221	0.051	0.833	1.5504
hsa-miR-145	hsa-miR-126	0.048	0.834	1.5492
hsa-miR-181a	hsa-miR-146a	0.03	0.844	1.5492
hsa-miR-20a	hsa-miR-145	0.068	0.822	1.5476
hsa-miR-15a	hsa-miR-146a	0.031	0.841	1.5448
hsa-miR-20a	hsa-miR-206	0.051	0.829	1.5432
hsa-miR-200b	hsa-miR-141	0.134	0.782	1.5416
hsa-miR-200a	hsa-miR-206	0.055	0.825	1.54
hsa-miR-9	hsa-miR-16	0.071	0.816	1.5398
hsa-miR-372	hsa-miR-21	0.054	0.825	1.539
hsa-miR-155	hsa-let-7b	0.046	0.829	1.5382
hsa-miR-205	hsa-miR-222	0.073	0.813	1.5364
hsa-miR-9	hsa-miR-145	0.044	0.829	1.5362
hsa-miR-21	hsa-miR-192	0.064	0.817	1.5346
hsa-miR-181b	hsa-miR-221	0.08	0.808	1.5344
hsa-miR-141	hsa-miR-125b	0.047	0.826	1.5338
hsa-miR-182	hsa-miR-145	0.054	0.821	1.5318
hsa-miR-20b	hsa-miR-20a	0.724	0.448	1.5304
hsa-let-7e	hsa-let-7a	0.797	0.405	1.526
hsa-miR-22	hsa-miR-126	0.031	0.83	1.525
hsa-miR-206	hsa-miR-150	0.042	0.823	1.5234
hsa-miR-16	hsa-miR-19b	0.058	0.812	1.5196
hsa-miR-21	hsa-miR-101	0.047	0.818	1.5194
hsa-miR-15a	hsa-miR-181a	0.078	0.8	1.518
hsa-miR-16	hsa-let-7a	0.066	0.806	1.5168
hsa-miR-205	hsa-miR-145	0.062	0.806	1.5128
hsa-miR-17	hsa-miR-1	0.051	0.812	1.5126
hsa-miR-222	hsa-miR-200c	0.074	0.799	1.5122
hsa-miR-155	hsa-miR-194	0.034	0.821	1.5118
hsa-miR-30e	hsa-miR-21	0.041	0.817	1.5116
hsa-miR-143	hsa-miR-1	0.052	0.809	1.5082
hsa-miR-15a	hsa-miR-125b	0.052	0.808	1.5064
hsa-miR-142-3p	hsa-miR-221	0.052	0.808	1.5064
hsa-miR-181a	hsa-miR-222	0.066	0.8	1.506
hsa-miR-20a	hsa-miR-221	0.047	0.81	1.505
hsa-miR-206	hsa-miR-126	0.048	0.809	1.5042
hsa-miR-21	hsa-miR-25	0.048	0.808	1.5024
hsa-miR-200a	hsa-miR-146a	0.029	0.818	1.5014
hsa-miR-34a	hsa-miR-16	0.073	0.793	1.5004
hsa-miR-21	hsa-miR-135b	0.034	0.814	1.4992
hsa-miR-20a	hsa-miR-181b	0.082	0.787	1.4986
hsa-miR-9	hsa-miR-1	0.056	0.801	1.4978
hsa-miR-200b	hsa-miR-20a	0.059	0.799	1.4972
hsa-miR-148a	hsa-miR-21	0.064	0.796	1.4968
hsa-miR-16	hsa-miR-19a	0.056	0.8	1.496
hsa-miR-24	hsa-miR-145	0.026	0.816	1.4948
hsa-miR-106a	hsa-miR-222	0.031	0.813	1.4944
hsa-miR-223	hsa-miR-206	0.047	0.803	1.4924
hsa-let-7a	hsa-miR-1	0.042	0.805	1.491
hsa-miR-96	hsa-miR-21	0.038	0.807	1.4906
hsa-let-7a	hsa-let-7c	0.763	0.404	1.4902
hsa-miR-181b	hsa-miR-125b	0.039	0.806	1.4898
hsa-miR-17	hsa-miR-145	0.044	0.803	1.4894
hsa-miR-21	hsa-miR-98	0.042	0.804	1.4892
hsa-miR-21	hsa-let-7c	0.045	0.802	1.4886
hsa-miR-15a	hsa-miR-200c	0.057	0.795	1.488
hsa-miR-221	hsa-miR-222	0.67	0.454	1.4872
hsa-miR-181b	hsa-miR-146a	0.034	0.806	1.4848
hsa-miR-17	hsa-miR-15a	0.078	0.781	1.4838
hsa-miR-203	hsa-miR-145	0.059	0.79	1.481
hsa-miR-17	hsa-miR-222	0.037	0.802	1.4806
hsa-miR-155	hsa-miR-106a	0.053	0.793	1.4804
hsa-miR-34a	hsa-miR-146a	0.045	0.797	1.4796
hsa-miR-141	hsa-miR-20a	0.06	0.787	1.4766
hsa-miR-106b	hsa-miR-145	0.046	0.792	1.4716
hsa-miR-93	hsa-miR-20a	0.434	0.576	1.4708
hsa-miR-141	hsa-miR-17	0.06	0.782	1.4676
hsa-miR-141	hsa-miR-181a	0.057	0.783	1.4664
hsa-miR-30d	hsa-miR-155	0.034	0.795	1.465
hsa-miR-15a	hsa-miR-424	0.428	0.576	1.4648
hsa-miR-155	hsa-miR-101	0.038	0.792	1.4636
hsa-miR-203	hsa-miR-16	0.042	0.789	1.4622
hsa-miR-106b	hsa-miR-1	0.049	0.785	1.462
hsa-miR-30c	hsa-miR-21	0.043	0.787	1.4596
hsa-miR-200b	hsa-miR-125b	0.049	0.783	1.4584
hsa-miR-19a	hsa-miR-222	0.056	0.779	1.4582
hsa-miR-181b	hsa-miR-200c	0.072	0.77	1.458
hsa-let-7a	hsa-miR-222	0.043	0.786	1.4578
hsa-miR-30a	hsa-miR-21	0.041	0.787	1.4576
hsa-miR-20b	hsa-miR-16	0.074	0.768	1.4564
hsa-miR-143	hsa-miR-181b	0.052	0.78	1.456
hsa-miR-182	hsa-miR-222	0.049	0.781	1.4548
hsa-miR-9	hsa-miR-200b	0.067	0.769	1.4512
hsa-miR-145	hsa-miR-22	0.039	0.784	1.4502
hsa-miR-155	hsa-miR-429	0.041	0.78	1.445
hsa-miR-17	hsa-miR-206	0.045	0.777	1.4436
hsa-miR-21	hsa-miR-18a	0.043	0.778	1.4434
hsa-miR-125b	hsa-miR-150	0.04	0.779	1.4422
hsa-miR-222	hsa-miR-22	0.023	0.788	1.4414
hsa-miR-155	hsa-miR-7	0.042	0.777	1.4406
hsa-miR-200b	hsa-miR-429	0.578	0.479	1.4402
hsa-miR-200b	hsa-miR-17	0.062	0.765	1.439
hsa-miR-19b	hsa-miR-1	0.044	0.775	1.439
hsa-miR-141	hsa-miR-150	0.039	0.777	1.4376
hsa-miR-21	hsa-miR-10a	0.051	0.77	1.437
hsa-miR-181a	hsa-miR-221	0.073	0.757	1.4356
hsa-let-7a	hsa-miR-98	0.614	0.456	1.4348
hsa-miR-146a	hsa-miR-22	0.018	0.787	1.4346
hsa-miR-23a	hsa-miR-1	0.05	0.769	1.4342
hsa-miR-24	hsa-miR-146a	0.03	0.78	1.434
hsa-miR-21	hsa-miR-214	0.037	0.776	1.4338
hsa-miR-16	hsa-miR-23a	0.071	0.757	1.4336
hsa-miR-23a	hsa-miR-145	0.04	0.774	1.4332
hsa-miR-19a	hsa-miR-145	0.043	0.772	1.4326
hsa-miR-106a	hsa-miR-221	0.039	0.774	1.4322
hsa-miR-20b	hsa-miR-106b	0.8	0.35	1.43
hsa-miR-1	hsa-miR-150	0.042	0.77	1.428
hsa-miR-20a	hsa-miR-125b	0.056	0.762	1.4276
hsa-miR-130b	hsa-miR-21	0.036	0.773	1.4274
hsa-miR-20a	hsa-miR-181a	0.077	0.75	1.427
hsa-miR-16	hsa-miR-182	0.059	0.76	1.427
hsa-miR-141	hsa-miR-200a	0.489	0.521	1.4268
hsa-miR-9	hsa-miR-206	0.044	0.768	1.4264
hsa-miR-200a	hsa-miR-1	0.043	0.768	1.4254
hsa-miR-23a	hsa-miR-206	0.058	0.759	1.4242
hsa-miR-19a	hsa-miR-1	0.047	0.765	1.424
hsa-miR-106b	hsa-miR-15a	0.067	0.753	1.4224
hsa-miR-155	hsa-miR-183	0.054	0.758	1.4184
hsa-miR-181c	hsa-miR-181a	0.708	0.394	1.4172
hsa-miR-106b	hsa-miR-17	0.734	0.379	1.4162
hsa-miR-223	hsa-miR-125b	0.057	0.755	1.416
hsa-miR-19b	hsa-miR-145	0.042	0.763	1.4154
hsa-miR-195	hsa-miR-15b	0.66	0.419	1.4142
hsa-miR-30b	hsa-miR-16	0.06	0.752	1.4136
hsa-let-7b	hsa-let-7a	0.688	0.403	1.4134
hsa-miR-21	hsa-miR-31	0.055	0.754	1.4122
hsa-miR-155	hsa-miR-372	0.044	0.759	1.4102
hsa-miR-21	hsa-miR-26b	0.05	0.755	1.409
hsa-miR-155	hsa-miR-96	0.039	0.761	1.4088
hsa-miR-182	hsa-miR-221	0.055	0.752	1.4086
hsa-miR-146a	hsa-miR-200c	0.036	0.762	1.4076
hsa-miR-221	hsa-miR-200c	0.059	0.748	1.4054
hsa-miR-106a	hsa-miR-145	0.058	0.748	1.4044
hsa-miR-130a	hsa-miR-21	0.034	0.761	1.4038
hsa-miR-15a	hsa-let-7a	0.052	0.75	1.402
hsa-miR-15b	hsa-miR-145	0.046	0.753	1.4014
hsa-miR-16	hsa-miR-24	0.049	0.749	1.3972
hsa-miR-181c	hsa-miR-206	0.045	0.75	1.395
hsa-miR-34a	hsa-miR-221	0.071	0.735	1.394
hsa-miR-206	hsa-miR-22	0.033	0.756	1.3938
hsa-miR-181c	hsa-miR-1	0.044	0.749	1.3922
hsa-let-7a	hsa-miR-221	0.056	0.742	1.3916
hsa-miR-34a	hsa-miR-206	0.038	0.752	1.3916
hsa-miR-17	hsa-miR-221	0.036	0.753	1.3914
hsa-miR-16	hsa-miR-181c	0.06	0.739	1.3902
hsa-miR-106b	hsa-miR-206	0.049	0.744	1.3882
hsa-miR-17	hsa-miR-125b	0.056	0.74	1.388
hsa-miR-17	hsa-miR-181b	0.07	0.732	1.3876
hsa-miR-155	hsa-let-7c	0.052	0.742	1.3876
hsa-miR-106b	hsa-miR-222	0.04	0.748	1.3864
hsa-miR-194	hsa-miR-222	0.049	0.743	1.3864
hsa-miR-21	hsa-let-7g	0.038	0.749	1.3862
hsa-miR-181a	hsa-miR-125b	0.047	0.744	1.3862
hsa-miR-24	hsa-miR-1	0.045	0.745	1.386
hsa-miR-19b	hsa-miR-222	0.055	0.739	1.3852
hsa-miR-130b	hsa-miR-155	0.054	0.739	1.3842
hsa-miR-182	hsa-miR-1	0.05	0.741	1.3838
hsa-miR-143	hsa-miR-150	0.066	0.732	1.3836
hsa-miR-10a	hsa-miR-126	0.087	0.72	1.383
hsa-miR-34a	hsa-miR-200b	0.045	0.743	1.3824
hsa-miR-34a	hsa-miR-150	0.05	0.74	1.382
hsa-miR-19a	hsa-miR-206	0.048	0.741	1.3818
hsa-miR-330-3p	hsa-miR-21	0.02	0.756	1.3808
hsa-miR-196b	hsa-miR-222	0.039	0.745	1.38
hsa-miR-30d	hsa-miR-16	0.049	0.739	1.3792
hsa-miR-16	hsa-miR-200a	0.043	0.741	1.3768
hsa-miR-106b	hsa-miR-125b	0.048	0.738	1.3764
hsa-miR-21	hsa-miR-218	0.042	0.741	1.3758
hsa-miR-181c	hsa-miR-145	0.041	0.741	1.3748
hsa-miR-34a	hsa-miR-1	0.038	0.742	1.3736
hsa-miR-19b	hsa-miR-206	0.045	0.738	1.3734
hsa-miR-30e	hsa-miR-155	0.036	0.743	1.3734
hsa-miR-205	hsa-miR-200a	0.139	0.685	1.372
hsa-miR-10a	hsa-miR-222	0.047	0.736	1.3718
hsa-miR-145	hsa-miR-142-3p	0.05	0.734	1.3712
hsa-miR-17	hsa-miR-146a	0.028	0.746	1.3708
hsa-miR-24	hsa-miR-206	0.042	0.738	1.3704
hsa-miR-205	hsa-miR-221	0.056	0.73	1.37
hsa-miR-181a	hsa-miR-200c	0.072	0.721	1.3698
hsa-miR-155	hsa-miR-548a-3p	0.035	0.741	1.3688
hsa-miR-183	hsa-miR-222	0.056	0.729	1.3682
hsa-miR-196b	hsa-miR-196a	0.574	0.441	1.3678
hsa-miR-20b	hsa-miR-17	0.804	0.313	1.3674
hsa-miR-30c	hsa-miR-155	0.038	0.738	1.3664
hsa-miR-9	hsa-miR-181b	0.065	0.723	1.3664
hsa-miR-9	hsa-miR-141	0.05	0.731	1.3658
hsa-miR-302b	hsa-miR-21	0.041	0.736	1.3658
hsa-miR-24	hsa-miR-125b	0.049	0.731	1.3648
hsa-miR-141	hsa-miR-106b	0.059	0.725	1.364
hsa-miR-146a	hsa-miR-142-3p	0.038	0.736	1.3628
hsa-miR-21	hsa-miR-181d	0.049	0.729	1.3612
hsa-let-7e	hsa-miR-21	0.036	0.736	1.3608
hsa-miR-194	hsa-miR-221	0.048	0.729	1.3602
hsa-miR-223	hsa-miR-1	0.042	0.732	1.3596
hsa-miR-29c	hsa-miR-222	0.038	0.734	1.3592
hsa-miR-34a	hsa-miR-125b	0.063	0.72	1.359
hsa-miR-15a	hsa-miR-19b	0.061	0.721	1.3588
hsa-miR-16	hsa-miR-26a	0.061	0.721	1.3588
hsa-miR-9	hsa-miR-15a	0.056	0.723	1.3574
hsa-miR-143	hsa-miR-16	0.034	0.735	1.357
hsa-miR-145	hsa-miR-26a	0.051	0.725	1.356
hsa-miR-23a	hsa-miR-23b	0.718	0.354	1.3552
hsa-miR-143	hsa-miR-125b	0.046	0.727	1.3546
hsa-miR-30a	hsa-miR-155	0.033	0.734	1.3542
hsa-miR-20a	hsa-miR-146a	0.023	0.739	1.3532
hsa-miR-200b	hsa-miR-203	0.062	0.717	1.3526
hsa-miR-26a	hsa-miR-222	0.051	0.723	1.3524
hsa-miR-26a	hsa-miR-1	0.047	0.725	1.352
hsa-miR-155	hsa-miR-25	0.043	0.727	1.3516
hsa-miR-16	hsa-miR-29c	0.055	0.72	1.351
hsa-miR-34a	hsa-miR-141	0.046	0.725	1.351
hsa-miR-155	hsa-miR-135a	0.038	0.728	1.3484
hsa-miR-206	hsa-let-7a	0.036	0.729	1.3482
hsa-miR-200b	hsa-miR-106b	0.063	0.714	1.3482
hsa-miR-155	hsa-miR-10a	0.068	0.711	1.3478
hsa-miR-27a	hsa-miR-27b	0.656	0.384	1.3472
hsa-miR-200b	hsa-miR-181c	0.069	0.71	1.347
hsa-miR-155	hsa-miR-26b	0.04	0.726	1.3468
hsa-miR-27b	hsa-miR-206	0.041	0.725	1.346
hsa-miR-200a	hsa-miR-125b	0.039	0.726	1.3458
hsa-miR-30d	hsa-miR-30e	0.665	0.378	1.3454
hsa-miR-30b	hsa-miR-145	0.049	0.72	1.345
hsa-miR-1	hsa-miR-29b	0.049	0.72	1.345
hsa-miR-145	hsa-miR-29c	0.039	0.725	1.344
hsa-miR-142-3p	hsa-miR-126	0.064	0.711	1.3438
hsa-miR-34a	hsa-miR-15a	0.074	0.705	1.343
hsa-miR-30b	hsa-miR-30e	0.67	0.373	1.3414
hsa-miR-424	hsa-miR-145	0.043	0.721	1.3408
hsa-miR-23a	hsa-miR-222	0.041	0.722	1.3406
hsa-miR-143	hsa-miR-141	0.045	0.719	1.3392
hsa-miR-141	hsa-miR-205	0.149	0.661	1.3388
hsa-miR-124	hsa-miR-145	0.019	0.733	1.3384
hsa-miR-21	hsa-miR-32	0.045	0.718	1.3374
hsa-miR-196b	hsa-miR-126	0.059	0.71	1.337
hsa-let-7a	hsa-miR-146a	0.041	0.72	1.337
hsa-miR-93	hsa-miR-145	0.028	0.727	1.3366
hsa-miR-93	hsa-miR-16	0.058	0.71	1.336
hsa-miR-155	hsa-miR-181d	0.032	0.724	1.3352
hsa-miR-182	hsa-miR-206	0.053	0.712	1.3346
hsa-miR-548d-3p	hsa-miR-145	0.042	0.718	1.3344
hsa-miR-125b	hsa-miR-200c	0.047	0.715	1.334
hsa-miR-130a	hsa-miR-155	0.043	0.717	1.3336
hsa-miR-16	hsa-miR-548d-3p	0.051	0.712	1.3326
hsa-miR-195	hsa-miR-145	0.051	0.712	1.3326
hsa-miR-16	hsa-miR-23b	0.074	0.699	1.3322
hsa-miR-20b	hsa-miR-145	0.04	0.717	1.3306
hsa-miR-196b	hsa-miR-221	0.052	0.71	1.33
hsa-miR-424	hsa-miR-222	0.034	0.72	1.33
hsa-miR-7	hsa-miR-222	0.059	0.706	1.3298
hsa-miR-548a-3p	hsa-miR-21	0.03	0.722	1.3296
hsa-miR-200a	hsa-miR-126	0.035	0.719	1.3292
hsa-miR-19a	hsa-miR-221	0.063	0.703	1.3284
hsa-miR-148a	hsa-miR-155	0.052	0.709	1.3282
hsa-miR-200a	hsa-miR-150	0.048	0.711	1.3278
hsa-miR-181b	hsa-miR-200a	0.039	0.716	1.3278
hsa-miR-200b	hsa-miR-200a	0.154	0.652	1.3276
hsa-miR-126	hsa-miR-192	0.042	0.714	1.3272
hsa-miR-17	hsa-miR-181a	0.079	0.693	1.3264
hsa-miR-206	hsa-miR-26a	0.058	0.704	1.3252
hsa-miR-23b	hsa-miR-206	0.047	0.71	1.325
hsa-miR-30d	hsa-miR-1	0.048	0.709	1.3242
hsa-miR-29b	hsa-miR-29c	0.654	0.372	1.3236
hsa-miR-93	hsa-miR-106a	0.346	0.543	1.3234
hsa-miR-15b	hsa-miR-1	0.059	0.701	1.3208
hsa-miR-16	hsa-miR-150	0.057	0.702	1.3206
hsa-miR-30d	hsa-miR-145	0.039	0.712	1.3206
hsa-miR-145	hsa-miR-183	0.067	0.696	1.3198
hsa-miR-15a	hsa-miR-19a	0.063	0.698	1.3194
hsa-miR-141	hsa-let-7a	0.043	0.709	1.3192
hsa-miR-21	hsa-miR-198	0.034	0.714	1.3192
hsa-miR-1	hsa-miR-29c	0.057	0.701	1.3188
hsa-miR-205	hsa-miR-150	0.048	0.706	1.3188
hsa-miR-141	hsa-miR-19a	0.065	0.695	1.316
hsa-miR-373	hsa-miR-21	0.047	0.705	1.316
hsa-miR-195	hsa-miR-1	0.061	0.697	1.3156
hsa-let-7a	hsa-let-7d	0.68	0.353	1.3154
hsa-miR-181b	hsa-miR-19a	0.069	0.692	1.3146
hsa-miR-30e	hsa-miR-145	0.049	0.703	1.3144
hsa-let-7a	hsa-let-7f	0.66	0.363	1.3134
hsa-miR-1	hsa-miR-126	0.039	0.708	1.3134
hsa-miR-203	hsa-miR-1	0.039	0.708	1.3134
hsa-miR-206	hsa-miR-29c	0.055	0.699	1.3132
hsa-miR-155	hsa-miR-135b	0.031	0.712	1.3126
hsa-miR-16	hsa-let-7b	0.063	0.694	1.3122
hsa-miR-141	hsa-miR-24	0.041	0.706	1.3118
hsa-miR-106a	hsa-miR-16	0.048	0.702	1.3116
hsa-miR-424	hsa-miR-195	0.528	0.435	1.311
hsa-miR-148b	hsa-miR-21	0.029	0.712	1.3106
hsa-miR-181b	hsa-let-7a	0.063	0.693	1.3104
hsa-let-7b	hsa-miR-1	0.042	0.704	1.3092
hsa-miR-29b	hsa-miR-222	0.042	0.704	1.3092
hsa-miR-20a	hsa-miR-200c	0.056	0.696	1.3088
hsa-miR-106a	hsa-miR-17	0.385	0.513	1.3084
hsa-miR-16	hsa-miR-29b	0.057	0.695	1.308
hsa-miR-106b	hsa-miR-221	0.039	0.705	1.308
hsa-miR-301a	hsa-miR-21	0.024	0.713	1.3074
hsa-miR-30e	hsa-miR-16	0.058	0.694	1.3072
hsa-miR-429	hsa-miR-200c	0.537	0.427	1.3056
hsa-miR-181b	hsa-miR-19b	0.065	0.689	1.3052
hsa-miR-141	hsa-miR-182	0.048	0.698	1.3044
hsa-miR-106b	hsa-miR-181b	0.067	0.687	1.3036
hsa-miR-21	hsa-miR-122	0.047	0.698	1.3034
hsa-miR-200b	hsa-miR-182	0.063	0.689	1.3032
hsa-miR-143	hsa-miR-126	0.052	0.695	1.303
hsa-miR-30b	hsa-miR-1	0.05	0.696	1.3028
hsa-miR-143	hsa-miR-200b	0.057	0.692	1.3026
hsa-miR-302c	hsa-miR-21	0.039	0.702	1.3026
hsa-miR-143	hsa-miR-223	0.078	0.68	1.302
hsa-miR-200b	hsa-miR-23a	0.066	0.686	1.3008
hsa-miR-145	hsa-miR-29b	0.044	0.698	1.3004
hsa-miR-200b	hsa-let-7a	0.042	0.699	1.3002
hsa-miR-27b	hsa-miR-1	0.029	0.706	1.2998
hsa-miR-200b	hsa-miR-19b	0.066	0.685	1.299
hsa-miR-29c	hsa-miR-221	0.039	0.7	1.299
hsa-miR-155	hsa-miR-330-3p	0.028	0.706	1.2988
hsa-miR-1	hsa-miR-22	0.028	0.706	1.2988
hsa-miR-9	hsa-miR-181a	0.067	0.684	1.2982
hsa-miR-182	hsa-miR-146a	0.028	0.705	1.297
hsa-miR-9	hsa-miR-222	0.05	0.692	1.2956
hsa-miR-21	hsa-miR-10b	0.057	0.688	1.2954
hsa-miR-23b	hsa-miR-222	0.045	0.694	1.2942
hsa-miR-224	hsa-miR-126	0.079	0.675	1.294
hsa-miR-203	hsa-miR-15a	0.05	0.691	1.2938
hsa-miR-181b	hsa-miR-150	0.032	0.701	1.2938
hsa-miR-424	hsa-miR-146a	0.032	0.701	1.2938
hsa-miR-93	hsa-miR-146a	0.014	0.711	1.2938
hsa-miR-27b	hsa-miR-222	0.037	0.698	1.2934
hsa-miR-125b	hsa-miR-126	0.037	0.698	1.2934
hsa-miR-205	hsa-miR-126	0.028	0.703	1.2934
hsa-miR-205	hsa-miR-1	0.032	0.7	1.292
hsa-miR-15a	hsa-miR-200a	0.041	0.695	1.292
hsa-miR-20b	hsa-miR-1	0.039	0.696	1.2918
hsa-miR-221	hsa-miR-22	0.035	0.698	1.2914
hsa-miR-23b	hsa-miR-145	0.039	0.695	1.29
hsa-miR-511	hsa-miR-21	0.024	0.703	1.2894
hsa-miR-181b	hsa-miR-29c	0.05	0.688	1.2884
hsa-miR-93	hsa-miR-222	0.039	0.694	1.2882
hsa-miR-130b	hsa-miR-206	0.046	0.69	1.288
hsa-miR-206	hsa-miR-29a	0.047	0.689	1.2872
hsa-miR-93	hsa-miR-106b	0.441	0.47	1.287
hsa-miR-23b	hsa-miR-1	0.043	0.691	1.2868
hsa-miR-143	hsa-miR-200a	0.047	0.688	1.2854
hsa-miR-7	hsa-miR-221	0.064	0.678	1.2844
hsa-miR-206	hsa-miR-29b	0.046	0.688	1.2844
hsa-miR-10a	hsa-miR-221	0.053	0.684	1.2842
hsa-miR-23a	hsa-miR-221	0.046	0.687	1.2826
hsa-miR-24	hsa-miR-150	0.037	0.692	1.2826
hsa-miR-15b	hsa-miR-206	0.047	0.686	1.2818
hsa-miR-181a	hsa-miR-19a	0.072	0.671	1.2798
hsa-miR-26a	hsa-miR-221	0.05	0.683	1.2794
hsa-miR-21	hsa-miR-497	0.039	0.688	1.2774
hsa-miR-30c	hsa-miR-16	0.06	0.676	1.2768
hsa-miR-222	hsa-miR-18a	0.023	0.696	1.2758
hsa-let-7a	hsa-let-7g	0.678	0.332	1.2756
hsa-let-7a	hsa-let-7i	0.595	0.378	1.2754
hsa-miR-29b	hsa-miR-29a	0.575	0.389	1.2752
hsa-miR-181b	hsa-miR-26a	0.067	0.671	1.2748
hsa-miR-34a	hsa-miR-200a	0.038	0.687	1.2746
hsa-miR-20b	hsa-miR-15a	0.068	0.67	1.274
hsa-miR-96	hsa-miR-145	0.032	0.69	1.274
hsa-miR-30d	hsa-miR-181b	0.089	0.658	1.2734
hsa-miR-19a	hsa-miR-146a	0.023	0.694	1.2722
hsa-miR-26a	hsa-miR-146a	0.023	0.694	1.2722
hsa-miR-9	hsa-miR-221	0.057	0.675	1.272
hsa-miR-16	hsa-miR-27b	0.046	0.681	1.2718
hsa-miR-106b	hsa-miR-146a	0.017	0.697	1.2716
hsa-miR-205	hsa-miR-146a	0.024	0.693	1.2714
hsa-miR-145	hsa-miR-29a	0.034	0.687	1.2706
hsa-miR-23a	hsa-miR-146a	0.025	0.692	1.2706
hsa-miR-30b	hsa-miR-222	0.048	0.679	1.2702
hsa-miR-449a	hsa-miR-21	0.026	0.691	1.2698
hsa-miR-30b	hsa-miR-181b	0.087	0.657	1.2696
hsa-miR-93	hsa-miR-17	0.448	0.456	1.2688
hsa-miR-16	hsa-miR-124	0.043	0.681	1.2688
hsa-miR-30d	hsa-miR-206	0.05	0.677	1.2686
hsa-miR-106b	hsa-miR-181a	0.078	0.661	1.2678
hsa-miR-200b	hsa-miR-19a	0.068	0.666	1.2668
hsa-miR-203	hsa-miR-181b	0.066	0.667	1.2666
hsa-miR-29a	hsa-miR-222	0.03	0.687	1.2666
hsa-miR-15a	hsa-miR-24	0.042	0.68	1.266
hsa-miR-181a	hsa-miR-19b	0.072	0.663	1.2654
hsa-miR-30a	hsa-miR-145	0.041	0.68	1.265
hsa-miR-141	hsa-miR-19b	0.057	0.671	1.2648
hsa-miR-145	hsa-miR-27b	0.028	0.687	1.2646
hsa-miR-424	hsa-miR-15b	0.532	0.407	1.2646
hsa-miR-9	hsa-miR-20a	0.056	0.671	1.2638
hsa-miR-21	hsa-miR-603	0.029	0.686	1.2638
hsa-miR-30a	hsa-miR-16	0.056	0.67	1.262
hsa-miR-27a	hsa-miR-206	0.045	0.676	1.2618
hsa-miR-143	hsa-miR-24	0.023	0.687	1.2596
hsa-miR-20a	hsa-miR-19b	0.111	0.638	1.2594
hsa-miR-30b	hsa-miR-15a	0.066	0.663	1.2594
hsa-miR-124	hsa-miR-206	0.03	0.683	1.2594
hsa-miR-203	hsa-miR-222	0.044	0.675	1.259
hsa-let-7b	hsa-miR-145	0.043	0.675	1.258
hsa-miR-141	hsa-miR-15b	0.062	0.664	1.2572
hsa-miR-9	hsa-miR-200c	0.053	0.669	1.2572
hsa-miR-301a	hsa-miR-155	0.035	0.679	1.2572
hsa-miR-200b	hsa-miR-27b	0.06	0.665	1.257
hsa-miR-29b	hsa-miR-221	0.049	0.671	1.2568
hsa-miR-19b	hsa-miR-146a	0.022	0.686	1.2568
hsa-miR-200b	hsa-miR-150	0.029	0.682	1.2566
hsa-miR-424	hsa-miR-221	0.029	0.682	1.2566
hsa-miR-372	hsa-miR-20a	0.261	0.553	1.2564
hsa-miR-145	hsa-miR-27a	0.038	0.676	1.2548
hsa-miR-183	hsa-miR-221	0.045	0.672	1.2546
hsa-miR-143	hsa-miR-200c	0.05	0.669	1.2542
hsa-miR-20a	hsa-let-7a	0.059	0.664	1.2542
hsa-miR-223	hsa-miR-10a	0.041	0.674	1.2542
hsa-miR-155	hsa-let-7e	0.03	0.68	1.254
hsa-miR-195	hsa-miR-181b	0.064	0.661	1.2538
hsa-miR-19b	hsa-miR-221	0.062	0.662	1.2536
hsa-miR-15a	hsa-miR-181c	0.067	0.659	1.2532
hsa-miR-145	hsa-miR-7	0.058	0.664	1.2532
hsa-miR-141	hsa-miR-223	0.031	0.679	1.2532
hsa-miR-20b	hsa-miR-222	0.027	0.681	1.2528
hsa-let-7b	hsa-let-7c	0.702	0.306	1.2528
hsa-miR-143	hsa-miR-22	0.024	0.682	1.2516
hsa-miR-223	hsa-miR-22	0.054	0.665	1.251
hsa-miR-20b	hsa-miR-181b	0.066	0.658	1.2504
hsa-miR-20b	hsa-miR-206	0.039	0.673	1.2504
hsa-miR-424	hsa-miR-1	0.044	0.67	1.25
hsa-miR-93	hsa-miR-1	0.042	0.671	1.2498
hsa-miR-30b	hsa-miR-206	0.051	0.666	1.2498
hsa-miR-15a	hsa-miR-182	0.067	0.657	1.2496
hsa-miR-424	hsa-miR-206	0.04	0.672	1.2496
hsa-miR-146a	hsa-miR-194	0.02	0.683	1.2494
hsa-miR-223	hsa-miR-200a	0.025	0.68	1.249
hsa-miR-20a	hsa-miR-19a	0.1	0.638	1.2484
hsa-miR-217	hsa-miR-126	0.017	0.684	1.2482
hsa-miR-18a	hsa-miR-126	0.013	0.686	1.2478
hsa-miR-196b	hsa-miR-145	0.035	0.673	1.2464
hsa-miR-148a	hsa-miR-206	0.052	0.663	1.2454
hsa-miR-150	hsa-miR-22	0.016	0.683	1.2454
hsa-miR-203	hsa-miR-206	0.042	0.668	1.2444
hsa-miR-143	hsa-miR-20a	0.042	0.668	1.2444
hsa-miR-1	hsa-miR-29a	0.049	0.664	1.2442
hsa-miR-106a	hsa-miR-125b	0.036	0.671	1.2438
hsa-miR-200b	hsa-miR-29c	0.048	0.664	1.2432
hsa-miR-204	hsa-miR-21	0.037	0.67	1.243
hsa-miR-30b	hsa-miR-200b	0.078	0.647	1.2426
hsa-miR-16	hsa-miR-29a	0.051	0.662	1.2426
hsa-miR-15b	hsa-miR-125b	0.04	0.668	1.2424
hsa-miR-200a	hsa-miR-200c	0.124	0.621	1.2418
hsa-miR-196b	hsa-miR-146a	0.023	0.677	1.2416
hsa-miR-181a	hsa-miR-150	0.03	0.673	1.2414
hsa-miR-19b	hsa-miR-125b	0.053	0.66	1.241
hsa-miR-130b	hsa-miR-1	0.044	0.665	1.241
hsa-miR-195	hsa-miR-222	0.035	0.67	1.241
hsa-miR-195	hsa-miR-206	0.051	0.661	1.2408
hsa-miR-181a	hsa-miR-200a	0.034	0.67	1.24
hsa-miR-106a	hsa-miR-20a	0.412	0.46	1.24
hsa-miR-222	hsa-miR-429	0.039	0.667	1.2396
hsa-miR-17	hsa-miR-200c	0.06	0.655	1.239
hsa-miR-21	hsa-let-7d	0.033	0.67	1.239
hsa-miR-181a	hsa-miR-181d	0.436	0.446	1.2388
hsa-miR-30d	hsa-miR-15a	0.056	0.657	1.2386
hsa-miR-138	hsa-miR-21	0.027	0.673	1.2384
hsa-miR-27a	hsa-miR-222	0.034	0.669	1.2382
hsa-miR-195	hsa-miR-146a	0.025	0.674	1.2382
hsa-miR-30a	hsa-miR-30b	0.69	0.304	1.2372
hsa-miR-30a	hsa-miR-30d	0.672	0.314	1.2372
hsa-miR-200b	hsa-miR-15b	0.051	0.659	1.2372
hsa-miR-205	hsa-miR-206	0.042	0.664	1.2372
hsa-miR-223	hsa-miR-196b	0.031	0.67	1.237
hsa-miR-155	hsa-miR-214	0.038	0.666	1.2368
hsa-miR-105	hsa-miR-21	0.029	0.67	1.235
hsa-miR-9	hsa-miR-146a	0.036	0.666	1.2348
hsa-miR-141	hsa-miR-22	0.035	0.666	1.2338
hsa-miR-155	hsa-miR-198	0.042	0.662	1.2336
hsa-miR-181b	hsa-miR-23a	0.067	0.648	1.2334
hsa-miR-372	hsa-miR-106b	0.288	0.525	1.233
hsa-miR-200b	hsa-miR-29b	0.045	0.66	1.233
hsa-miR-27b	hsa-miR-221	0.036	0.665	1.233
hsa-miR-181a	hsa-let-7a	0.07	0.646	1.2328
hsa-miR-15b	hsa-miR-222	0.032	0.667	1.2326
hsa-miR-182	hsa-miR-125b	0.04	0.662	1.2316
hsa-miR-15b	hsa-miR-181b	0.066	0.647	1.2306
hsa-miR-155	hsa-let-7g	0.03	0.667	1.2306
hsa-miR-26a	hsa-miR-125b	0.042	0.66	1.23
hsa-miR-15b	hsa-miR-146a	0.024	0.67	1.23
hsa-miR-145	hsa-miR-135a	0.02	0.672	1.2296
hsa-miR-181b	hsa-miR-182	0.045	0.658	1.2294
hsa-miR-93	hsa-miR-206	0.052	0.654	1.2292
hsa-miR-155	hsa-miR-18a	0.034	0.664	1.2292
hsa-miR-141	hsa-miR-20b	0.057	0.651	1.2288
hsa-miR-19a	hsa-miR-125b	0.055	0.652	1.2286
hsa-miR-141	hsa-miR-106a	0.037	0.662	1.2286
hsa-miR-101	hsa-miR-222	0.045	0.657	1.2276
hsa-miR-155	hsa-miR-98	0.036	0.662	1.2276
hsa-miR-150	hsa-miR-10a	0.066	0.645	1.227
hsa-miR-223	hsa-miR-24	0.037	0.661	1.2268
hsa-miR-15a	hsa-miR-26a	0.062	0.647	1.2266
hsa-miR-21	hsa-miR-224	0.024	0.668	1.2264
hsa-miR-200b	hsa-miR-205	0.115	0.617	1.2256
hsa-miR-30e	hsa-miR-181b	0.079	0.637	1.2256
hsa-miR-222	hsa-miR-192	0.039	0.659	1.2252
hsa-miR-34a	hsa-miR-223	0.032	0.662	1.2236
hsa-miR-183	hsa-miR-146a	0.03	0.663	1.2234
hsa-miR-30e	hsa-miR-1	0.044	0.655	1.223
hsa-miR-29c	hsa-miR-29a	0.663	0.311	1.2228
hsa-miR-142-3p	hsa-miR-150	0.073	0.638	1.2214
hsa-miR-106a	hsa-miR-106b	0.384	0.465	1.221
hsa-miR-20a	hsa-miR-203	0.048	0.651	1.2198
hsa-miR-15a	hsa-miR-150	0.046	0.652	1.2196
hsa-miR-372	hsa-miR-1	0.044	0.653	1.2194
hsa-miR-125b	hsa-miR-29c	0.035	0.658	1.2194
hsa-miR-143	hsa-miR-181a	0.056	0.646	1.2188
hsa-miR-181c	hsa-miR-146a	0.025	0.663	1.2184
hsa-miR-20a	hsa-miR-15b	0.066	0.64	1.218
hsa-miR-27a	hsa-miR-221	0.039	0.655	1.218
hsa-miR-373	hsa-miR-155	0.032	0.658	1.2164
hsa-miR-30d	hsa-miR-222	0.039	0.654	1.2162
hsa-miR-23a	hsa-miR-125b	0.038	0.654	1.2152
hsa-miR-15a	hsa-miR-23a	0.063	0.64	1.215
hsa-miR-141	hsa-miR-195	0.052	0.646	1.2148
hsa-miR-141	hsa-miR-26a	0.052	0.646	1.2148
hsa-miR-181b	hsa-miR-223	0.059	0.642	1.2146
hsa-miR-181a	hsa-miR-29c	0.048	0.648	1.2144
hsa-miR-561	hsa-miR-21	0.017	0.665	1.214
hsa-miR-200b	hsa-miR-20b	0.058	0.642	1.2136
hsa-miR-181c	hsa-miR-222	0.056	0.643	1.2134
hsa-miR-20b	hsa-miR-125b	0.045	0.649	1.2132
hsa-miR-20b	hsa-miR-93	0.462	0.417	1.2126
hsa-let-7e	hsa-let-7b	0.676	0.298	1.2124
hsa-let-7c	hsa-miR-1	0.033	0.655	1.212
hsa-miR-30a	hsa-miR-181b	0.08	0.628	1.2104
hsa-miR-30b	hsa-miR-221	0.054	0.642	1.2096
hsa-miR-145	hsa-miR-18a	0.025	0.658	1.2094
hsa-miR-200b	hsa-miR-26a	0.059	0.639	1.2092
hsa-miR-27a	hsa-miR-1	0.03	0.655	1.209
hsa-miR-203	hsa-miR-125b	0.03	0.655	1.209
hsa-miR-200b	hsa-miR-124	0.037	0.651	1.2088
hsa-miR-222	hsa-miR-25	0.044	0.647	1.2086
hsa-miR-27b	hsa-miR-146a	0.026	0.657	1.2086
hsa-miR-30d	hsa-miR-30c	0.636	0.318	1.2084
hsa-miR-302a	hsa-miR-21	0.042	0.648	1.2084
hsa-miR-548d-3p	hsa-miR-181b	0.042	0.648	1.2084
hsa-miR-23b	hsa-miR-221	0.048	0.644	1.2072
hsa-miR-21	hsa-let-7i	0.039	0.649	1.2072
hsa-miR-30c	hsa-miR-30e	0.64	0.315	1.207
hsa-miR-223	hsa-miR-18a	0.04	0.648	1.2064
hsa-miR-148b	hsa-miR-155	0.038	0.649	1.2062
hsa-miR-106a	hsa-miR-206	0.034	0.651	1.2058
hsa-miR-106a	hsa-miR-146a	0.025	0.656	1.2058
hsa-miR-203	hsa-miR-181a	0.059	0.637	1.2056
hsa-miR-141	hsa-miR-181c	0.05	0.642	1.2056
hsa-miR-29c	hsa-miR-146a	0.014	0.662	1.2056
hsa-miR-16	hsa-miR-22	0.03	0.653	1.2054
hsa-miR-301a	hsa-miR-206	0.046	0.644	1.2052
hsa-miR-143	hsa-miR-26a	0.06	0.636	1.2048
hsa-miR-93	hsa-miR-125b	0.041	0.646	1.2038
hsa-miR-181a	hsa-miR-26a	0.075	0.627	1.2036
hsa-miR-203	hsa-miR-221	0.046	0.643	1.2034
hsa-miR-143	hsa-let-7a	0.045	0.643	1.2024
hsa-miR-148a	hsa-miR-1	0.052	0.639	1.2022
hsa-miR-30d	hsa-miR-181a	0.093	0.616	1.2018
hsa-miR-30a	hsa-miR-206	0.055	0.637	1.2016
hsa-miR-143	hsa-miR-15a	0.037	0.647	1.2016
hsa-miR-34a	hsa-miR-200c	0.031	0.65	1.201
hsa-miR-30a	hsa-miR-1	0.047	0.641	1.2008
hsa-miR-203	hsa-miR-200c	0.061	0.633	1.2004
hsa-miR-21	hsa-miR-217	0.048	0.64	1.2
hsa-miR-124	hsa-miR-222	0.021	0.655	1.2
hsa-miR-155	hsa-miR-32	0.037	0.646	1.1998
hsa-miR-106a	hsa-miR-1	0.029	0.65	1.199
hsa-miR-181b	hsa-miR-181d	0.453	0.414	1.1982
hsa-miR-17	hsa-miR-200a	0.039	0.644	1.1982
hsa-miR-200b	hsa-miR-24	0.037	0.645	1.198
hsa-miR-19b	hsa-miR-200c	0.078	0.622	1.1976
hsa-miR-143	hsa-miR-34a	0.047	0.639	1.1972
hsa-miR-206	hsa-miR-101	0.038	0.644	1.1972
hsa-miR-93	hsa-miR-221	0.038	0.644	1.1972
hsa-miR-145	hsa-miR-429	0.045	0.64	1.197
hsa-miR-30c	hsa-miR-145	0.049	0.637	1.1956
hsa-miR-181b	hsa-miR-29b	0.047	0.638	1.1954
hsa-miR-130b	hsa-miR-145	0.036	0.644	1.1952
hsa-miR-141	hsa-miR-27b	0.034	0.645	1.195
hsa-miR-155	hsa-miR-302c	0.032	0.646	1.1948
hsa-miR-29a	hsa-miR-221	0.032	0.646	1.1948
hsa-miR-155	hsa-miR-302b	0.03	0.647	1.1946
hsa-miR-145	hsa-miR-98	0.046	0.638	1.1944
hsa-miR-200b	hsa-miR-27a	0.071	0.624	1.1942
hsa-miR-21	hsa-miR-137	0.013	0.656	1.1938
hsa-miR-93	hsa-miR-372	0.421	0.429	1.1932
hsa-miR-200a	hsa-miR-24	0.025	0.649	1.1932
hsa-miR-181b	hsa-miR-126	0.021	0.651	1.1928
hsa-miR-200b	hsa-miR-195	0.056	0.631	1.1918
hsa-miR-141	hsa-miR-424	0.047	0.636	1.1918
hsa-miR-200a	hsa-miR-22	0.027	0.647	1.1916
hsa-miR-130a	hsa-miR-206	0.052	0.633	1.1914
hsa-miR-16	hsa-miR-205	0.044	0.637	1.1906
hsa-miR-15a	hsa-let-7b	0.049	0.634	1.1902
hsa-miR-30e	hsa-miR-206	0.054	0.631	1.1898
hsa-miR-19a	hsa-miR-200c	0.08	0.616	1.1888
hsa-miR-16	hsa-miR-27a	0.047	0.634	1.1882
hsa-miR-146a	hsa-miR-10a	0.036	0.64	1.188
hsa-miR-34a	hsa-miR-181b	0.045	0.635	1.188
hsa-miR-10b	hsa-miR-126	0.084	0.613	1.1874
hsa-miR-221	hsa-miR-18a	0.03	0.643	1.1874
hsa-miR-141	hsa-miR-126	0.03	0.643	1.1874
hsa-miR-101	hsa-miR-1	0.035	0.64	1.187
hsa-miR-143	hsa-miR-17	0.034	0.64	1.186
hsa-miR-302d	hsa-miR-21	0.043	0.635	1.186
hsa-miR-135a	hsa-miR-222	0.023	0.646	1.1858
hsa-miR-9	hsa-miR-125b	0.057	0.627	1.1856
hsa-miR-181c	hsa-miR-200c	0.067	0.621	1.1848
hsa-miR-15b	hsa-miR-221	0.041	0.635	1.184
hsa-miR-155	hsa-miR-204	0.048	0.631	1.1838
hsa-miR-30d	hsa-miR-200b	0.079	0.613	1.1824
hsa-miR-181a	hsa-miR-23a	0.077	0.614	1.1822
hsa-miR-141	hsa-miR-203	0.041	0.634	1.1822
hsa-miR-34a	hsa-miR-20a	0.06	0.623	1.1814
hsa-miR-206	hsa-miR-142-3p	0.034	0.637	1.1806
hsa-miR-21	hsa-miR-129-5p	0.041	0.633	1.1804
hsa-miR-548d-3p	hsa-miR-222	0.021	0.644	1.1802
hsa-miR-181b	hsa-miR-24	0.045	0.63	1.179
hsa-miR-196b	hsa-miR-1	0.025	0.641	1.1788
hsa-let-7g	hsa-miR-98	0.565	0.341	1.1788
hsa-miR-30d	hsa-miR-221	0.046	0.629	1.1782
hsa-miR-15a	hsa-miR-29c	0.06	0.621	1.1778
hsa-miR-155	hsa-miR-218	0.031	0.637	1.1776
hsa-let-7a	hsa-miR-150	0.047	0.628	1.1774
hsa-miR-155	hsa-miR-31	0.036	0.634	1.1772
hsa-miR-30c	hsa-miR-1	0.052	0.625	1.177
hsa-miR-183	hsa-miR-206	0.043	0.63	1.177
hsa-miR-30b	hsa-miR-181a	0.095	0.601	1.1768
hsa-miR-145	hsa-let-7c	0.041	0.631	1.1768
hsa-miR-181b	hsa-miR-27b	0.057	0.622	1.1766
hsa-miR-106a	hsa-miR-15a	0.042	0.63	1.176
hsa-miR-20b	hsa-miR-181a	0.069	0.615	1.176
hsa-miR-23b	hsa-miR-146a	0.031	0.636	1.1758
hsa-miR-200a	hsa-miR-182	0.038	0.632	1.1756
hsa-miR-20b	hsa-miR-221	0.027	0.638	1.1754
hsa-miR-570	hsa-miR-21	0.026	0.638	1.1744
hsa-miR-30a	hsa-miR-30e	0.719	0.253	1.1744
hsa-miR-200b	hsa-miR-30e	0.078	0.609	1.1742
hsa-let-7a	hsa-miR-125b	0.074	0.611	1.1738
hsa-miR-20a	hsa-miR-195	0.072	0.612	1.1736
hsa-miR-223	hsa-miR-142-3p	0.063	0.617	1.1736
hsa-miR-148a	hsa-miR-145	0.052	0.623	1.1734
hsa-miR-145	hsa-miR-10a	0.032	0.634	1.1732
hsa-miR-24	hsa-miR-126	0.028	0.636	1.1728
hsa-miR-148b	hsa-miR-206	0.052	0.622	1.1716
hsa-miR-195	hsa-miR-181a	0.071	0.611	1.1708
hsa-miR-195	hsa-miR-221	0.042	0.627	1.1706
hsa-miR-30e	hsa-miR-222	0.038	0.629	1.1702
hsa-miR-20b	hsa-miR-106a	0.389	0.434	1.1702
hsa-miR-19a	hsa-miR-200a	0.041	0.627	1.1696
hsa-miR-206	hsa-miR-18a	0.021	0.638	1.1694
hsa-miR-548d-3p	hsa-miR-1	0.035	0.63	1.169
hsa-miR-20a	hsa-miR-26a	0.069	0.611	1.1688
hsa-miR-19a	hsa-miR-19b	0.74	0.238	1.1684
hsa-miR-23a	hsa-miR-200c	0.065	0.613	1.1684
hsa-miR-124	hsa-miR-1	0.045	0.624	1.1682
hsa-miR-302d	hsa-miR-372	0.736	0.24	1.168
hsa-miR-98	hsa-miR-1	0.032	0.631	1.1678
hsa-miR-155	hsa-miR-105	0.036	0.628	1.1664
hsa-miR-29a	hsa-miR-146a	0.027	0.633	1.1664
hsa-miR-200b	hsa-miR-29a	0.043	0.624	1.1662
hsa-miR-19a	hsa-miR-182	0.066	0.611	1.1658
hsa-miR-30d	hsa-miR-141	0.055	0.617	1.1656
hsa-miR-1	hsa-miR-429	0.051	0.619	1.1652
hsa-miR-145	hsa-miR-214	0.031	0.63	1.165
hsa-miR-146a	hsa-miR-18a	0.013	0.64	1.165
hsa-miR-152	hsa-miR-21	0.038	0.626	1.1648
hsa-miR-372	hsa-miR-145	0.038	0.626	1.1648
hsa-miR-125b	hsa-miR-29b	0.052	0.618	1.1644
hsa-miR-143	hsa-miR-23a	0.034	0.628	1.1644
hsa-miR-106b	hsa-miR-200c	0.061	0.613	1.1644
hsa-miR-125b	hsa-miR-22	0.043	0.623	1.1644
hsa-let-7a	hsa-miR-200c	0.041	0.624	1.1642
hsa-miR-196b	hsa-miR-150	0.046	0.621	1.1638
hsa-miR-222	hsa-miR-217	0.073	0.606	1.1638
hsa-miR-145	hsa-miR-135b	0.022	0.634	1.1632
hsa-miR-27a	hsa-miR-146a	0.029	0.63	1.163
hsa-miR-30e	hsa-miR-181a	0.082	0.6	1.162
hsa-miR-21	hsa-miR-522	0.019	0.635	1.162
hsa-miR-9	hsa-miR-200a	0.035	0.626	1.1618
hsa-miR-155	hsa-miR-192	0.042	0.622	1.1616
hsa-miR-15b	hsa-miR-181a	0.063	0.61	1.161
hsa-miR-29b	hsa-miR-146a	0.027	0.63	1.161
hsa-miR-372	hsa-miR-17	0.293	0.482	1.1606
hsa-miR-17	hsa-miR-29c	0.066	0.608	1.1604
hsa-miR-30e	hsa-miR-15a	0.066	0.608	1.1604
hsa-miR-1	hsa-miR-194	0.03	0.628	1.1604
hsa-miR-125b	hsa-miR-29a	0.039	0.623	1.1604
hsa-miR-372	hsa-miR-222	0.073	0.604	1.1602
hsa-miR-30b	hsa-miR-141	0.06	0.611	1.1598
hsa-miR-214	hsa-miR-222	0.031	0.627	1.1596
hsa-miR-145	hsa-miR-181d	0.031	0.627	1.1596
hsa-let-7b	hsa-miR-221	0.056	0.613	1.1594
hsa-miR-424	hsa-miR-181b	0.054	0.614	1.1592
hsa-miR-182	hsa-miR-150	0.036	0.624	1.1592
hsa-miR-181a	hsa-miR-29b	0.043	0.62	1.159
hsa-miR-20a	hsa-miR-200a	0.043	0.62	1.159
hsa-miR-30c	hsa-miR-181b	0.077	0.601	1.1588
hsa-miR-30c	hsa-miR-222	0.041	0.621	1.1588
hsa-miR-30c	hsa-miR-30b	0.712	0.248	1.1584
hsa-miR-16	hsa-miR-101	0.051	0.615	1.158
hsa-miR-125b	hsa-miR-7	0.04	0.621	1.1578
hsa-miR-30a	hsa-miR-200b	0.079	0.599	1.1572
hsa-miR-205	hsa-miR-223	0.052	0.614	1.1572
hsa-miR-124	hsa-miR-221	0.021	0.631	1.1568
hsa-miR-16	hsa-let-7c	0.055	0.612	1.1566
hsa-miR-181c	hsa-miR-221	0.062	0.608	1.1564
hsa-let-7e	hsa-let-7c	0.771	0.214	1.1562
hsa-miR-206	hsa-miR-429	0.051	0.614	1.1562
hsa-miR-181a	hsa-miR-182	0.049	0.615	1.156
hsa-miR-30b	hsa-miR-20a	0.09	0.592	1.1556
hsa-miR-125b	hsa-miR-125a-5p	0.437	0.399	1.1552
hsa-miR-30d	hsa-miR-30b	0.687	0.26	1.155
hsa-miR-206	hsa-miR-194	0.028	0.626	1.1548
hsa-miR-200a	hsa-miR-26a	0.044	0.617	1.1546
hsa-miR-34a	hsa-miR-181a	0.053	0.612	1.1546
hsa-miR-93	hsa-miR-15a	0.051	0.613	1.1544
hsa-miR-145	hsa-miR-192	0.049	0.614	1.1542
hsa-miR-141	hsa-miR-29b	0.045	0.616	1.1538
hsa-miR-548d-3p	hsa-miR-206	0.03	0.624	1.1532
hsa-miR-146a	hsa-miR-7	0.03	0.624	1.1532
hsa-miR-145	hsa-miR-25	0.021	0.629	1.1532
hsa-miR-30c	hsa-miR-206	0.055	0.61	1.153
hsa-miR-143	hsa-miR-196b	0.042	0.617	1.1526
hsa-miR-150	hsa-miR-7	0.042	0.617	1.1526
hsa-miR-15a	hsa-miR-27b	0.042	0.617	1.1526
hsa-miR-16	hsa-miR-142-3p	0.04	0.618	1.1524
hsa-miR-372	hsa-miR-302b	0.66	0.273	1.1514
hsa-miR-214	hsa-miR-221	0.037	0.619	1.1512
hsa-let-7e	hsa-miR-98	0.634	0.287	1.1506
hsa-miR-34a	hsa-miR-24	0.038	0.618	1.1504
hsa-miR-200b	hsa-miR-223	0.047	0.613	1.1504
hsa-miR-200b	hsa-miR-106a	0.034	0.62	1.15
hsa-miR-26a	hsa-miR-26b	0.637	0.285	1.15
hsa-miR-107	hsa-miR-21	0.041	0.616	1.1498
hsa-let-7b	hsa-miR-222	0.051	0.61	1.149
hsa-miR-155	hsa-miR-302d	0.042	0.615	1.149
hsa-miR-143	hsa-miR-205	0.042	0.615	1.149
hsa-miR-148a	hsa-miR-148b	0.716	0.24	1.148
hsa-miR-181b	hsa-miR-27a	0.06	0.604	1.1472
hsa-miR-30c	hsa-miR-15a	0.067	0.6	1.147
hsa-miR-141	hsa-miR-29c	0.049	0.61	1.147
hsa-miR-34a	hsa-miR-126	0.038	0.616	1.1468
hsa-miR-181b	hsa-miR-29a	0.045	0.612	1.1466
hsa-miR-141	hsa-miR-548d-3p	0.027	0.622	1.1466
hsa-miR-424	hsa-miR-125b	0.034	0.618	1.1464
hsa-miR-150	hsa-miR-200c	0.029	0.62	1.145
hsa-miR-372	hsa-miR-206	0.05	0.608	1.1444
hsa-miR-17	hsa-miR-15b	0.073	0.595	1.144
hsa-miR-200a	hsa-miR-429	0.162	0.545	1.143
hsa-let-7b	hsa-miR-206	0.036	0.615	1.143
hsa-miR-20a	hsa-miR-181c	0.07	0.596	1.1428
hsa-miR-200b	hsa-miR-372	0.068	0.597	1.1426
hsa-miR-183	hsa-miR-150	0.05	0.607	1.1426
hsa-miR-182	hsa-let-7a	0.057	0.603	1.1424
hsa-miR-301a	hsa-miR-1	0.037	0.614	1.1422
hsa-miR-372	hsa-miR-16	0.056	0.603	1.1414
hsa-miR-143	hsa-miR-106a	0.038	0.613	1.1414
hsa-miR-155	hsa-miR-302a	0.039	0.612	1.1406
hsa-miR-30a	hsa-miR-181a	0.082	0.588	1.1404
hsa-miR-20a	hsa-miR-150	0.047	0.607	1.1396
hsa-miR-181c	hsa-miR-125b	0.038	0.612	1.1396
hsa-miR-27b	hsa-miR-200c	0.061	0.599	1.1392
hsa-miR-155	hsa-miR-144	0.052	0.604	1.1392
hsa-miR-27a	hsa-miR-125b	0.046	0.607	1.1386
hsa-miR-181b	hsa-miR-22	0.037	0.612	1.1386
hsa-miR-200b	hsa-miR-548d-3p	0.06	0.599	1.1382
hsa-miR-181b	hsa-miR-205	0.047	0.606	1.1378
hsa-miR-20a	hsa-miR-223	0.045	0.607	1.1376
hsa-miR-146a	hsa-miR-429	0.025	0.618	1.1374
hsa-miR-141	hsa-miR-93	0.041	0.609	1.1372
hsa-miR-181a	hsa-miR-223	0.066	0.595	1.137
hsa-miR-200b	hsa-miR-23b	0.064	0.596	1.1368
hsa-miR-143	hsa-miR-29c	0.037	0.611	1.1368
hsa-miR-124	hsa-miR-146a	0.017	0.622	1.1366
hsa-miR-182	hsa-miR-200c	0.069	0.593	1.1364
hsa-miR-198	hsa-miR-222	0.033	0.613	1.1364
hsa-miR-106a	hsa-miR-181b	0.076	0.589	1.1362
hsa-miR-9	hsa-miR-17	0.049	0.604	1.1362
hsa-miR-30e	hsa-miR-20a	0.083	0.585	1.136
hsa-miR-155	hsa-miR-10b	0.036	0.611	1.1358
hsa-miR-17	hsa-miR-150	0.041	0.608	1.1354
hsa-miR-196b	hsa-miR-206	0.019	0.62	1.135
hsa-miR-15b	hsa-miR-200c	0.049	0.603	1.1344
hsa-miR-548a-3p	hsa-miR-145	0.029	0.614	1.1342
hsa-miR-141	hsa-miR-429	0.115	0.566	1.1338
hsa-miR-141	hsa-miR-23a	0.05	0.602	1.1336
hsa-miR-130b	hsa-miR-16	0.041	0.607	1.1336
hsa-miR-221	hsa-miR-25	0.046	0.604	1.1332
hsa-miR-20b	hsa-miR-372	0.305	0.46	1.133
hsa-miR-200b	hsa-miR-424	0.044	0.605	1.133
hsa-miR-548d-3p	hsa-miR-181a	0.042	0.606	1.1328
hsa-miR-20b	hsa-miR-146a	0.013	0.622	1.1326
hsa-miR-17	hsa-miR-203	0.038	0.608	1.1324
hsa-miR-101	hsa-miR-221	0.047	0.603	1.1324
hsa-miR-302a	hsa-miR-372	0.657	0.264	1.1322
hsa-miR-15a	hsa-miR-29b	0.063	0.594	1.1322
hsa-miR-194	hsa-miR-18a	0.032	0.611	1.1318
hsa-miR-141	hsa-miR-183	0.03	0.612	1.1316
hsa-let-7b	hsa-miR-98	0.51	0.345	1.131
hsa-miR-149	hsa-miR-21	0.031	0.611	1.1308
hsa-miR-16	hsa-miR-223	0.052	0.599	1.1302
hsa-miR-20a	hsa-let-7b	0.05	0.6	1.13
hsa-miR-106a	hsa-miR-181a	0.057	0.596	1.1298
hsa-miR-130a	hsa-miR-1	0.039	0.606	1.1298
hsa-miR-98	hsa-let-7c	0.602	0.293	1.1294
hsa-miR-148a	hsa-miR-222	0.033	0.609	1.1292
hsa-miR-150	hsa-miR-18a	0.015	0.619	1.1292
hsa-miR-206	hsa-miR-218	0.038	0.606	1.1288
hsa-miR-27b	hsa-miR-125b	0.048	0.6	1.128
hsa-miR-19b	hsa-let-7a	0.049	0.599	1.1272
hsa-miR-30a	hsa-miR-15a	0.065	0.59	1.127
hsa-miR-155	hsa-let-7d	0.034	0.607	1.1266
hsa-miR-30c	hsa-miR-221	0.048	0.599	1.1262
hsa-miR-181b	hsa-miR-23b	0.064	0.59	1.126
hsa-miR-15a	hsa-miR-23b	0.064	0.59	1.126
hsa-miR-21	hsa-miR-132	0.033	0.607	1.1256
hsa-miR-141	hsa-miR-27a	0.04	0.603	1.1254
hsa-miR-17	hsa-miR-223	0.043	0.601	1.1248
hsa-miR-143	hsa-miR-142-3p	0.041	0.602	1.1246
hsa-miR-106b	hsa-let-7a	0.048	0.598	1.1244
hsa-miR-20a	hsa-miR-29c	0.062	0.59	1.124
hsa-miR-30a	hsa-miR-30c	0.681	0.246	1.1238
hsa-miR-32	hsa-miR-25	0.571	0.307	1.1236
hsa-miR-30c	hsa-miR-200b	0.076	0.582	1.1236
hsa-miR-17	hsa-let-7a	0.052	0.595	1.123
hsa-miR-148a	hsa-miR-200b	0.055	0.593	1.1224
hsa-miR-205	hsa-miR-125b	0.047	0.597	1.1216
hsa-miR-424	hsa-miR-497	0.567	0.308	1.1214
hsa-miR-30e	hsa-miR-221	0.045	0.598	1.1214
hsa-miR-205	hsa-miR-142-3p	0.027	0.608	1.1214
hsa-miR-34a	hsa-miR-17	0.057	0.591	1.1208
hsa-miR-607	hsa-miR-21	0.028	0.607	1.1206
hsa-miR-150	hsa-miR-192	0.042	0.599	1.1202
hsa-miR-19b	hsa-miR-200a	0.033	0.604	1.1202
hsa-miR-186	hsa-miR-21	0.022	0.61	1.12
hsa-miR-106a	hsa-miR-223	0.031	0.605	1.12
hsa-let-7e	hsa-miR-145	0.031	0.605	1.12
hsa-miR-34a	hsa-miR-182	0.047	0.596	1.1198
hsa-miR-7	hsa-miR-126	0.027	0.607	1.1196
hsa-miR-141	hsa-miR-124	0.03	0.605	1.119
hsa-miR-146a	hsa-miR-122	0.024	0.608	1.1184
hsa-miR-16	hsa-miR-126	0.031	0.604	1.1182
hsa-miR-20a	hsa-miR-24	0.036	0.601	1.1178
hsa-miR-16	hsa-miR-429	0.052	0.592	1.1176
hsa-miR-143	hsa-miR-181c	0.05	0.593	1.1174
hsa-miR-96	hsa-miR-222	0.046	0.595	1.117
hsa-miR-19a	hsa-let-7a	0.051	0.592	1.1166
hsa-miR-122	hsa-miR-222	0.033	0.602	1.1166
hsa-miR-302b	hsa-miR-20a	0.2	0.509	1.1162
hsa-miR-21	hsa-miR-548c-3p	0.02	0.609	1.1162
hsa-let-7c	hsa-miR-221	0.059	0.587	1.1156
hsa-miR-125b	hsa-miR-25	0.032	0.602	1.1156
hsa-miR-19b	hsa-miR-182	0.057	0.588	1.1154
hsa-miR-548d-3p	hsa-miR-221	0.019	0.609	1.1152
hsa-miR-30d	hsa-miR-20a	0.076	0.577	1.1146
hsa-miR-143	hsa-miR-106b	0.036	0.599	1.1142
hsa-miR-155	hsa-miR-129-5p	0.025	0.605	1.114
hsa-miR-205	hsa-miR-200c	0.129	0.547	1.1136
hsa-miR-17	hsa-miR-29b	0.057	0.587	1.1136
hsa-miR-181a	hsa-miR-29a	0.046	0.593	1.1134
hsa-miR-16	hsa-miR-497	0.274	0.466	1.1128
hsa-miR-34a	hsa-miR-449a	0.349	0.424	1.1122
hsa-miR-9	hsa-miR-15b	0.055	0.587	1.1116
hsa-miR-9	hsa-let-7a	0.062	0.583	1.1114
hsa-miR-203	hsa-miR-146a	0.031	0.6	1.111
hsa-miR-15a	hsa-miR-29a	0.056	0.586	1.1108
hsa-miR-9	hsa-miR-23a	0.054	0.587	1.1106
hsa-let-7c	hsa-miR-222	0.052	0.588	1.1104
hsa-miR-9	hsa-miR-150	0.034	0.598	1.1104
hsa-miR-30a	hsa-miR-20a	0.086	0.569	1.1102
hsa-miR-93	hsa-miR-181b	0.059	0.584	1.1102
hsa-let-7a	hsa-miR-126	0.021	0.605	1.11
hsa-miR-15a	hsa-miR-124	0.037	0.596	1.1098
hsa-miR-130b	hsa-miR-19b	0.242	0.482	1.1096
hsa-let-7g	hsa-let-7f	0.627	0.268	1.1094
hsa-miR-200a	hsa-let-7a	0.024	0.603	1.1094
hsa-miR-221	hsa-miR-192	0.038	0.595	1.109
hsa-miR-21	hsa-let-7f	0.029	0.6	1.109
hsa-miR-155	hsa-miR-137	0.027	0.601	1.1088
hsa-miR-143	hsa-miR-29b	0.052	0.587	1.1086
hsa-miR-9	hsa-miR-106b	0.052	0.587	1.1086
hsa-miR-143	hsa-miR-18a	0.016	0.607	1.1086
hsa-miR-145	hsa-miR-26b	0.039	0.594	1.1082
hsa-miR-106b	hsa-miR-15b	0.064	0.58	1.108
hsa-miR-21	hsa-miR-18b	0.035	0.596	1.1078
hsa-miR-221	hsa-miR-429	0.033	0.597	1.1076
hsa-miR-372	hsa-miR-221	0.074	0.574	1.1072
hsa-miR-106a	hsa-miR-150	0.038	0.594	1.1072
hsa-miR-17	hsa-miR-19b	0.117	0.55	1.107
hsa-miR-145	hsa-miR-122	0.063	0.58	1.107
hsa-miR-130a	hsa-miR-16	0.045	0.589	1.1052
hsa-miR-96	hsa-miR-1	0.036	0.594	1.1052
hsa-miR-20a	hsa-miR-29b	0.052	0.585	1.105
hsa-miR-122	hsa-miR-126	0.025	0.6	1.105
hsa-miR-143	hsa-miR-7	0.059	0.581	1.1048
hsa-miR-223	hsa-miR-200c	0.041	0.59	1.103
hsa-miR-155	hsa-miR-122	0.041	0.59	1.103
hsa-miR-106b	hsa-miR-195	0.075	0.571	1.1028
hsa-miR-30a	hsa-miR-222	0.037	0.592	1.1026
hsa-miR-148a	hsa-miR-221	0.035	0.593	1.1024
hsa-miR-141	hsa-miR-29a	0.042	0.589	1.1022
hsa-miR-155	hsa-miR-511	0.024	0.599	1.1022
hsa-miR-152	hsa-miR-155	0.038	0.591	1.1018
hsa-miR-200b	hsa-miR-135a	0.045	0.587	1.1016
hsa-miR-135a	hsa-miR-221	0.018	0.602	1.1016
hsa-miR-181b	hsa-let-7b	0.052	0.583	1.1014
hsa-miR-181a	hsa-miR-27b	0.05	0.584	1.1012
hsa-miR-200b	hsa-miR-93	0.05	0.584	1.1012
hsa-miR-203	hsa-miR-19a	0.057	0.58	1.101
hsa-miR-135b	hsa-miR-222	0.021	0.6	1.101
hsa-miR-181a	hsa-miR-205	0.049	0.584	1.1002
hsa-miR-93	hsa-miR-150	0.031	0.594	1.1002
hsa-miR-181a	hsa-miR-27a	0.056	0.58	1.1
hsa-let-7g	hsa-let-7c	0.666	0.241	1.0998
hsa-miR-17	hsa-miR-26a	0.072	0.571	1.0998
hsa-miR-200b	hsa-let-7b	0.043	0.587	1.0996
hsa-miR-17	hsa-miR-195	0.086	0.563	1.0994
hsa-miR-143	hsa-miR-19a	0.03	0.594	1.0992
hsa-miR-29c	hsa-miR-200c	0.037	0.59	1.099
hsa-miR-146a	hsa-miR-25	0.026	0.596	1.0988
hsa-miR-106b	hsa-miR-200a	0.042	0.587	1.0986
hsa-miR-223	hsa-miR-194	0.049	0.583	1.0984
hsa-miR-30e	hsa-miR-141	0.059	0.577	1.0976
hsa-miR-125b	hsa-miR-101	0.041	0.587	1.0976
hsa-miR-146a	hsa-miR-224	0.029	0.593	1.0964
hsa-miR-302b	hsa-miR-145	0.032	0.591	1.0958
hsa-miR-15a	hsa-miR-205	0.046	0.583	1.0954
hsa-miR-149	hsa-miR-222	0.054	0.578	1.0944
hsa-miR-181b	hsa-miR-142-3p	0.034	0.589	1.0942
hsa-miR-155	hsa-miR-497	0.032	0.59	1.094
hsa-miR-24	hsa-miR-194	0.017	0.598	1.0934
hsa-miR-30c	hsa-miR-20a	0.085	0.56	1.093
hsa-miR-143	hsa-miR-29a	0.04	0.585	1.093
hsa-miR-124	hsa-miR-125b	0.034	0.588	1.0924
hsa-miR-10b	hsa-miR-222	0.025	0.593	1.0924
hsa-miR-21	hsa-miR-212	0.03	0.59	1.092
hsa-miR-548d-3p	hsa-miR-146a	0.012	0.6	1.092
hsa-miR-206	hsa-let-7c	0.035	0.587	1.0916
hsa-miR-145	hsa-let-7g	0.042	0.583	1.0914
hsa-miR-195	hsa-miR-200c	0.049	0.579	1.0912
hsa-miR-143	hsa-miR-19b	0.031	0.589	1.0912
hsa-miR-34a	hsa-miR-15b	0.063	0.571	1.0908
hsa-miR-145	hsa-miR-194	0.027	0.591	1.0908
hsa-miR-141	hsa-let-7b	0.043	0.582	1.0906
hsa-miR-20a	hsa-miR-27b	0.048	0.579	1.0902
hsa-miR-24	hsa-miR-196b	0.03	0.589	1.0902
hsa-miR-145	hsa-miR-101	0.039	0.584	1.0902
hsa-miR-106b	hsa-miR-302b	0.217	0.485	1.09
hsa-miR-130b	hsa-miR-19a	0.208	0.49	1.09
hsa-miR-23b	hsa-miR-125b	0.037	0.585	1.09
hsa-miR-203	hsa-miR-19b	0.051	0.577	1.0896
hsa-miR-130b	hsa-miR-20a	0.115	0.541	1.0888
hsa-miR-130b	hsa-miR-222	0.052	0.576	1.0888
hsa-miR-181a	hsa-miR-126	0.016	0.596	1.0888
hsa-miR-125b	hsa-miR-142-3p	0.039	0.583	1.0884
hsa-miR-20a	hsa-miR-23a	0.047	0.578	1.0874
hsa-miR-373	hsa-miR-146a	0.034	0.585	1.087
hsa-miR-20a	hsa-miR-182	0.059	0.571	1.0868
hsa-miR-1	hsa-miR-142-3p	0.05	0.576	1.0868
hsa-miR-9	hsa-miR-181c	0.062	0.569	1.0862
hsa-miR-15b	hsa-miR-200a	0.042	0.58	1.086
hsa-miR-148b	hsa-miR-1	0.049	0.576	1.0858
hsa-miR-206	hsa-miR-181d	0.038	0.582	1.0856
hsa-miR-106b	hsa-miR-19b	0.106	0.544	1.0852
hsa-miR-30c	hsa-miR-181a	0.079	0.559	1.0852
hsa-miR-203	hsa-let-7a	0.043	0.579	1.0852
hsa-miR-106b	hsa-miR-150	0.039	0.581	1.0848
hsa-miR-203	hsa-miR-23a	0.046	0.577	1.0846
hsa-miR-200b	hsa-miR-183	0.055	0.572	1.0846
hsa-miR-30b	hsa-miR-125b	0.044	0.578	1.0844
hsa-miR-17	hsa-miR-142-3p	0.035	0.583	1.0844
hsa-miR-34a	hsa-miR-106b	0.051	0.574	1.0842
hsa-miR-424	hsa-miR-181a	0.047	0.576	1.0838
hsa-miR-146a	hsa-miR-192	0.034	0.583	1.0834
hsa-miR-1	hsa-miR-7	0.034	0.583	1.0834
hsa-miR-181a	hsa-miR-24	0.046	0.576	1.0828
hsa-miR-106a	hsa-miR-126	0.037	0.581	1.0828
hsa-miR-145	hsa-miR-218	0.026	0.587	1.0826
hsa-miR-144	hsa-miR-21	0.035	0.582	1.0826
hsa-miR-150	hsa-miR-214	0.051	0.573	1.0824
hsa-miR-9	hsa-miR-182	0.058	0.569	1.0822
hsa-let-7b	hsa-miR-146a	0.031	0.584	1.0822
hsa-miR-143	hsa-miR-192	0.038	0.58	1.082
hsa-miR-21	hsa-miR-369-3p	0.02	0.59	1.082
hsa-miR-155	hsa-miR-186	0.041	0.578	1.0814
hsa-miR-9	hsa-miR-29c	0.041	0.578	1.0814
hsa-miR-145	hsa-miR-10b	0.039	0.579	1.0812
hsa-miR-561	hsa-miR-155	0.03	0.584	1.0812
hsa-miR-195	hsa-miR-125b	0.046	0.575	1.081
hsa-miR-130a	hsa-miR-145	0.037	0.58	1.081
hsa-miR-96	hsa-miR-206	0.028	0.585	1.081
hsa-miR-98	hsa-let-7d	0.584	0.276	1.0808
hsa-miR-16	hsa-miR-548a-3p	0.044	0.576	1.0808
hsa-miR-16	hsa-miR-25	0.045	0.575	1.08
hsa-miR-20a	hsa-miR-548d-3p	0.052	0.571	1.0798
hsa-miR-20a	hsa-miR-22	0.034	0.581	1.0798
hsa-miR-146a	hsa-miR-214	0.023	0.587	1.0796
hsa-miR-148a	hsa-miR-16	0.049	0.572	1.0786
hsa-miR-130b	hsa-miR-200b	0.036	0.579	1.0782
hsa-miR-183	hsa-miR-126	0.023	0.586	1.0778
hsa-miR-155	hsa-let-7i	0.035	0.579	1.0772
hsa-miR-19b	hsa-miR-26a	0.069	0.56	1.077
hsa-miR-372	hsa-miR-125b	0.045	0.573	1.0764
hsa-miR-23a	hsa-miR-150	0.023	0.585	1.076
hsa-miR-27a	hsa-miR-200c	0.066	0.561	1.0758
hsa-miR-30d	hsa-let-7a	0.048	0.571	1.0758
hsa-miR-520g	hsa-miR-21	0.03	0.581	1.0758
hsa-miR-181b	hsa-miR-196b	0.046	0.572	1.0756
hsa-miR-93	hsa-miR-181a	0.06	0.564	1.0752
hsa-miR-130b	hsa-miR-301a	0.704	0.206	1.0748
hsa-miR-9	hsa-miR-19b	0.065	0.561	1.0748
hsa-miR-106b	hsa-miR-19a	0.097	0.543	1.0744
hsa-miR-206	hsa-miR-25	0.028	0.581	1.0738
hsa-miR-20a	hsa-miR-29a	0.055	0.566	1.0738
hsa-miR-301a	hsa-miR-19b	0.242	0.462	1.0736
hsa-miR-183	hsa-miR-125b	0.026	0.582	1.0736
hsa-miR-130b	hsa-miR-130a	0.725	0.193	1.0724
hsa-miR-200b	hsa-miR-22	0.032	0.578	1.0724
hsa-miR-372	hsa-miR-146a	0.014	0.588	1.0724
hsa-miR-17	hsa-miR-29a	0.066	0.559	1.0722
hsa-miR-200b	hsa-miR-25	0.056	0.564	1.0712
hsa-miR-302b	hsa-miR-1	0.036	0.575	1.071
hsa-miR-181b	hsa-miR-124	0.034	0.576	1.0708
hsa-let-7e	hsa-let-7f	0.707	0.202	1.0706
hsa-miR-20a	hsa-miR-424	0.048	0.568	1.0704
hsa-miR-15a	hsa-miR-548d-3p	0.051	0.566	1.0698
hsa-miR-30e	hsa-let-7a	0.049	0.567	1.0696
hsa-miR-15a	hsa-let-7c	0.049	0.567	1.0696
hsa-miR-224	hsa-miR-222	0.022	0.582	1.0696
hsa-miR-9	hsa-miR-203	0.047	0.568	1.0694
hsa-miR-155	hsa-miR-138	0.027	0.579	1.0692
hsa-miR-9	hsa-miR-19a	0.061	0.56	1.069
hsa-miR-141	hsa-miR-7	0.05	0.566	1.0688
hsa-miR-181a	hsa-miR-22	0.041	0.571	1.0688
hsa-let-7a	hsa-miR-29c	0.057	0.562	1.0686
hsa-miR-20a	hsa-miR-142-3p	0.035	0.574	1.0682
hsa-miR-30d	hsa-miR-125b	0.035	0.574	1.0682
hsa-miR-570	hsa-miR-155	0.017	0.584	1.0682
hsa-miR-200a	hsa-miR-10a	0.018	0.583	1.0674
hsa-miR-302b	hsa-miR-302c	0.718	0.194	1.0672
hsa-miR-223	hsa-miR-19a	0.05	0.565	1.067
hsa-miR-30b	hsa-miR-19b	0.084	0.546	1.0668
hsa-miR-15b	hsa-let-7a	0.048	0.566	1.0668
hsa-miR-143	hsa-miR-182	0.039	0.571	1.0668
hsa-miR-330-3p	hsa-miR-145	0.026	0.578	1.0664
hsa-miR-26a	hsa-miR-150	0.035	0.573	1.0664
hsa-miR-130b	hsa-miR-181b	0.069	0.554	1.0662
hsa-miR-17	hsa-miR-19a	0.11	0.531	1.0658
hsa-miR-16	hsa-miR-183	0.047	0.566	1.0658
hsa-miR-181a	hsa-miR-124	0.045	0.567	1.0656
hsa-miR-130a	hsa-miR-222	0.036	0.572	1.0656
hsa-miR-30a	hsa-miR-221	0.041	0.569	1.0652
hsa-miR-181b	hsa-miR-26b	0.066	0.555	1.065
hsa-miR-106b	hsa-miR-203	0.039	0.57	1.065
hsa-let-7b	hsa-let-7g	0.584	0.267	1.0646
hsa-miR-223	hsa-let-7a	0.044	0.567	1.0646
hsa-miR-200b	hsa-miR-101	0.06	0.558	1.0644
hsa-miR-206	hsa-miR-7	0.033	0.573	1.0644
hsa-miR-34a	hsa-miR-203	0.043	0.567	1.0636
hsa-miR-373	hsa-miR-222	0.046	0.565	1.063
hsa-miR-141	hsa-miR-194	0.044	0.566	1.0628
hsa-miR-98	hsa-miR-222	0.033	0.572	1.0626
hsa-miR-9	hsa-miR-195	0.058	0.558	1.0624
hsa-miR-20a	hsa-miR-205	0.04	0.568	1.0624
hsa-miR-424	hsa-miR-200a	0.04	0.568	1.0624
hsa-miR-302c	hsa-miR-20a	0.196	0.481	1.0618
hsa-miR-152	hsa-miR-206	0.052	0.561	1.0618
hsa-miR-181a	hsa-miR-196b	0.05	0.562	1.0616
hsa-miR-142-3p	hsa-miR-18a	0.014	0.582	1.0616
hsa-miR-143	hsa-miR-9	0.03	0.573	1.0614
hsa-miR-16	hsa-miR-98	0.046	0.564	1.0612
hsa-miR-218	hsa-miR-222	0.049	0.562	1.0606
hsa-miR-16	hsa-miR-330-3p	0.049	0.562	1.0606
hsa-miR-29b	hsa-miR-150	0.031	0.572	1.0606
hsa-miR-19a	hsa-miR-26a	0.065	0.553	1.0604
hsa-miR-129-5p	hsa-miR-222	0.02	0.578	1.0604
hsa-miR-223	hsa-miR-19b	0.047	0.563	1.0604
hsa-let-7g	hsa-miR-1	0.029	0.573	1.0604
hsa-miR-141	hsa-miR-96	0.061	0.555	1.06
hsa-miR-200a	hsa-miR-196b	0.025	0.575	1.06
hsa-miR-141	hsa-miR-372	0.05	0.561	1.0598
hsa-miR-15a	hsa-miR-126	0.023	0.576	1.0598
hsa-miR-125b	hsa-miR-135a	0.023	0.576	1.0598
hsa-miR-10b	hsa-miR-221	0.021	0.577	1.0596
hsa-miR-372	hsa-miR-181b	0.071	0.549	1.0592
hsa-miR-548d-3p	hsa-miR-200c	0.053	0.559	1.0592
hsa-miR-26a	hsa-miR-200c	0.044	0.564	1.0592
hsa-miR-19b	hsa-miR-150	0.026	0.574	1.0592
hsa-miR-124	hsa-let-7a	0.04	0.566	1.0588
hsa-miR-206	hsa-miR-98	0.027	0.573	1.0584
hsa-miR-183	hsa-miR-1	0.05	0.56	1.058
hsa-miR-182	hsa-miR-126	0.032	0.57	1.058
hsa-miR-21	hsa-miR-367	0.041	0.565	1.058
hsa-miR-548d-3p	hsa-miR-125b	0.03	0.571	1.0578
hsa-miR-30e	hsa-miR-125b	0.046	0.562	1.0576
hsa-miR-17	hsa-miR-24	0.037	0.567	1.0576
hsa-miR-141	hsa-miR-196b	0.037	0.567	1.0576
hsa-miR-155	hsa-miR-522	0.026	0.573	1.0574
hsa-miR-603	hsa-miR-222	0.015	0.579	1.0572
hsa-let-7b	hsa-let-7f	0.569	0.271	1.0568
hsa-miR-302a	hsa-miR-302c	0.648	0.227	1.0566
hsa-miR-9	hsa-miR-548d-3p	0.05	0.559	1.0562
hsa-let-7c	hsa-let-7d	0.685	0.206	1.0558
hsa-miR-106b	hsa-miR-302c	0.199	0.476	1.0558
hsa-miR-200b	hsa-miR-142-3p	0.031	0.569	1.0552
hsa-miR-30b	hsa-miR-17	0.088	0.537	1.0546
hsa-miR-106b	hsa-miR-29c	0.07	0.547	1.0546
hsa-miR-24	hsa-miR-22	0.034	0.567	1.0546
hsa-miR-19a	hsa-miR-150	0.024	0.572	1.0536
hsa-miR-106b	hsa-miR-26a	0.065	0.549	1.0532
hsa-miR-34a	hsa-miR-26a	0.056	0.554	1.0532
hsa-miR-200c	hsa-miR-126	0.02	0.574	1.0532
hsa-miR-122	hsa-miR-221	0.036	0.565	1.053
hsa-miR-34a	hsa-miR-106a	0.05	0.557	1.0526
hsa-miR-495	hsa-miR-21	0.032	0.567	1.0526
hsa-miR-155	hsa-miR-603	0.014	0.577	1.0526
hsa-miR-30a	hsa-miR-141	0.064	0.549	1.0522
hsa-miR-449a	hsa-miR-155	0.019	0.574	1.0522
hsa-miR-200b	hsa-let-7c	0.044	0.56	1.052
hsa-let-7g	hsa-miR-222	0.024	0.571	1.0518
hsa-miR-372	hsa-miR-302c	0.643	0.227	1.0516
hsa-miR-17	hsa-let-7b	0.049	0.557	1.0516
hsa-miR-141	hsa-miR-10a	0.029	0.568	1.0514
hsa-miR-9	hsa-miR-26a	0.063	0.549	1.0512
hsa-miR-17	hsa-miR-424	0.054	0.554	1.0512
hsa-miR-106b	hsa-let-7b	0.045	0.559	1.0512
hsa-miR-302c	hsa-miR-145	0.034	0.565	1.051
hsa-miR-148b	hsa-miR-145	0.032	0.566	1.0508
hsa-miR-17	hsa-miR-126	0.035	0.564	1.0502
hsa-miR-21	hsa-miR-211	0.033	0.565	1.05
hsa-miR-561	hsa-miR-145	0.038	0.562	1.0496
hsa-miR-302a	hsa-miR-1	0.036	0.563	1.0494
hsa-miR-98	hsa-miR-221	0.041	0.56	1.049
hsa-miR-302c	hsa-miR-222	0.032	0.565	1.049
hsa-miR-221	hsa-miR-217	0.075	0.541	1.0488
hsa-miR-124	hsa-miR-200c	0.037	0.562	1.0486
hsa-miR-29b	hsa-miR-200c	0.037	0.562	1.0486
hsa-miR-206	hsa-miR-26b	0.044	0.558	1.0484
hsa-miR-34a	hsa-miR-9	0.053	0.553	1.0484
hsa-miR-181b	hsa-miR-194	0.026	0.568	1.0484
hsa-miR-301a	hsa-miR-145	0.033	0.564	1.0482
hsa-miR-20a	hsa-miR-124	0.045	0.557	1.0476
hsa-miR-30b	hsa-miR-146a	0.027	0.567	1.0476
hsa-miR-20b	hsa-miR-200c	0.057	0.55	1.047
hsa-miR-203	hsa-miR-181c	0.057	0.55	1.047
hsa-miR-30d	hsa-miR-106b	0.08	0.537	1.0466
hsa-miR-18b	hsa-miR-18a	0.71	0.187	1.0466
hsa-miR-302a	hsa-miR-20a	0.206	0.467	1.0466
hsa-miR-23b	hsa-miR-200c	0.06	0.548	1.0464
hsa-miR-30b	hsa-miR-106b	0.09	0.531	1.0458
hsa-miR-200a	hsa-miR-27b	0.027	0.566	1.0458
hsa-miR-373	hsa-miR-221	0.048	0.554	1.0452
hsa-miR-155	hsa-miR-217	0.039	0.559	1.0452
hsa-miR-130a	hsa-miR-200b	0.039	0.559	1.0452
hsa-miR-128	hsa-miR-21	0.019	0.57	1.045
hsa-miR-200a	hsa-miR-183	0.031	0.563	1.0444
hsa-miR-141	hsa-miR-135a	0.029	0.564	1.0442
hsa-miR-195	hsa-miR-200a	0.036	0.56	1.044
hsa-miR-200b	hsa-miR-96	0.054	0.55	1.044
hsa-miR-106a	hsa-miR-142-3p	0.043	0.556	1.0438
hsa-miR-330-3p	hsa-miR-222	0.025	0.566	1.0438
hsa-miR-302b	hsa-miR-17	0.219	0.458	1.0434
hsa-miR-30b	hsa-miR-200c	0.073	0.539	1.0432
hsa-miR-30e	hsa-miR-106b	0.089	0.53	1.043
hsa-miR-130a	hsa-miR-301a	0.708	0.186	1.0428
hsa-miR-373	hsa-miR-1	0.025	0.565	1.042
hsa-miR-330-3p	hsa-miR-206	0.041	0.556	1.0418
hsa-miR-98	hsa-let-7i	0.561	0.267	1.0416
hsa-let-7b	hsa-miR-125b	0.053	0.549	1.0412
hsa-miR-30e	hsa-miR-19b	0.078	0.535	1.041
hsa-miR-30b	hsa-let-7a	0.051	0.55	1.041
hsa-let-7a	hsa-miR-29b	0.058	0.546	1.0408
hsa-miR-149	hsa-miR-221	0.038	0.557	1.0406
hsa-miR-181c	hsa-miR-181d	0.479	0.312	1.0406
hsa-miR-96	hsa-miR-221	0.029	0.562	1.0406
hsa-miR-138	hsa-miR-146a	0.029	0.562	1.0406
hsa-miR-181a	hsa-miR-23b	0.072	0.538	1.0404
hsa-miR-195	hsa-miR-182	0.063	0.543	1.0404
hsa-miR-182	hsa-miR-96	0.158	0.49	1.04
hsa-miR-30d	hsa-miR-17	0.077	0.535	1.04
hsa-miR-30d	hsa-miR-182	0.05	0.55	1.04
hsa-miR-141	hsa-miR-218	0.05	0.55	1.04
hsa-miR-302d	hsa-miR-20a	0.201	0.466	1.0398
hsa-miR-27b	hsa-let-7a	0.057	0.546	1.0398
hsa-miR-424	hsa-miR-200c	0.039	0.556	1.0398
hsa-let-7e	hsa-let-7g	0.719	0.178	1.0394
hsa-let-7g	hsa-miR-221	0.031	0.56	1.039
hsa-miR-17	hsa-miR-182	0.056	0.546	1.0388
hsa-miR-15a	hsa-miR-22	0.038	0.556	1.0388
hsa-let-7e	hsa-miR-1	0.029	0.561	1.0388
hsa-let-7g	hsa-let-7i	0.612	0.237	1.0386
hsa-miR-145	hsa-miR-105	0.032	0.559	1.0382
hsa-miR-130a	hsa-miR-20a	0.113	0.514	1.0382
hsa-miR-17	hsa-miR-27b	0.048	0.55	1.038
hsa-miR-130b	hsa-miR-141	0.048	0.55	1.038
hsa-miR-23a	hsa-let-7a	0.046	0.551	1.0378
hsa-miR-16	hsa-miR-96	0.037	0.556	1.0378
hsa-miR-200b	hsa-miR-126	0.028	0.561	1.0378
hsa-miR-96	hsa-miR-146a	0.019	0.566	1.0378
hsa-miR-148a	hsa-miR-152	0.665	0.207	1.0376
hsa-miR-16	hsa-miR-26b	0.062	0.542	1.0376
hsa-miR-130a	hsa-miR-141	0.044	0.552	1.0376
hsa-miR-302d	hsa-miR-302a	0.701	0.187	1.0376
hsa-miR-195	hsa-let-7a	0.054	0.546	1.0368
hsa-miR-223	hsa-miR-7	0.045	0.551	1.0368
hsa-miR-30b	hsa-miR-182	0.061	0.542	1.0366
hsa-miR-206	hsa-miR-137	0.03	0.559	1.0362
hsa-miR-143	hsa-miR-203	0.035	0.556	1.0358
hsa-miR-203	hsa-miR-200a	0.033	0.557	1.0356
hsa-miR-548a-3p	hsa-miR-181a	0.047	0.549	1.0352
hsa-miR-34a	hsa-miR-205	0.029	0.559	1.0352
hsa-miR-367	hsa-miR-25	0.621	0.23	1.035
hsa-miR-17	hsa-miR-181c	0.07	0.536	1.0348
hsa-miR-373	hsa-miR-145	0.034	0.556	1.0348
hsa-miR-125b	hsa-miR-18a	0.025	0.561	1.0348
hsa-miR-106b	hsa-miR-24	0.03	0.558	1.0344
hsa-miR-105	hsa-miR-222	0.037	0.554	1.0342
hsa-miR-181b	hsa-let-7c	0.062	0.54	1.034
hsa-miR-24	hsa-let-7a	0.051	0.546	1.0338
hsa-miR-204	hsa-miR-145	0.042	0.551	1.0338
hsa-miR-30a	hsa-miR-125b	0.042	0.551	1.0338
hsa-miR-196b	hsa-miR-22	0.033	0.556	1.0338
hsa-let-7c	hsa-let-7f	0.643	0.217	1.0336
hsa-miR-130b	hsa-miR-181a	0.067	0.537	1.0336
hsa-miR-34a	hsa-let-7a	0.056	0.543	1.0334
hsa-miR-141	hsa-miR-23b	0.047	0.548	1.0334
hsa-miR-26b	hsa-miR-146a	0.029	0.558	1.0334
hsa-miR-9	hsa-miR-29a	0.045	0.549	1.0332
hsa-miR-20b	hsa-miR-19b	0.106	0.515	1.033
hsa-miR-24	hsa-miR-200c	0.034	0.555	1.033
hsa-miR-30e	hsa-miR-17	0.084	0.527	1.0326
hsa-miR-150	hsa-miR-224	0.012	0.567	1.0326
hsa-miR-26b	hsa-miR-1	0.046	0.548	1.0324
hsa-miR-125b	hsa-miR-194	0.033	0.555	1.032
hsa-miR-301a	hsa-miR-19a	0.211	0.456	1.0318
hsa-miR-27b	hsa-miR-150	0.022	0.561	1.0318
hsa-let-7a	hsa-miR-22	0.038	0.552	1.0316
hsa-miR-196b	hsa-miR-142-3p	0.063	0.538	1.0314
hsa-miR-301a	hsa-miR-16	0.045	0.548	1.0314
hsa-miR-196b	hsa-let-7a	0.115	0.509	1.0312
hsa-miR-143	hsa-miR-181d	0.041	0.55	1.031
hsa-miR-198	hsa-miR-221	0.032	0.555	1.031
hsa-miR-138	hsa-miR-222	0.03	0.556	1.0308
hsa-miR-146a	hsa-miR-31	0.024	0.559	1.0302
hsa-miR-23a	hsa-miR-19b	0.069	0.534	1.0302
hsa-miR-1	hsa-miR-10a	0.033	0.554	1.0302
hsa-miR-16	hsa-miR-194	0.029	0.556	1.0298
hsa-miR-143	hsa-miR-15b	0.02	0.561	1.0298
hsa-miR-181c	hsa-let-7a	0.061	0.538	1.0294
hsa-miR-21	hsa-miR-377	0.025	0.558	1.0294
hsa-miR-34a	hsa-miR-195	0.073	0.531	1.0288
hsa-miR-15a	hsa-miR-142-3p	0.037	0.551	1.0288
hsa-miR-1	hsa-miR-18a	0.019	0.561	1.0288
hsa-miR-181a	hsa-let-7b	0.06	0.538	1.0284
hsa-miR-9	hsa-miR-124	0.051	0.543	1.0284
hsa-miR-181c	hsa-miR-19b	0.076	0.529	1.0282
hsa-let-7e	hsa-let-7d	0.722	0.17	1.028
hsa-miR-181b	hsa-miR-429	0.056	0.54	1.028
hsa-miR-182	hsa-miR-24	0.036	0.551	1.0278
hsa-let-7a	hsa-miR-26a	0.05	0.543	1.0274
hsa-miR-143	hsa-miR-93	0.023	0.558	1.0274
hsa-miR-30a	hsa-miR-19b	0.075	0.529	1.0272
hsa-miR-301a	hsa-miR-222	0.03	0.554	1.0272
hsa-miR-135b	hsa-miR-221	0.021	0.559	1.0272
hsa-miR-155	hsa-miR-367	0.037	0.55	1.027
hsa-miR-21	hsa-miR-196a	0.019	0.56	1.027
hsa-miR-106b	hsa-miR-223	0.035	0.551	1.0268
hsa-miR-148b	hsa-miR-222	0.035	0.551	1.0268
hsa-miR-181b	hsa-miR-218	0.058	0.538	1.0264
hsa-miR-26b	hsa-miR-222	0.04	0.548	1.0264
hsa-miR-30d	hsa-miR-146a	0.023	0.557	1.0256
hsa-miR-10a	hsa-miR-10b	0.453	0.318	1.0254
hsa-miR-302b	hsa-miR-206	0.042	0.546	1.0248
hsa-miR-141	hsa-miR-330-3p	0.049	0.542	1.0246
hsa-miR-106b	hsa-miR-142-3p	0.04	0.547	1.0246
hsa-miR-302d	hsa-miR-302b	0.668	0.198	1.0244
hsa-miR-106b	hsa-miR-23a	0.047	0.543	1.0244
hsa-let-7g	hsa-let-7d	0.635	0.216	1.0238
hsa-miR-20b	hsa-miR-195	0.077	0.526	1.0238
hsa-miR-145	hsa-let-7d	0.032	0.551	1.0238
hsa-miR-302a	hsa-miR-302b	0.706	0.176	1.0228
hsa-miR-1	hsa-miR-25	0.029	0.552	1.0226
hsa-miR-153	hsa-miR-21	0.029	0.552	1.0226
hsa-miR-153	hsa-miR-222	0.029	0.552	1.0226
hsa-miR-130a	hsa-miR-19b	0.245	0.432	1.0226
hsa-miR-30b	hsa-miR-19a	0.081	0.523	1.0224
hsa-miR-148a	hsa-miR-146a	0.027	0.553	1.0224
hsa-miR-20a	hsa-let-7c	0.055	0.537	1.0216
hsa-miR-106b	hsa-miR-424	0.046	0.542	1.0216
hsa-let-7b	hsa-let-7d	0.595	0.237	1.0216
hsa-miR-143	hsa-miR-194	0.053	0.538	1.0214
hsa-miR-106b	hsa-miR-29b	0.06	0.534	1.0212
hsa-miR-130b	hsa-miR-15a	0.042	0.544	1.0212
hsa-miR-141	hsa-miR-26b	0.042	0.544	1.0212
hsa-miR-200a	hsa-miR-194	0.038	0.546	1.0208
hsa-miR-200b	hsa-miR-135b	0.045	0.542	1.0206
hsa-miR-146a	hsa-miR-135a	0.025	0.553	1.0204
hsa-let-7c	hsa-miR-125b	0.05	0.539	1.0202
hsa-miR-34a	hsa-miR-424	0.055	0.536	1.0198
hsa-miR-196a	hsa-miR-126	0.019	0.556	1.0198
hsa-miR-186	hsa-miR-145	0.026	0.552	1.0196
hsa-miR-9	hsa-miR-29b	0.042	0.543	1.0194
hsa-miR-181a	hsa-miR-26b	0.076	0.524	1.0192
hsa-miR-20a	hsa-miR-23b	0.049	0.539	1.0192
hsa-miR-142-3p	hsa-miR-10a	0.031	0.549	1.0192
hsa-miR-24	hsa-miR-7	0.029	0.55	1.019
hsa-miR-141	hsa-let-7c	0.045	0.541	1.0188
hsa-miR-16	hsa-miR-196b	0.036	0.546	1.0188
hsa-miR-106a	hsa-miR-200a	0.018	0.556	1.0188
hsa-miR-372	hsa-miR-181a	0.08	0.521	1.0178
hsa-miR-302c	hsa-miR-206	0.044	0.541	1.0178
hsa-miR-9	hsa-miR-20b	0.044	0.541	1.0178
hsa-miR-206	hsa-miR-135b	0.035	0.546	1.0178
hsa-miR-32	hsa-miR-222	0.026	0.551	1.0178
hsa-miR-30d	hsa-miR-181c	0.087	0.517	1.0176
hsa-miR-130a	hsa-miR-181b	0.069	0.527	1.0176
hsa-miR-135a	hsa-miR-135b	0.742	0.153	1.0174
hsa-miR-194	hsa-miR-126	0.038	0.544	1.0172
hsa-miR-181a	hsa-miR-142-3p	0.025	0.551	1.0168
hsa-miR-23a	hsa-miR-19a	0.066	0.528	1.0164
hsa-miR-143	hsa-miR-135a	0.03	0.548	1.0164
hsa-miR-15a	hsa-miR-183	0.046	0.539	1.0162
hsa-miR-302b	hsa-miR-222	0.037	0.544	1.0162
hsa-miR-23a	hsa-miR-182	0.037	0.544	1.0162
hsa-miR-548d-3p	hsa-miR-200a	0.028	0.549	1.0162
hsa-miR-302c	hsa-miR-1	0.035	0.545	1.016
hsa-miR-181b	hsa-miR-330-3p	0.06	0.531	1.0158
hsa-miR-15a	hsa-miR-27a	0.042	0.541	1.0158
hsa-miR-206	hsa-miR-135a	0.04	0.542	1.0156
hsa-miR-9	hsa-miR-424	0.054	0.534	1.0152
hsa-miR-196b	hsa-miR-125b	0.034	0.545	1.015
hsa-miR-15b	hsa-miR-150	0.034	0.545	1.015
hsa-miR-20b	hsa-miR-19a	0.095	0.511	1.0148
hsa-miR-223	hsa-miR-183	0.041	0.541	1.0148
hsa-miR-182	hsa-miR-196b	0.041	0.541	1.0148
hsa-miR-139-5p	hsa-miR-21	0.021	0.552	1.0146
hsa-miR-302d	hsa-miR-106b	0.226	0.438	1.0144
hsa-miR-200a	hsa-miR-7	0.044	0.539	1.0142
hsa-miR-30d	hsa-miR-200c	0.069	0.525	1.014
hsa-miR-30e	hsa-miR-182	0.058	0.531	1.0138
hsa-let-7e	hsa-miR-16	0.049	0.536	1.0138
hsa-miR-30c	hsa-miR-141	0.056	0.532	1.0136
hsa-miR-1	hsa-miR-135a	0.038	0.542	1.0136
hsa-miR-146a	hsa-miR-135b	0.02	0.552	1.0136
hsa-miR-148a	hsa-miR-15a	0.045	0.538	1.0134
hsa-miR-181d	hsa-miR-222	0.036	0.543	1.0134
hsa-miR-106b	hsa-miR-181c	0.068	0.525	1.013
hsa-miR-20a	hsa-miR-27a	0.05	0.535	1.013
hsa-miR-1	hsa-miR-218	0.032	0.545	1.013
hsa-miR-182	hsa-miR-29c	0.048	0.536	1.0128
hsa-miR-21	hsa-miR-520h	0.03	0.546	1.0128
hsa-miR-24	hsa-miR-26a	0.035	0.543	1.0124
hsa-miR-143	hsa-miR-25	0.038	0.541	1.0118
hsa-miR-145	hsa-miR-32	0.038	0.541	1.0118
hsa-miR-29c	hsa-miR-150	0.029	0.546	1.0118
hsa-miR-155	hsa-miR-196a	0.02	0.551	1.0118
hsa-miR-372	hsa-miR-15a	0.054	0.532	1.0116
hsa-miR-20a	hsa-miR-126	0.043	0.538	1.0114
hsa-miR-34a	hsa-miR-19a	0.05	0.534	1.0112
hsa-miR-372	hsa-miR-200a	0.039	0.54	1.011
hsa-miR-548a-3p	hsa-miR-206	0.03	0.545	1.011
hsa-miR-143	hsa-miR-20b	0.03	0.545	1.011
hsa-miR-30b	hsa-miR-9	0.065	0.525	1.01
hsa-miR-148a	hsa-miR-200c	0.05	0.533	1.0094
hsa-miR-449a	hsa-miR-222	0.032	0.543	1.0094
hsa-miR-30a	hsa-miR-200c	0.073	0.52	1.009
hsa-miR-146a	hsa-miR-217	0.019	0.55	1.009
hsa-miR-16	hsa-let-7g	0.044	0.536	1.0088
hsa-miR-223	hsa-miR-192	0.035	0.541	1.0088
hsa-miR-125b	hsa-miR-135b	0.033	0.542	1.0086
hsa-miR-194	hsa-miR-22	0.049	0.533	1.0084
hsa-miR-93	hsa-miR-194	0.047	0.534	1.0082
hsa-miR-34a	hsa-miR-7	0.039	0.538	1.0074
hsa-miR-181c	hsa-miR-200a	0.03	0.543	1.0074
hsa-miR-23a	hsa-miR-26a	0.064	0.524	1.0072
hsa-miR-182	hsa-miR-142-3p	0.046	0.534	1.0072
hsa-miR-29a	hsa-miR-200c	0.037	0.539	1.0072
hsa-miR-181c	hsa-miR-26a	0.078	0.516	1.0068
hsa-miR-30e	hsa-miR-19a	0.076	0.517	1.0066
hsa-miR-372	hsa-miR-200c	0.083	0.513	1.0064
hsa-miR-196b	hsa-miR-194	0.054	0.529	1.0062
hsa-miR-30d	hsa-miR-19b	0.077	0.516	1.0058
hsa-miR-106a	hsa-miR-194	0.05	0.531	1.0058
hsa-miR-30b	hsa-miR-15b	0.055	0.528	1.0054
hsa-miR-125b	hsa-miR-214	0.046	0.533	1.0054
hsa-miR-302a	hsa-miR-17	0.224	0.434	1.0052
hsa-miR-181c	hsa-miR-19a	0.071	0.519	1.0052
hsa-miR-302a	hsa-miR-106b	0.222	0.435	1.005
hsa-miR-223	hsa-miR-10b	0.033	0.54	1.005
hsa-miR-204	hsa-miR-222	0.031	0.541	1.0048
hsa-miR-146a	hsa-miR-10b	0.045	0.533	1.0044
hsa-miR-200a	hsa-miR-18a	0.027	0.543	1.0044
hsa-miR-301a	hsa-miR-181b	0.061	0.524	1.0042
hsa-miR-30a	hsa-miR-19a	0.077	0.515	1.004
hsa-miR-15a	hsa-miR-497	0.3	0.391	1.0038
hsa-miR-106a	hsa-miR-372	0.183	0.456	1.0038
hsa-miR-181c	hsa-miR-29c	0.039	0.536	1.0038
hsa-miR-16	hsa-miR-7	0.037	0.537	1.0036
hsa-miR-20b	hsa-miR-203	0.035	0.538	1.0034
hsa-miR-141	hsa-miR-142-3p	0.026	0.543	1.0034
hsa-let-7f	hsa-let-7d	0.618	0.214	1.0032
hsa-miR-200a	hsa-miR-29b	0.024	0.544	1.0032
hsa-miR-23b	hsa-miR-150	0.029	0.541	1.0028
hsa-miR-203	hsa-miR-548d-3p	0.081	0.512	1.0026
hsa-miR-548a-3p	hsa-miR-222	0.014	0.549	1.0022
hsa-miR-16	hsa-miR-32	0.048	0.53	1.002
hsa-miR-203	hsa-miR-182	0.064	0.521	1.0018
hsa-miR-155	hsa-miR-212	0.028	0.541	1.0018
hsa-miR-30c	hsa-miR-17	0.08	0.512	1.0016
hsa-let-7a	hsa-miR-29a	0.053	0.527	1.0016
hsa-miR-145	hsa-miR-217	0.044	0.532	1.0016
hsa-miR-200b	hsa-miR-32	0.058	0.524	1.0012
hsa-miR-155	hsa-miR-153	0.031	0.539	1.0012
hsa-miR-17	hsa-miR-23a	0.047	0.53	1.001
hsa-miR-106a	hsa-let-7a	0.038	0.535	1.001
hsa-miR-150	hsa-miR-25	0.02	0.545	1.001
hsa-miR-330-3p	hsa-miR-146a	0.011	0.55	1.001
hsa-miR-17	hsa-miR-22	0.036	0.536	1.0008
hsa-miR-138	hsa-miR-221	0.036	0.536	1.0008
hsa-let-7c	hsa-miR-146a	0.025	0.542	1.0006
hsa-miR-29a	hsa-miR-150	0.025	0.542	1.0006
hsa-miR-15b	hsa-miR-26a	0.059	0.523	1.0004
hsa-miR-146a	hsa-miR-198	0.037	0.535	1
hsa-miR-17	hsa-miR-194	0.04	0.533	0.9994
hsa-miR-200b	hsa-miR-196b	0.029	0.539	0.9992
hsa-miR-30b	hsa-miR-181c	0.083	0.509	0.9992
hsa-miR-34a	hsa-miR-29c	0.054	0.525	0.999
hsa-miR-34a	hsa-miR-19b	0.054	0.525	0.999
hsa-miR-24	hsa-miR-29c	0.027	0.54	0.999
hsa-miR-15b	hsa-miR-19a	0.052	0.526	0.9988
hsa-miR-143	hsa-miR-183	0.032	0.537	0.9986
hsa-miR-182	hsa-let-7b	0.046	0.529	0.9982
hsa-miR-148a	hsa-miR-150	0.037	0.534	0.9982
hsa-miR-30c	hsa-miR-106b	0.082	0.509	0.9982
hsa-miR-125b	hsa-miR-10a	0.04	0.532	0.9976
hsa-miR-19b	hsa-miR-22	0.029	0.538	0.9974
hsa-miR-26a	hsa-miR-29c	0.054	0.524	0.9972
hsa-miR-15a	hsa-miR-98	0.045	0.529	0.9972
hsa-miR-148b	hsa-miR-221	0.036	0.534	0.9972
hsa-miR-30a	hsa-let-7a	0.043	0.53	0.997
hsa-miR-130a	hsa-miR-146a	0.016	0.545	0.997
hsa-miR-106b	hsa-miR-182	0.059	0.521	0.9968
hsa-miR-106a	hsa-miR-22	0.032	0.536	0.9968
hsa-miR-301a	hsa-miR-200b	0.03	0.537	0.9966
hsa-miR-155	hsa-let-7f	0.03	0.537	0.9966
hsa-miR-186	hsa-miR-222	0.03	0.537	0.9966
hsa-miR-200a	hsa-miR-29c	0.03	0.537	0.9966
hsa-miR-96	hsa-miR-150	0.021	0.542	0.9966
hsa-miR-155	hsa-miR-607	0.012	0.547	0.9966
hsa-miR-181b	hsa-miR-98	0.055	0.523	0.9964
hsa-miR-30b	hsa-miR-195	0.064	0.518	0.9964
hsa-miR-181d	hsa-miR-146a	0.024	0.54	0.996
hsa-miR-16	hsa-miR-511	0.031	0.536	0.9958
hsa-miR-182	hsa-miR-29a	0.056	0.522	0.9956
hsa-miR-141	hsa-miR-10b	0.038	0.532	0.9956
hsa-miR-20b	hsa-miR-200a	0.038	0.532	0.9956
hsa-miR-497	hsa-miR-222	0.029	0.537	0.9956
hsa-miR-200b	hsa-miR-181d	0.045	0.528	0.9954
hsa-miR-141	hsa-miR-18a	0.036	0.533	0.9954
hsa-miR-142-3p	hsa-miR-22	0.016	0.544	0.9952
hsa-miR-30d	hsa-miR-9	0.068	0.515	0.995
hsa-miR-20b	hsa-let-7a	0.041	0.53	0.995
hsa-miR-548d-3p	hsa-let-7a	0.032	0.535	0.995
hsa-miR-15b	hsa-miR-19b	0.048	0.526	0.9948
hsa-miR-302b	hsa-miR-221	0.039	0.531	0.9948
hsa-miR-106a	hsa-miR-26a	0.046	0.527	0.9946
hsa-miR-30c	hsa-miR-19b	0.082	0.507	0.9946
hsa-miR-200b	hsa-miR-194	0.053	0.523	0.9944
hsa-miR-141	hsa-miR-101	0.044	0.528	0.9944
hsa-miR-31	hsa-miR-222	0.051	0.524	0.9942
hsa-miR-181a	hsa-miR-7	0.049	0.525	0.994
hsa-miR-148a	hsa-miR-125b	0.04	0.53	0.994
hsa-miR-15a	hsa-miR-548a-3p	0.047	0.526	0.9938
hsa-miR-148a	hsa-miR-143	0.029	0.536	0.9938
hsa-miR-152	hsa-miR-145	0.043	0.528	0.9934
hsa-miR-145	hsa-miR-31	0.034	0.533	0.9934
hsa-miR-20b	hsa-miR-15b	0.068	0.514	0.9932
hsa-miR-200a	hsa-miR-142-3p	0.032	0.534	0.9932
hsa-miR-181b	hsa-miR-135a	0.037	0.531	0.9928
hsa-miR-181b	hsa-miR-101	0.071	0.512	0.9926
hsa-miR-146a	hsa-miR-497	0.015	0.543	0.9924
hsa-miR-181a	hsa-let-7c	0.067	0.514	0.9922
hsa-miR-152	hsa-miR-1	0.047	0.525	0.992
hsa-miR-143	hsa-let-7b	0.038	0.53	0.992
hsa-miR-130b	hsa-miR-221	0.038	0.53	0.992
hsa-miR-17	hsa-miR-205	0.043	0.527	0.9916
hsa-miR-130b	hsa-miR-200a	0.025	0.537	0.9916
hsa-miR-143	hsa-miR-424	0.016	0.542	0.9916
hsa-miR-302c	hsa-miR-17	0.203	0.438	0.9914
hsa-miR-141	hsa-miR-214	0.048	0.524	0.9912
hsa-miR-200a	hsa-miR-27a	0.03	0.534	0.9912
hsa-miR-98	hsa-miR-146a	0.035	0.531	0.9908
hsa-miR-148b	hsa-miR-152	0.769	0.123	0.9904
hsa-miR-15a	hsa-miR-429	0.049	0.523	0.9904
hsa-miR-302c	hsa-miR-221	0.036	0.53	0.99
hsa-miR-181c	hsa-miR-150	0.018	0.54	0.99
hsa-let-7i	hsa-let-7c	0.603	0.215	0.99
hsa-miR-182	hsa-miR-29b	0.053	0.52	0.989
hsa-miR-145	hsa-miR-520g	0.024	0.536	0.9888
hsa-miR-148a	hsa-miR-141	0.031	0.532	0.9886
hsa-miR-130b	hsa-miR-125b	0.047	0.523	0.9884
hsa-miR-195	hsa-miR-24	0.045	0.524	0.9882
hsa-miR-1	hsa-miR-181d	0.027	0.534	0.9882
hsa-miR-30a	hsa-miR-106b	0.086	0.501	0.9878
hsa-miR-545	hsa-miR-21	0.012	0.542	0.9876
hsa-miR-9	hsa-miR-27b	0.055	0.518	0.9874
hsa-miR-130a	hsa-miR-15a	0.044	0.524	0.9872
hsa-miR-373	hsa-miR-200b	0.044	0.524	0.9872
hsa-miR-153	hsa-miR-145	0.035	0.529	0.9872
hsa-miR-15a	hsa-miR-223	0.06	0.515	0.987
hsa-miR-19a	hsa-miR-27b	0.067	0.511	0.9868
hsa-miR-200b	hsa-miR-218	0.054	0.518	0.9864
hsa-miR-9	hsa-miR-223	0.036	0.528	0.9864
hsa-miR-145	hsa-miR-137	0.025	0.534	0.9862
hsa-miR-302b	hsa-miR-146a	0.014	0.54	0.986
hsa-miR-145	hsa-miR-497	0.037	0.527	0.9856
hsa-miR-182	hsa-miR-22	0.044	0.523	0.9854
hsa-miR-142-3p	hsa-miR-200c	0.035	0.528	0.9854
hsa-miR-527	hsa-miR-21	0.026	0.533	0.9854
hsa-miR-30e	hsa-miR-200c	0.071	0.508	0.9854
hsa-miR-34a	hsa-miR-183	0.06	0.514	0.9852
hsa-miR-218	hsa-miR-221	0.051	0.519	0.9852
hsa-miR-101	hsa-miR-146a	0.024	0.534	0.9852
hsa-miR-155	hsa-miR-520g	0.015	0.539	0.9852
hsa-miR-181a	hsa-miR-218	0.058	0.515	0.985
hsa-miR-30b	hsa-miR-203	0.058	0.515	0.985
hsa-miR-23a	hsa-miR-200a	0.031	0.53	0.985
hsa-miR-15b	hsa-miR-24	0.054	0.517	0.9846
hsa-miR-135a	hsa-miR-200c	0.045	0.522	0.9846
hsa-let-7b	hsa-miR-200c	0.052	0.518	0.9844
hsa-miR-19a	hsa-miR-126	0.016	0.538	0.9844
hsa-miR-30d	hsa-miR-19a	0.079	0.503	0.9844
hsa-miR-20b	hsa-miR-29c	0.068	0.509	0.9842
hsa-miR-30a	hsa-miR-17	0.084	0.5	0.984
hsa-miR-9	hsa-miR-30e	0.064	0.511	0.9838
hsa-miR-98	hsa-let-7f	0.582	0.223	0.9834
hsa-miR-205	hsa-let-7a	0.033	0.528	0.9834
hsa-miR-302d	hsa-miR-1	0.033	0.528	0.9834
hsa-miR-200b	hsa-miR-18a	0.024	0.533	0.9834
hsa-miR-30e	hsa-miR-146a	0.015	0.538	0.9834
hsa-miR-203	hsa-miR-29b	0.049	0.519	0.9832
hsa-miR-106a	hsa-miR-200c	0.038	0.525	0.983
hsa-miR-26a	hsa-miR-126	0.014	0.538	0.9824
hsa-miR-143	hsa-miR-23b	0.037	0.525	0.982
hsa-miR-181b	hsa-miR-7	0.042	0.522	0.9816
hsa-miR-200a	hsa-miR-29a	0.024	0.532	0.9816
hsa-miR-30d	hsa-miR-15b	0.047	0.519	0.9812
hsa-miR-16	hsa-miR-214	0.043	0.521	0.9808
hsa-miR-19b	hsa-miR-124	0.059	0.512	0.9806
hsa-miR-93	hsa-miR-200a	0.032	0.527	0.9806
hsa-miR-130a	hsa-miR-125b	0.048	0.518	0.9804
hsa-miR-31	hsa-miR-221	0.046	0.519	0.9802
hsa-miR-372	hsa-miR-223	0.037	0.524	0.9802
hsa-miR-34a	hsa-miR-23a	0.044	0.52	0.98
hsa-miR-30a	hsa-miR-181c	0.08	0.5	0.98
hsa-miR-183	hsa-miR-200c	0.062	0.51	0.98
hsa-miR-143	hsa-miR-372	0.033	0.526	0.9798
hsa-miR-130a	hsa-miR-19a	0.213	0.426	0.9798
hsa-miR-30c	hsa-miR-125b	0.041	0.521	0.9788
hsa-miR-19b	hsa-miR-27b	0.066	0.507	0.9786
hsa-miR-30d	hsa-miR-23a	0.057	0.512	0.9786
hsa-miR-16	hsa-miR-181d	0.039	0.522	0.9786
hsa-miR-203	hsa-miR-195	0.046	0.518	0.9784
hsa-miR-1	hsa-miR-137	0.026	0.529	0.9782
hsa-miR-302d	hsa-miR-17	0.224	0.419	0.9782
hsa-miR-150	hsa-miR-429	0.022	0.531	0.9778
hsa-miR-155	hsa-miR-139-5p	0.02	0.532	0.9776
hsa-miR-23a	hsa-miR-29c	0.045	0.518	0.9774
hsa-miR-130a	hsa-miR-200a	0.027	0.528	0.9774
hsa-miR-106a	hsa-miR-205	0.023	0.53	0.977
hsa-miR-138	hsa-miR-145	0.019	0.532	0.9766
hsa-miR-424	hsa-miR-24	0.035	0.523	0.9764
hsa-miR-130a	hsa-miR-221	0.035	0.523	0.9764
hsa-miR-16	hsa-miR-135b	0.033	0.524	0.9762
hsa-miR-30c	hsa-miR-200c	0.072	0.502	0.9756
hsa-miR-148a	hsa-miR-181a	0.063	0.507	0.9756
hsa-miR-223	hsa-miR-182	0.063	0.507	0.9756
hsa-miR-17	hsa-miR-548d-3p	0.052	0.513	0.9754
hsa-miR-150	hsa-miR-135a	0.025	0.528	0.9754
hsa-miR-130b	hsa-miR-146a	0.016	0.533	0.9754
hsa-miR-204	hsa-miR-126	0.016	0.533	0.9754
hsa-miR-30a	hsa-miR-182	0.059	0.509	0.9752
hsa-miR-30c	hsa-miR-182	0.066	0.505	0.975
hsa-let-7b	hsa-let-7i	0.53	0.247	0.9746
hsa-miR-603	hsa-miR-221	0.015	0.533	0.9744
hsa-miR-301a	hsa-miR-20a	0.103	0.484	0.9742
hsa-miR-10b	hsa-miR-194	0.02	0.53	0.974
hsa-miR-302a	hsa-miR-145	0.036	0.521	0.9738
hsa-miR-34a	hsa-miR-142-3p	0.052	0.512	0.9736
hsa-miR-101	hsa-miR-200c	0.052	0.512	0.9736
hsa-miR-93	hsa-miR-142-3p	0.034	0.522	0.9736
hsa-miR-153	hsa-miR-221	0.025	0.527	0.9736
hsa-miR-93	hsa-miR-302c	0.322	0.362	0.9736
hsa-miR-30b	hsa-miR-200a	0.041	0.518	0.9734
hsa-miR-181c	hsa-miR-22	0.041	0.518	0.9734
hsa-miR-19a	hsa-miR-22	0.023	0.528	0.9734
hsa-miR-150	hsa-miR-122	0.039	0.519	0.9732
hsa-miR-143	hsa-miR-27a	0.039	0.519	0.9732
hsa-miR-15b	hsa-miR-181c	0.064	0.505	0.973
hsa-miR-302d	hsa-miR-145	0.037	0.52	0.973
hsa-miR-155	hsa-miR-224	0.017	0.531	0.9728
hsa-miR-203	hsa-miR-26a	0.042	0.517	0.9726
hsa-miR-181b	hsa-miR-183	0.058	0.508	0.9724
hsa-miR-96	hsa-miR-125b	0.02	0.529	0.9722
hsa-miR-30d	hsa-miR-200a	0.036	0.52	0.972
hsa-miR-93	hsa-miR-200c	0.052	0.511	0.9718
hsa-miR-203	hsa-miR-23b	0.043	0.516	0.9718
hsa-miR-25	hsa-miR-200c	0.043	0.516	0.9718
hsa-miR-200b	hsa-miR-10b	0.034	0.521	0.9718
hsa-miR-200a	hsa-miR-10b	0.034	0.521	0.9718
hsa-miR-195	hsa-miR-181c	0.07	0.501	0.9718
hsa-miR-561	hsa-miR-16	0.041	0.517	0.9716
hsa-miR-203	hsa-miR-29c	0.048	0.513	0.9714
hsa-miR-224	hsa-miR-221	0.012	0.533	0.9714
hsa-miR-15a	hsa-let-7g	0.046	0.514	0.9712
hsa-miR-15a	hsa-miR-330-3p	0.046	0.514	0.9712
hsa-miR-34a	hsa-miR-93	0.028	0.524	0.9712
hsa-miR-129-5p	hsa-miR-221	0.019	0.529	0.9712
hsa-miR-181b	hsa-miR-96	0.053	0.51	0.971
hsa-miR-181c	hsa-miR-23a	0.078	0.496	0.9708
hsa-miR-19a	hsa-miR-29c	0.049	0.512	0.9706
hsa-miR-143	hsa-miR-124	0.022	0.527	0.9706
hsa-miR-27a	hsa-let-7a	0.054	0.509	0.9702
hsa-miR-30d	hsa-miR-195	0.052	0.51	0.97
hsa-miR-130b	hsa-miR-200c	0.043	0.515	0.97
hsa-miR-150	hsa-miR-10b	0.023	0.526	0.9698
hsa-miR-20b	hsa-miR-302b	0.23	0.411	0.9698
hsa-miR-130b	hsa-miR-106b	0.111	0.477	0.9696
hsa-miR-103	hsa-miR-107	0.638	0.184	0.9692
hsa-miR-424	hsa-miR-26a	0.049	0.511	0.9688
hsa-miR-106a	hsa-miR-195	0.045	0.513	0.9684
hsa-miR-16	hsa-miR-135a	0.027	0.523	0.9684
hsa-miR-223	hsa-miR-26a	0.043	0.514	0.9682
hsa-miR-145	hsa-miR-603	0.016	0.529	0.9682
hsa-miR-214	hsa-miR-126	0.014	0.53	0.968
hsa-miR-19b	hsa-miR-27a	0.057	0.506	0.9678
hsa-miR-19a	hsa-miR-124	0.057	0.506	0.9678
hsa-miR-141	hsa-miR-181d	0.046	0.512	0.9676
hsa-miR-143	hsa-miR-429	0.035	0.518	0.9674
hsa-miR-143	hsa-miR-214	0.026	0.523	0.9674
hsa-miR-93	hsa-miR-126	0.024	0.524	0.9672
hsa-miR-449a	hsa-miR-146a	0.024	0.524	0.9672
hsa-miR-19b	hsa-miR-126	0.015	0.529	0.9672
hsa-miR-150	hsa-miR-194	0.049	0.51	0.967
hsa-miR-373	hsa-miR-206	0.04	0.515	0.967
hsa-miR-200b	hsa-miR-137	0.04	0.515	0.967
hsa-miR-148b	hsa-miR-200b	0.056	0.506	0.9668
hsa-miR-30b	hsa-miR-23a	0.056	0.506	0.9668
hsa-miR-301a	hsa-miR-125b	0.047	0.511	0.9668
hsa-miR-106b	hsa-miR-548d-3p	0.054	0.507	0.9666
hsa-miR-200b	hsa-miR-98	0.045	0.512	0.9666
hsa-miR-135a	hsa-miR-126	0.018	0.527	0.9666
hsa-miR-182	hsa-miR-124	0.05	0.509	0.9662
hsa-miR-23a	hsa-miR-27b	0.057	0.505	0.966
hsa-miR-26a	hsa-miR-29b	0.057	0.505	0.966
hsa-miR-30c	hsa-let-7a	0.048	0.51	0.966
hsa-miR-15b	hsa-miR-182	0.048	0.51	0.966
hsa-miR-200a	hsa-miR-218	0.048	0.51	0.966
hsa-miR-206	hsa-miR-214	0.039	0.515	0.966
hsa-miR-138	hsa-miR-150	0.021	0.525	0.966
hsa-miR-155	hsa-miR-149	0.028	0.521	0.9658
hsa-miR-30c	hsa-miR-19a	0.082	0.491	0.9658
hsa-miR-548a-3p	hsa-miR-181b	0.044	0.512	0.9656
hsa-miR-195	hsa-miR-26a	0.062	0.502	0.9656
hsa-miR-130a	hsa-miR-181a	0.065	0.5	0.965
hsa-miR-200b	hsa-miR-302c	0.054	0.506	0.9648
hsa-miR-181b	hsa-miR-25	0.07	0.497	0.9646
hsa-miR-10a	hsa-miR-22	0.016	0.527	0.9646
hsa-miR-20b	hsa-miR-150	0.032	0.518	0.9644
hsa-miR-181b	hsa-miR-214	0.032	0.518	0.9644
hsa-miR-141	hsa-miR-31	0.028	0.52	0.964
hsa-miR-30d	hsa-miR-203	0.053	0.506	0.9638
hsa-miR-106b	hsa-miR-27b	0.044	0.511	0.9638
hsa-miR-302b	hsa-miR-181b	0.062	0.501	0.9638
hsa-miR-301a	hsa-miR-141	0.042	0.512	0.9636
hsa-miR-204	hsa-miR-146a	0.015	0.527	0.9636
hsa-miR-181c	hsa-miR-223	0.04	0.513	0.9634
hsa-miR-181d	hsa-miR-221	0.036	0.515	0.963
hsa-miR-155	hsa-miR-548c-3p	0.016	0.526	0.9628
hsa-miR-141	hsa-miR-135b	0.032	0.517	0.9626
hsa-miR-373	hsa-miR-302b	0.372	0.328	0.9624
hsa-miR-34a	hsa-miR-20b	0.048	0.508	0.9624
hsa-miR-301a	hsa-miR-221	0.03	0.518	0.9624
hsa-miR-21	hsa-miR-768-3p	0.028	0.519	0.9622
hsa-miR-29b	hsa-miR-126	0.017	0.525	0.962
hsa-miR-302d	hsa-miR-222	0.062	0.5	0.962
hsa-miR-144	hsa-miR-222	0.049	0.507	0.9616
hsa-let-7e	hsa-miR-206	0.027	0.519	0.9612
hsa-miR-130b	hsa-miR-150	0.018	0.524	0.9612
hsa-miR-205	hsa-miR-19a	0.032	0.516	0.9608
hsa-miR-155	hsa-miR-18b	0.032	0.516	0.9608
hsa-miR-206	hsa-miR-198	0.138	0.457	0.9606
hsa-miR-155	hsa-miR-211	0.037	0.513	0.9604
hsa-miR-301a	hsa-miR-146a	0.015	0.525	0.96
hsa-miR-377	hsa-miR-126	0.013	0.526	0.9598
hsa-miR-18b	hsa-miR-126	0.013	0.526	0.9598
hsa-miR-9	hsa-miR-101	0.056	0.502	0.9596
hsa-miR-200b	hsa-miR-302b	0.056	0.502	0.9596
hsa-miR-181a	hsa-miR-429	0.054	0.503	0.9594
hsa-miR-200a	hsa-miR-330-3p	0.052	0.504	0.9592
hsa-miR-137	hsa-miR-222	0.016	0.524	0.9592
hsa-miR-15a	hsa-miR-25	0.041	0.51	0.959
hsa-miR-200a	hsa-miR-101	0.041	0.51	0.959
hsa-miR-1	hsa-miR-32	0.032	0.515	0.959
hsa-miR-200b	hsa-miR-548a-3p	0.037	0.512	0.9586
hsa-miR-130b	hsa-miR-182	0.044	0.508	0.9584
hsa-let-7g	hsa-miR-146a	0.026	0.518	0.9584
hsa-miR-196b	hsa-miR-192	0.017	0.523	0.9584
hsa-miR-34a	hsa-miR-30e	0.051	0.504	0.9582
hsa-miR-141	hsa-miR-204	0.047	0.506	0.9578
hsa-miR-124	hsa-miR-150	0.011	0.526	0.9578
hsa-miR-34a	hsa-miR-29a	0.045	0.507	0.9576
hsa-miR-548a-3p	hsa-miR-1	0.025	0.518	0.9574
hsa-miR-125b	hsa-miR-429	0.023	0.519	0.9572
hsa-miR-200a	hsa-miR-124	0.023	0.519	0.9572
hsa-miR-15a	hsa-miR-101	0.046	0.506	0.9568
hsa-miR-21	hsa-miR-494	0.035	0.512	0.9566
hsa-miR-561	hsa-miR-1	0.026	0.517	0.9566
hsa-miR-30e	hsa-miR-181c	0.08	0.487	0.9566
hsa-miR-19b	hsa-let-7b	0.051	0.503	0.9564
hsa-miR-106a	hsa-miR-15b	0.033	0.513	0.9564
hsa-miR-495	hsa-miR-155	0.033	0.513	0.9564
hsa-miR-30b	hsa-miR-27b	0.076	0.489	0.9562
hsa-miR-148a	hsa-miR-181b	0.065	0.495	0.956
hsa-miR-181a	hsa-miR-135a	0.032	0.513	0.9554
hsa-miR-19a	hsa-miR-27a	0.055	0.5	0.955
hsa-miR-424	hsa-miR-182	0.044	0.506	0.9548
hsa-miR-206	hsa-miR-10a	0.035	0.511	0.9548
hsa-miR-26a	hsa-miR-29a	0.051	0.502	0.9546
hsa-miR-181b	hsa-miR-135b	0.042	0.507	0.9546
hsa-miR-302d	hsa-miR-302c	0.643	0.173	0.9544
hsa-miR-145	hsa-miR-198	0.022	0.518	0.9544
hsa-miR-19a	hsa-let-7b	0.056	0.499	0.9542
hsa-miR-106b	hsa-miR-126	0.02	0.519	0.9542
hsa-miR-23b	hsa-miR-200a	0.03	0.513	0.9534
hsa-miR-200a	hsa-miR-135a	0.021	0.518	0.9534
hsa-miR-30b	hsa-miR-29c	0.055	0.499	0.9532
hsa-miR-142-3p	hsa-miR-7	0.026	0.515	0.953
hsa-miR-34a	hsa-miR-548d-3p	0.042	0.506	0.9528
hsa-miR-195	hsa-miR-150	0.033	0.511	0.9528
hsa-miR-93	hsa-miR-24	0.024	0.516	0.9528
hsa-miR-507	hsa-miR-21	0.015	0.521	0.9528
hsa-miR-203	hsa-miR-15b	0.04	0.507	0.9526
hsa-miR-203	hsa-let-7b	0.038	0.508	0.9524
hsa-miR-19a	hsa-miR-29b	0.045	0.504	0.9522
hsa-miR-106a	hsa-miR-24	0.027	0.514	0.9522
hsa-miR-1	hsa-miR-135b	0.034	0.51	0.952
hsa-miR-21	hsa-miR-92a	0.032	0.511	0.9518
hsa-miR-27b	hsa-miR-126	0.039	0.507	0.9516
hsa-miR-20a	hsa-miR-196b	0.03	0.512	0.9516
hsa-miR-301a	hsa-miR-181a	0.055	0.498	0.9514
hsa-miR-155	hsa-miR-132	0.028	0.513	0.9514
hsa-miR-26a	hsa-miR-142-3p	0.024	0.515	0.951
hsa-miR-30e	hsa-miR-200a	0.04	0.506	0.9508
hsa-miR-93	hsa-miR-223	0.029	0.512	0.9506
hsa-miR-34a	hsa-miR-22	0.036	0.508	0.9504
hsa-miR-548a-3p	hsa-miR-221	0.018	0.518	0.9504
hsa-miR-20b	hsa-miR-181c	0.07	0.489	0.9502
hsa-miR-548d-3p	hsa-miR-181c	0.048	0.501	0.9498
hsa-miR-130b	hsa-miR-17	0.118	0.462	0.9496
hsa-miR-106b	hsa-miR-29a	0.064	0.492	0.9496
hsa-miR-181a	hsa-miR-194	0.033	0.509	0.9492
hsa-miR-153	hsa-miR-150	0.024	0.514	0.9492
hsa-miR-17	hsa-miR-23b	0.056	0.496	0.9488
hsa-miR-373	hsa-miR-302c	0.358	0.328	0.9484
hsa-miR-203	hsa-miR-27b	0.061	0.493	0.9484
hsa-miR-19a	hsa-miR-24	0.046	0.501	0.9478
hsa-miR-182	hsa-miR-26a	0.046	0.501	0.9478
hsa-miR-424	hsa-let-7a	0.037	0.506	0.9478
hsa-miR-130a	hsa-miR-200c	0.037	0.506	0.9478
hsa-miR-9	hsa-miR-27a	0.058	0.494	0.9472
hsa-miR-148b	hsa-miR-16	0.045	0.501	0.9468
hsa-miR-200b	hsa-miR-330-3p	0.061	0.492	0.9466
hsa-miR-93	hsa-miR-302b	0.347	0.333	0.9464
hsa-miR-106b	hsa-miR-23b	0.05	0.498	0.9464
hsa-miR-203	hsa-miR-124	0.041	0.503	0.9464
hsa-miR-195	hsa-miR-23a	0.059	0.493	0.9464
[truncated: 40,780 more rows]
