# Supplementary material for: Dissection of Protein Interactomics Highlights MicroRNA Synergy
Source: PLoS One. 2013 May 14;8(5):e63342. doi: 10.1371/journal.pone.0063342 (PMC3653946; doi:10.1371/journal.pone.0063342)
Supplement: Table S6 — Results of synergy score calculation in human heart. (XLSX) [file pone.0063342.s016.xlsx]

## Sheet: Sheet1
Table S6. Results of synergy score calculation in human heart.
miRNA i	miRNA j	TSS	PIS	synergy score
hsa-miR-16	hsa-miR-21	0.095	1.281	2.4008
hsa-miR-155	hsa-miR-21	0.187	1.187	2.3236
hsa-miR-146a	hsa-miR-21	0.058	1.222	2.2576
hsa-miR-1	hsa-miR-21	0.09	1.203	2.2554
hsa-miR-200b	hsa-miR-21	0.066	1.208	2.2404
hsa-miR-15a	hsa-miR-21	0.079	1.163	2.1724
hsa-miR-206	hsa-miR-21	0.063	1.144	2.1222
hsa-miR-146a	hsa-miR-155	0.089	1.115	2.096
hsa-miR-21	hsa-miR-222	0.116	1.074	2.0492
hsa-miR-146a	hsa-miR-222	0.067	1.076	2.0038
hsa-miR-145	hsa-miR-21	0.143	1.016	1.9718
hsa-miR-146a	hsa-miR-200b	0.059	1.034	1.9202
hsa-miR-21	hsa-miR-221	0.117	1	1.917
hsa-miR-155	hsa-miR-16	0.064	1.029	1.9162
hsa-miR-200c	hsa-miR-21	0.034	1.043	1.9114
hsa-miR-155	hsa-miR-200b	0.033	1.014	1.8582
hsa-miR-1	hsa-miR-155	0.067	0.994	1.8562
hsa-miR-16-1	hsa-miR-21	0.081	0.981	1.8468
hsa-miR-143	hsa-miR-21	0.085	0.966	1.8238
hsa-miR-126	hsa-miR-146a	0.075	0.963	1.8084
hsa-miR-146a	hsa-miR-223	0.051	0.969	1.7952
hsa-miR-155	hsa-miR-206	0.07	0.958	1.7944
hsa-miR-146a	hsa-miR-221	0.054	0.953	1.7694
hsa-miR-200a	hsa-miR-429	0.586	0.655	1.765
hsa-miR-145	hsa-miR-155	0.098	0.926	1.7648
hsa-miR-200b	hsa-miR-206	0.05	0.95	1.76
hsa-miR-20a	hsa-miR-21	0.148	0.892	1.7536
hsa-miR-200b	hsa-miR-222	0.087	0.921	1.7448
hsa-miR-206	hsa-miR-222	0.08	0.912	1.7216
hsa-miR-145	hsa-miR-146a	0.082	0.91	1.72
hsa-miR-143	hsa-miR-146a	0.049	0.922	1.7086
hsa-miR-146a	hsa-miR-16-1	0.047	0.919	1.7012
hsa-miR-15a	hsa-miR-16	0.433	0.696	1.6858
hsa-miR-155	hsa-miR-15a	0.065	0.886	1.6598
hsa-miR-200b	hsa-miR-20a	0.049	0.893	1.6564
hsa-miR-125b	hsa-miR-21	0.07	0.881	1.6558
hsa-miR-132	hsa-miR-21	0.059	0.882	1.6466
hsa-miR-143	hsa-miR-222	0.072	0.874	1.6452
hsa-miR-146a	hsa-miR-16	0.048	0.886	1.6428
hsa-miR-146a	hsa-miR-206	0.062	0.876	1.6388
hsa-miR-126	hsa-miR-222	0.078	0.867	1.6386
hsa-miR-146a	hsa-miR-20a	0.044	0.885	1.637
hsa-miR-155	hsa-miR-222	0.074	0.868	1.6364
hsa-miR-145	hsa-miR-206	0.07	0.867	1.6306
hsa-miR-132	hsa-miR-223	0.051	0.872	1.6206
hsa-miR-203	hsa-miR-21	0.082	0.848	1.6084
hsa-miR-205	hsa-miR-21	0.11	0.831	1.6058
hsa-miR-132	hsa-miR-222	0.029	0.874	1.6022
hsa-miR-16-1	hsa-miR-222	0.063	0.853	1.5984
hsa-miR-200a	hsa-miR-200b	0.234	0.753	1.5894
hsa-miR-143	hsa-miR-155	0.064	0.846	1.5868
hsa-miR-126	hsa-miR-21	0.076	0.835	1.579
hsa-miR-132	hsa-miR-143	0.048	0.843	1.5654
hsa-miR-143	hsa-miR-206	0.075	0.825	1.56
hsa-miR-141	hsa-miR-21	0.047	0.839	1.5572
hsa-miR-200b	hsa-miR-200c	0.567	0.544	1.5462
hsa-miR-21	hsa-miR-29b	0.066	0.822	1.5456
hsa-miR-21	hsa-miR-26a	0.094	0.806	1.5448
hsa-miR-155	hsa-miR-221	0.051	0.829	1.5432
hsa-miR-132	hsa-miR-146a	0.067	0.82	1.543
hsa-miR-200b	hsa-miR-221	0.074	0.816	1.5428
hsa-miR-21	hsa-miR-223	0.075	0.81	1.533
hsa-miR-146a	hsa-miR-15a	0.027	0.831	1.5228
hsa-miR-132	hsa-miR-206	0.045	0.82	1.521
hsa-miR-155	hsa-miR-20a	0.094	0.792	1.5196
hsa-let-7a	hsa-miR-21	0.074	0.803	1.5194
hsa-miR-132	hsa-miR-16-1	0.045	0.818	1.5174
hsa-miR-20a	hsa-miR-222	0.075	0.8	1.515
hsa-miR-132	hsa-miR-145	0.028	0.824	1.5112
hsa-miR-200c	hsa-miR-206	0.041	0.815	1.508
hsa-miR-1	hsa-miR-16	0.046	0.812	1.5076
hsa-miR-146a	hsa-miR-200c	0.056	0.806	1.5068
hsa-miR-145	hsa-miR-15a	0.091	0.786	1.5058
hsa-miR-1	hsa-miR-200b	0.033	0.817	1.5036
hsa-miR-145	hsa-miR-200b	0.044	0.809	1.5002
hsa-miR-146a	hsa-miR-150	0.069	0.793	1.4964
hsa-miR-141	hsa-miR-200b	0.176	0.731	1.4918
hsa-miR-21	hsa-miR-22	0.065	0.788	1.4834
hsa-miR-126	hsa-miR-206	0.081	0.778	1.4814
hsa-miR-126	hsa-miR-221	0.082	0.776	1.4788
hsa-miR-145	hsa-miR-222	0.067	0.784	1.4782
hsa-miR-1	hsa-miR-145	0.036	0.801	1.4778
hsa-miR-145	hsa-miR-16	0.081	0.775	1.476
hsa-miR-155	hsa-miR-16-1	0.058	0.785	1.471
hsa-miR-125b	hsa-miR-146a	0.04	0.794	1.4692
hsa-miR-206	hsa-miR-20a	0.045	0.789	1.4652
hsa-miR-155	hsa-miR-200c	0.028	0.797	1.4626
hsa-miR-16	hsa-miR-206	0.036	0.789	1.4562
hsa-miR-132	hsa-miR-155	0.063	0.773	1.4544
hsa-miR-16	hsa-miR-222	0.059	0.775	1.454
hsa-miR-21	hsa-miR-34a	0.088	0.758	1.4524
hsa-miR-1	hsa-miR-206	0.167	0.714	1.4522
hsa-miR-126	hsa-miR-223	0.123	0.738	1.4514
hsa-miR-206	hsa-miR-221	0.061	0.77	1.447
hsa-miR-126	hsa-miR-132	0.048	0.774	1.4412
hsa-miR-126	hsa-miR-200b	0.091	0.75	1.441
hsa-miR-1	hsa-miR-146a	0.03	0.781	1.4358
hsa-miR-206	hsa-miR-223	0.069	0.759	1.4352
hsa-miR-16	hsa-miR-200b	0.042	0.774	1.4352
hsa-miR-145	hsa-miR-221	0.063	0.762	1.4346
hsa-miR-16	hsa-miR-221	0.057	0.763	1.4304
hsa-miR-15a	hsa-miR-222	0.059	0.761	1.4288
hsa-miR-192	hsa-miR-200b	0.057	0.761	1.4268
hsa-miR-125b	hsa-miR-222	0.052	0.763	1.4254
hsa-miR-143	hsa-miR-221	0.076	0.748	1.4224
hsa-miR-16-1	hsa-miR-221	0.078	0.745	1.419
hsa-miR-181a	hsa-miR-21	0.051	0.76	1.419
hsa-miR-20a	hsa-miR-221	0.078	0.742	1.4136
hsa-miR-181b	hsa-miR-21	0.088	0.735	1.411
hsa-miR-146a	hsa-miR-183	0.032	0.766	1.4108
hsa-miR-142-3p	hsa-miR-21	0.042	0.758	1.4064
hsa-miR-182	hsa-miR-21	0.094	0.728	1.4044
hsa-miR-200c	hsa-miR-222	0.127	0.706	1.3978
hsa-miR-200b	hsa-miR-203	0.057	0.743	1.3944
hsa-miR-16-1	hsa-miR-200b	0.042	0.75	1.392
hsa-miR-132	hsa-miR-20a	0.032	0.755	1.391
hsa-miR-150	hsa-miR-21	0.086	0.724	1.3892
hsa-miR-125b	hsa-miR-155	0.057	0.739	1.3872
hsa-miR-146a	hsa-miR-24	0.043	0.745	1.384
hsa-miR-146a	hsa-miR-181a	0.02	0.755	1.379
hsa-miR-132	hsa-miR-221	0.027	0.75	1.377
hsa-miR-21	hsa-miR-9	0.054	0.733	1.3734
hsa-miR-16-1	hsa-miR-206	0.047	0.736	1.3718
hsa-miR-203	hsa-miR-20a	0.157	0.674	1.3702
hsa-miR-200b	hsa-miR-205	0.158	0.673	1.3694
hsa-miR-10a	hsa-miR-146a	0.035	0.741	1.3688
hsa-miR-192	hsa-miR-21	0.077	0.716	1.3658
hsa-miR-155	hsa-miR-223	0.096	0.702	1.3596
hsa-miR-1	hsa-miR-222	0.071	0.714	1.3562
hsa-miR-125b	hsa-miR-221	0.063	0.718	1.3554
hsa-miR-15a	hsa-miR-206	0.03	0.734	1.3512
hsa-miR-222	hsa-miR-223	0.075	0.708	1.3494
hsa-let-7a	hsa-miR-155	0.055	0.719	1.3492
hsa-miR-200b	hsa-miR-9	0.053	0.72	1.349
hsa-miR-203	hsa-miR-222	0.057	0.717	1.3476
hsa-miR-155	hsa-miR-29b	0.043	0.722	1.3426
hsa-miR-1	hsa-miR-20a	0.047	0.719	1.3412
hsa-miR-126	hsa-miR-155	0.072	0.705	1.341
hsa-miR-143	hsa-miR-200b	0.054	0.714	1.3392
hsa-miR-143	hsa-miR-223	0.092	0.69	1.334
hsa-miR-142-5p	hsa-miR-146a	0.061	0.707	1.3336
hsa-miR-15a	hsa-miR-20a	0.05	0.713	1.3334
hsa-miR-181b	hsa-miR-200b	0.037	0.72	1.333
hsa-miR-183	hsa-miR-200b	0.039	0.718	1.3314
hsa-miR-1	hsa-miR-200c	0.032	0.721	1.3298
hsa-miR-146a	hsa-miR-182	0.037	0.716	1.3258
hsa-miR-132	hsa-miR-181a	0.053	0.707	1.3256
hsa-miR-146a	hsa-miR-9	0.049	0.707	1.3216
hsa-miR-155	hsa-miR-203	0.049	0.707	1.3216
hsa-miR-146a	hsa-miR-34a	0.033	0.715	1.32
hsa-miR-206	hsa-miR-26a	0.031	0.715	1.318
hsa-miR-125b	hsa-miR-206	0.056	0.701	1.3178
hsa-miR-15a	hsa-miR-221	0.056	0.701	1.3178
hsa-miR-16-1	hsa-miR-203	0.042	0.708	1.3164
hsa-miR-132	hsa-miR-141	0.043	0.707	1.3156
hsa-miR-20a	hsa-miR-20b	0.309	0.559	1.3152
hsa-miR-145	hsa-miR-203	0.114	0.667	1.3146
hsa-miR-143	hsa-miR-16	0.055	0.699	1.3132
hsa-miR-141	hsa-miR-200c	0.158	0.64	1.31
hsa-miR-200b	hsa-miR-223	0.037	0.706	1.3078
hsa-miR-142-5p	hsa-miR-21	0.024	0.713	1.3074
hsa-miR-181a	hsa-miR-222	0.078	0.68	1.302
hsa-miR-155	hsa-miR-34a	0.023	0.706	1.2938
hsa-let-7a	hsa-miR-145	0.098	0.664	1.2932
hsa-miR-200c	hsa-miR-20a	0.039	0.695	1.29
hsa-miR-1	hsa-miR-221	0.078	0.673	1.2894
hsa-miR-21	hsa-miR-30b	0.044	0.691	1.2878
hsa-miR-145	hsa-miR-150	0.101	0.657	1.2836
hsa-miR-141	hsa-miR-146a	0.045	0.688	1.2834
hsa-miR-145	hsa-miR-205	0.088	0.664	1.2832
hsa-miR-126	hsa-miR-20a	0.128	0.641	1.2818
hsa-let-7a	hsa-miR-146a	0.063	0.676	1.2798
hsa-miR-200c	hsa-miR-203	0.045	0.685	1.278
hsa-miR-181b	hsa-miR-206	0.052	0.681	1.2778
hsa-miR-21	hsa-miR-24	0.04	0.686	1.2748
hsa-miR-203	hsa-miR-206	0.043	0.684	1.2742
hsa-miR-15a	hsa-miR-200b	0.042	0.684	1.2732
hsa-miR-106b	hsa-miR-20a	0.31	0.535	1.273
hsa-miR-145	hsa-miR-223	0.112	0.645	1.273
hsa-miR-146a	hsa-miR-203	0.052	0.677	1.2706
hsa-miR-132	hsa-miR-200b	0.04	0.683	1.2694
hsa-miR-125b	hsa-miR-200b	0.037	0.684	1.2682
hsa-miR-124	hsa-miR-21	0.033	0.686	1.2678
hsa-miR-125b	hsa-miR-16	0.063	0.669	1.2672
hsa-miR-132	hsa-miR-203	0.013	0.696	1.2658
hsa-miR-143	hsa-miR-145	0.192	0.596	1.2648
hsa-miR-146a	hsa-miR-30b	0.049	0.675	1.264
hsa-miR-155	hsa-miR-30	0.045	0.677	1.2636
hsa-miR-182	hsa-miR-200b	0.042	0.678	1.2624
hsa-miR-150	hsa-miR-155	0.082	0.655	1.261
hsa-miR-146a	hsa-miR-192	0.051	0.671	1.2588
hsa-miR-145	hsa-miR-181a	0.036	0.679	1.2582
hsa-miR-141	hsa-miR-206	0.045	0.674	1.2582
hsa-miR-142-5p	hsa-miR-200b	0.032	0.681	1.2578
hsa-miR-221	hsa-miR-223	0.06	0.664	1.2552
hsa-miR-200c	hsa-miR-221	0.086	0.647	1.2506
hsa-miR-132	hsa-miR-200a	0.032	0.677	1.2506
hsa-miR-132	hsa-miR-150	0.059	0.662	1.2506
hsa-miR-145	hsa-miR-26a	0.084	0.647	1.2486
hsa-miR-145	hsa-miR-200c	0.028	0.678	1.2484
hsa-miR-205	hsa-miR-222	0.103	0.636	1.2478
hsa-miR-16-1	hsa-miR-20a	0.082	0.647	1.2466
hsa-miR-1	hsa-miR-15a	0.036	0.672	1.2456
hsa-miR-29b	hsa-miR-29c	0.605	0.355	1.244
hsa-miR-183	hsa-miR-21	0.071	0.651	1.2428
hsa-miR-183	hsa-miR-206	0.044	0.664	1.2392
hsa-miR-146a	hsa-miR-26a	0.027	0.673	1.2384
hsa-miR-181a	hsa-miR-206	0.043	0.664	1.2382
hsa-miR-146a	hsa-miR-22	0.032	0.67	1.238
hsa-miR-21	hsa-miR-29c	0.037	0.667	1.2376
hsa-miR-143	hsa-miR-20a	0.1	0.63	1.234
hsa-miR-141	hsa-miR-143	0.069	0.647	1.2336
hsa-miR-10a	hsa-miR-16-1	0.033	0.667	1.2336
hsa-miR-141	hsa-miR-222	0.058	0.653	1.2334
hsa-miR-132	hsa-miR-22	0.056	0.653	1.2314
hsa-miR-126	hsa-miR-142-5p	0	0.684	1.2312
hsa-miR-200b	hsa-miR-29b	0.03	0.667	1.2306
hsa-let-7a	hsa-miR-143	0.089	0.634	1.2302
hsa-let-7a	hsa-miR-200b	0.049	0.656	1.2298
hsa-miR-200b	hsa-miR-24	0.029	0.667	1.2296
hsa-miR-183	hsa-miR-200c	0.057	0.651	1.2288
hsa-miR-20a	hsa-miR-223	0.071	0.643	1.2284
hsa-miR-146a	hsa-miR-200a	0.049	0.654	1.2262
hsa-miR-17-5p	hsa-miR-21	0.103	0.622	1.2226
hsa-miR-143	hsa-miR-26a	0.05	0.65	1.22
hsa-miR-146a	hsa-miR-205	0.019	0.667	1.2196
hsa-miR-145	hsa-miR-16-1	0.128	0.606	1.2188
hsa-miR-142-5p	hsa-miR-429	0.043	0.652	1.2166
hsa-miR-10a	hsa-miR-126	0.094	0.623	1.2154
hsa-miR-16-1	hsa-miR-192	0.036	0.655	1.215
hsa-miR-16	hsa-miR-20a	0.066	0.637	1.2126
hsa-miR-126	hsa-miR-16-1	0.111	0.611	1.2108
hsa-miR-145	hsa-miR-182	0.103	0.615	1.21
hsa-miR-126	hsa-miR-181a	0.061	0.636	1.2058
hsa-miR-132	hsa-miR-205	0.024	0.655	1.203
hsa-let-7a	hsa-miR-222	0.04	0.645	1.201
hsa-miR-155	hsa-miR-26a	0.079	0.621	1.1968
hsa-miR-143	hsa-miR-16-1	0.093	0.613	1.1964
hsa-miR-146a	hsa-miR-17-5p	0.023	0.651	1.1948
hsa-miR-200b	hsa-miR-26a	0.06	0.629	1.1922
hsa-miR-21	hsa-miR-30d	0.025	0.647	1.1896
hsa-miR-126	hsa-miR-205	0.055	0.63	1.189
hsa-miR-155	hsa-miR-9	0.063	0.625	1.188
hsa-miR-141	hsa-miR-155	0.045	0.635	1.188
hsa-miR-155	hsa-miR-181a	0.043	0.636	1.1878
hsa-miR-17-5p	hsa-miR-200b	0.032	0.642	1.1876
hsa-miR-10a	hsa-miR-223	0.027	0.644	1.1862
hsa-miR-222	hsa-miR-24	0.028	0.642	1.1836
hsa-miR-107	hsa-miR-200b	0.028	0.642	1.1836
hsa-miR-143	hsa-miR-205	0.053	0.628	1.1834
hsa-miR-21	hsa-miR-30	0.041	0.634	1.1822
hsa-miR-126	hsa-miR-203	0.044	0.632	1.1816
hsa-miR-206	hsa-miR-34a	0.028	0.639	1.1782
hsa-miR-16-1	hsa-miR-223	0.167	0.561	1.1768
hsa-miR-125b	hsa-miR-145	0.073	0.613	1.1764
hsa-miR-20a	hsa-miR-24	0.064	0.617	1.1746
hsa-miR-1	hsa-miR-143	0.04	0.63	1.174
hsa-miR-126	hsa-miR-200c	0.041	0.629	1.1732
hsa-let-7a	hsa-miR-150	0.105	0.593	1.1724
hsa-miR-142-5p	hsa-miR-200a	0.037	0.63	1.171
hsa-miR-107	hsa-miR-21	0.028	0.635	1.171
hsa-miR-181b	hsa-miR-222	0.087	0.602	1.1706
hsa-miR-182	hsa-miR-222	0.069	0.612	1.1706
hsa-miR-141	hsa-miR-145	0.056	0.619	1.1702
hsa-miR-222	hsa-miR-29b	0.038	0.629	1.1702
hsa-miR-200a	hsa-miR-21	0.05	0.621	1.1678
hsa-miR-155	hsa-miR-24	0.033	0.63	1.167
hsa-miR-141	hsa-miR-16-1	0.058	0.616	1.1668
hsa-miR-150	hsa-miR-200b	0.04	0.626	1.1668
hsa-miR-126	hsa-miR-150	0.068	0.61	1.166
hsa-miR-155	hsa-miR-182	0.068	0.609	1.1642
hsa-miR-155	hsa-miR-22	0.062	0.612	1.1636
hsa-let-7a	hsa-miR-16	0.081	0.601	1.1628
hsa-let-7c	hsa-miR-200b	0.048	0.619	1.1622
hsa-miR-222	hsa-miR-34a	0.078	0.602	1.1616
hsa-miR-138	hsa-miR-21	0.023	0.632	1.1606
hsa-miR-222	hsa-miR-9	0.045	0.619	1.1592
hsa-miR-206	hsa-miR-24	0.026	0.629	1.1582
hsa-miR-192	hsa-miR-200c	0.054	0.613	1.1574
hsa-miR-16-1	hsa-miR-183	0.044	0.618	1.1564
hsa-miR-206	hsa-miR-9	0.042	0.618	1.1544
hsa-miR-200c	hsa-miR-205	0.151	0.557	1.1536
hsa-miR-132	hsa-miR-16	0.043	0.617	1.1536
hsa-miR-20a	hsa-miR-29b	0.041	0.618	1.1534
hsa-miR-192	hsa-miR-203	0.236	0.509	1.1522
hsa-miR-21	hsa-miR-214	0.038	0.618	1.1504
hsa-let-7a	hsa-miR-206	0.03	0.622	1.1496
hsa-miR-181a	hsa-miR-221	0.071	0.598	1.1474
hsa-miR-192	hsa-miR-20a	0.149	0.554	1.1462
hsa-miR-200b	hsa-miR-34a	0.046	0.611	1.1458
hsa-miR-10a	hsa-miR-150	0.121	0.569	1.1452
hsa-miR-150	hsa-miR-222	0.061	0.602	1.1446
hsa-miR-17-5p	hsa-miR-222	0.053	0.606	1.1438
hsa-miR-145	hsa-miR-22	0.087	0.587	1.1436
hsa-miR-145	hsa-miR-20a	0.186	0.531	1.1418
hsa-miR-142-5p	hsa-miR-20a	0.023	0.621	1.1408
hsa-miR-138	hsa-miR-146a	0.033	0.615	1.14
hsa-miR-146a	hsa-miR-29b	0.033	0.615	1.14
hsa-miR-141	hsa-miR-20a	0.063	0.598	1.1394
hsa-miR-181a	hsa-miR-200b	0.028	0.617	1.1386
hsa-miR-132	hsa-miR-142-3p	0.031	0.615	1.138
hsa-miR-143	hsa-miR-200c	0.034	0.613	1.1374
hsa-miR-132	hsa-miR-192	0.016	0.623	1.1374
hsa-miR-132	hsa-miR-15a	0.05	0.604	1.1372
hsa-miR-205	hsa-miR-206	0.032	0.613	1.1354
hsa-miR-182	hsa-miR-20a	0.075	0.589	1.1352
hsa-miR-126	hsa-miR-142-3p	0.055	0.6	1.135
hsa-miR-181b	hsa-miR-200c	0.055	0.6	1.135
hsa-miR-16	hsa-miR-203	0.028	0.615	1.135
hsa-miR-148a	hsa-miR-21	0.072	0.59	1.134
hsa-miR-126	hsa-miR-192	0.039	0.608	1.1334
hsa-miR-132	hsa-miR-181b	0.026	0.615	1.133
hsa-miR-122	hsa-miR-21	0.069	0.591	1.1328
hsa-miR-150	hsa-miR-221	0.056	0.598	1.1324
hsa-miR-155	hsa-miR-205	0.059	0.596	1.1318
hsa-miR-21	hsa-miR-98	0.04	0.606	1.1308
hsa-miR-206	hsa-miR-30b	0.042	0.604	1.1292
hsa-miR-132	hsa-miR-182	0.034	0.607	1.1266
hsa-miR-192	hsa-miR-429	0.073	0.585	1.126
hsa-miR-15a	hsa-miR-203	0.042	0.602	1.1256
hsa-miR-125b	hsa-miR-132	0.038	0.604	1.1252
hsa-miR-142-5p	hsa-miR-222	0.01	0.619	1.1242
hsa-miR-181a	hsa-miR-181b	0.25	0.485	1.123
hsa-miR-126	hsa-miR-145	0.097	0.57	1.123
hsa-miR-16-1	hsa-miR-205	0.11	0.562	1.1216
hsa-miR-124	hsa-miR-155	0.039	0.6	1.119
hsa-miR-124	hsa-miR-146a	0.021	0.61	1.119
hsa-miR-107	hsa-miR-143	0.022	0.609	1.1182
hsa-miR-141	hsa-miR-24	0.031	0.604	1.1182
hsa-miR-17-5p	hsa-miR-221	0.059	0.588	1.1174
hsa-miR-183	hsa-miR-222	0.059	0.588	1.1174
hsa-miR-20a	hsa-miR-26a	0.075	0.579	1.1172
hsa-miR-138	hsa-miR-222	0.01	0.615	1.117
hsa-miR-16-1	hsa-miR-181a	0.072	0.58	1.116
hsa-let-7a	hsa-miR-16-1	0.07	0.581	1.1158
hsa-miR-203	hsa-miR-221	0.052	0.591	1.1158
hsa-miR-142-3p	hsa-miR-200b	0.043	0.596	1.1158
hsa-miR-150	hsa-miR-182	0.047	0.593	1.1144
hsa-miR-1	hsa-miR-132	0.023	0.606	1.1138
hsa-miR-155	hsa-miR-183	0.056	0.587	1.1126
hsa-miR-22	hsa-miR-222	0.038	0.596	1.1108
hsa-miR-221	hsa-miR-29b	0.043	0.593	1.1104
hsa-miR-126	hsa-miR-9	0.053	0.585	1.106
hsa-miR-142-3p	hsa-miR-222	0.053	0.585	1.106
hsa-miR-155	hsa-miR-181b	0.049	0.587	1.1056
hsa-miR-198	hsa-miR-21	0.022	0.602	1.1056
hsa-miR-155	hsa-miR-192	0.048	0.587	1.1046
hsa-miR-141	hsa-miR-200a	0.344	0.422	1.1036
hsa-miR-141	hsa-miR-203	0.03	0.596	1.1028
hsa-miR-16	hsa-miR-200c	0.037	0.592	1.1026
hsa-miR-16-1	hsa-miR-20b	0.034	0.593	1.1014
hsa-miR-146a	hsa-miR-181b	0.041	0.588	1.0994
hsa-miR-200b	hsa-miR-214	0.035	0.591	1.0988
hsa-miR-155	hsa-miR-30b	0.023	0.597	1.0976
hsa-miR-21	hsa-miR-29a	0.026	0.595	1.097
hsa-miR-148a	hsa-miR-200b	0.02	0.598	1.0964
hsa-miR-126	hsa-miR-17-5p	0.16	0.52	1.096
hsa-miR-143	hsa-miR-29b	0.093	0.556	1.0938
hsa-miR-143	hsa-miR-203	0.033	0.589	1.0932
hsa-miR-1	hsa-miR-203	0.022	0.594	1.0912
hsa-miR-221	hsa-miR-222	0.615	0.264	1.0902
hsa-miR-203	hsa-miR-26a	0.021	0.594	1.0902
hsa-miR-143	hsa-miR-24	0.034	0.586	1.0888
hsa-miR-126	hsa-miR-143	0.099	0.549	1.0872
hsa-miR-200b	hsa-miR-30b	0.045	0.579	1.0872
hsa-miR-132	hsa-miR-98	0.041	0.581	1.0868
hsa-miR-126	hsa-miR-181b	0.076	0.561	1.0858
hsa-let-7a	hsa-miR-1	0.038	0.582	1.0856
hsa-miR-200b	hsa-miR-22	0.029	0.587	1.0856
hsa-miR-145	hsa-miR-34a	0.059	0.57	1.085
hsa-miR-181a	hsa-miR-20a	0.03	0.586	1.0848
hsa-miR-132	hsa-miR-29b	0.019	0.592	1.0846
hsa-miR-122	hsa-miR-146a	0.062	0.568	1.0844
hsa-miR-145	hsa-miR-29b	0.068	0.564	1.0832
hsa-miR-126	hsa-miR-29b	0.055	0.571	1.0828
hsa-miR-145	hsa-miR-192	0.112	0.539	1.0822
hsa-miR-16	hsa-miR-34a	0.059	0.568	1.0814
hsa-miR-16-1	hsa-miR-26a	0.101	0.544	1.0802
hsa-miR-181a	hsa-miR-223	0.101	0.544	1.0802
hsa-miR-143	hsa-miR-181b	0.057	0.568	1.0794
hsa-miR-17-5p	hsa-miR-206	0.019	0.589	1.0792
hsa-miR-132	hsa-miR-34a	0.029	0.583	1.0784
hsa-miR-126	hsa-miR-138	0.032	0.581	1.0778
hsa-miR-122	hsa-miR-126	0.057	0.566	1.0758
hsa-miR-221	hsa-miR-24	0.026	0.583	1.0754
hsa-miR-10a	hsa-miR-200b	0.032	0.579	1.0742
hsa-miR-16-1	hsa-miR-181b	0.071	0.557	1.0736
hsa-let-7a	hsa-miR-221	0.062	0.562	1.0736
hsa-miR-206	hsa-miR-29b	0.028	0.58	1.072
hsa-miR-146a	hsa-miR-30	0.017	0.586	1.0718
hsa-let-7a	hsa-miR-132	0.054	0.565	1.071
hsa-miR-222	hsa-miR-26a	0.025	0.579	1.0672
hsa-miR-141	hsa-miR-142-5p	0.011	0.586	1.0658
hsa-let-7b	hsa-miR-21	0.027	0.577	1.0656
hsa-miR-132	hsa-miR-183	0	0.592	1.0656
hsa-miR-155	hsa-miR-29c	0.025	0.578	1.0654
hsa-miR-16	hsa-miR-181a	0.032	0.574	1.0652
hsa-miR-20a	hsa-miR-34a	0.075	0.55	1.065
hsa-miR-150	hsa-miR-16-1	0.063	0.556	1.0638
hsa-miR-181b	hsa-miR-221	0.08	0.545	1.061
hsa-miR-126	hsa-miR-183	0.047	0.563	1.0604
hsa-miR-182	hsa-miR-203	0.054	0.559	1.0602
hsa-miR-146a	hsa-miR-30c	0.043	0.565	1.06
hsa-miR-206	hsa-miR-22	0.026	0.574	1.0592
hsa-miR-125b	hsa-miR-20a	0.064	0.552	1.0576
hsa-miR-145	hsa-miR-181b	0.114	0.524	1.0572
hsa-miR-142-3p	hsa-miR-155	0.029	0.571	1.0568
hsa-miR-16-1	hsa-miR-24	0.029	0.571	1.0568
hsa-miR-200b	hsa-miR-29c	0.034	0.568	1.0564
hsa-miR-142-3p	hsa-miR-146a	0.048	0.56	1.056
hsa-miR-150	hsa-miR-223	0.081	0.541	1.0548
hsa-miR-143	hsa-miR-181a	0.07	0.547	1.0546
hsa-miR-142-3p	hsa-miR-20a	0.059	0.553	1.0544
hsa-miR-16-1	hsa-miR-200a	0.054	0.554	1.0512
hsa-miR-200a	hsa-miR-206	0.06	0.55	1.05
hsa-miR-195	hsa-miR-21	0.022	0.571	1.0498
hsa-miR-16	hsa-miR-24	0.028	0.567	1.0486
hsa-let-7c	hsa-miR-21	0.035	0.563	1.0484
hsa-miR-221	hsa-miR-34a	0.081	0.537	1.0476
hsa-miR-15a	hsa-miR-16-1	0.237	0.45	1.047
hsa-miR-182	hsa-miR-200c	0.024	0.568	1.0464
hsa-miR-106b	hsa-miR-20b	0.319	0.404	1.0462
hsa-miR-200b	hsa-miR-429	0.279	0.426	1.0458
hsa-miR-145	hsa-miR-24	0.018	0.571	1.0458
hsa-miR-16-1	hsa-miR-22	0.145	0.5	1.045
hsa-miR-200a	hsa-miR-200c	0.176	0.482	1.0436
hsa-miR-200a	hsa-miR-205	0.246	0.443	1.0434
hsa-miR-1	hsa-miR-126	0.039	0.558	1.0434
hsa-miR-16	hsa-miR-182	0.049	0.551	1.0408
hsa-miR-124	hsa-miR-145	0.009	0.573	1.0404
hsa-miR-125b	hsa-miR-143	0.07	0.539	1.0402
hsa-miR-132	hsa-miR-142-5p	0.015	0.569	1.0392
hsa-let-7c	hsa-miR-146a	0.017	0.567	1.0376
hsa-miR-143	hsa-miR-150	0.09	0.526	1.0368
hsa-miR-206	hsa-miR-218	0.009	0.571	1.0368
hsa-let-7a	hsa-miR-15a	0.061	0.542	1.0366
hsa-miR-15a	hsa-miR-200c	0.03	0.558	1.0344
hsa-miR-20a	hsa-miR-22	0.065	0.538	1.0334
hsa-miR-16-1	hsa-miR-200c	0.019	0.563	1.0324
hsa-miR-203	hsa-miR-24	0.051	0.544	1.0302
hsa-miR-16	hsa-miR-16-1	0.07	0.533	1.0294
hsa-miR-145	hsa-miR-30	0.039	0.55	1.029
hsa-miR-223	hsa-miR-29b	0.046	0.546	1.0288
hsa-miR-200a	hsa-miR-214	0.054	0.541	1.0278
hsa-miR-125b	hsa-miR-200c	0.021	0.559	1.0272
hsa-let-7a	hsa-miR-203	0.062	0.536	1.0268
hsa-miR-132	hsa-miR-30	0.021	0.558	1.0254
hsa-miR-19b	hsa-miR-21	0.027	0.554	1.0242
hsa-miR-141	hsa-miR-150	0.044	0.544	1.0232
hsa-miR-181b	hsa-miR-20a	0.132	0.495	1.023
hsa-miR-1	hsa-miR-125b	0.04	0.546	1.0228
hsa-miR-203	hsa-miR-205	0.022	0.556	1.0228
hsa-miR-21	hsa-miR-30c	0.036	0.548	1.0224
hsa-miR-126	hsa-miR-141	0.036	0.548	1.0224
hsa-miR-205	hsa-miR-221	0.076	0.525	1.021
hsa-miR-141	hsa-miR-16	0.043	0.543	1.0204
hsa-miR-20b	hsa-miR-21	0.043	0.543	1.0204
hsa-miR-15b	hsa-miR-21	0.026	0.552	1.0196
hsa-miR-141	hsa-miR-221	0.038	0.545	1.019
hsa-miR-183	hsa-miR-203	0.171	0.471	1.0188
hsa-miR-206	hsa-miR-30c	0.044	0.541	1.0178
hsa-miR-206	hsa-miR-30d	0.035	0.546	1.0178
hsa-miR-106b	hsa-miR-21	0.042	0.542	1.0176
hsa-miR-182	hsa-miR-221	0.081	0.52	1.017
hsa-miR-150	hsa-miR-205	0.037	0.543	1.0144
hsa-miR-143	hsa-miR-15a	0.071	0.524	1.0142
hsa-miR-146a	hsa-miR-30d	0.033	0.545	1.014
hsa-miR-10a	hsa-miR-222	0.065	0.527	1.0136
hsa-let-7c	hsa-miR-206	0.036	0.543	1.0134
hsa-miR-1	hsa-miR-181b	0.032	0.545	1.013
hsa-miR-132	hsa-miR-214	0.048	0.536	1.0128
hsa-miR-16-1	hsa-miR-182	0.101	0.506	1.0118
hsa-miR-106b	hsa-miR-132	0.045	0.537	1.0116
hsa-miR-132	hsa-miR-26a	0.07	0.523	1.0114
hsa-miR-155	hsa-miR-214	0.041	0.539	1.0112
hsa-miR-142-5p	hsa-miR-155	0.023	0.549	1.0112
hsa-miR-200b	hsa-miR-30d	0.055	0.531	1.0108
hsa-miR-221	hsa-miR-9	0.042	0.538	1.0104
hsa-miR-132	hsa-miR-9	0.049	0.534	1.0102
hsa-miR-200c	hsa-miR-26a	0.041	0.537	1.0076
hsa-let-7a	hsa-miR-223	0.061	0.525	1.006
hsa-miR-132	hsa-miR-200c	0.028	0.542	1.0036
hsa-miR-200b	hsa-miR-30	0.024	0.544	1.0032
hsa-miR-142-5p	hsa-miR-143	0	0.557	1.0026
hsa-miR-222	hsa-miR-30b	0.061	0.523	1.0024
hsa-miR-205	hsa-miR-20a	0.058	0.524	1.0012
hsa-miR-17-5p	hsa-miR-203	0.074	0.515	1.001
hsa-miR-142-5p	hsa-miR-206	0.009	0.551	1.0008
hsa-miR-17-5p	hsa-miR-20a	0.25	0.417	1.0006
hsa-miR-200a	hsa-miR-26a	0.065	0.519	0.9992
hsa-miR-126	hsa-miR-16	0.045	0.53	0.999
hsa-miR-142-3p	hsa-miR-206	0.028	0.538	0.9964
hsa-miR-148a	hsa-miR-222	0.01	0.548	0.9964
hsa-miR-16-1	hsa-miR-17-5p	0.051	0.525	0.996
hsa-miR-214	hsa-miR-222	0.034	0.534	0.9952
hsa-miR-148a	hsa-miR-200c	0.019	0.542	0.9946
hsa-miR-192	hsa-miR-206	0.04	0.53	0.994
hsa-miR-145	hsa-miR-15b	0.031	0.535	0.994
hsa-miR-141	hsa-miR-223	0.03	0.535	0.993
hsa-miR-126	hsa-miR-200a	0.058	0.519	0.9922
hsa-miR-145	hsa-miR-183	0.119	0.485	0.992
hsa-miR-126	hsa-miR-182	0.078	0.506	0.9888
hsa-miR-182	hsa-miR-206	0.047	0.523	0.9884
hsa-miR-21	hsa-miR-429	0.025	0.535	0.988
hsa-miR-29a	hsa-miR-29b	0.513	0.263	0.9864
hsa-miR-146a	hsa-miR-429	0.027	0.533	0.9864
hsa-miR-142-5p	hsa-miR-26a	0	0.548	0.9864
hsa-miR-143	hsa-miR-20b	0.039	0.526	0.9858
hsa-miR-181b	hsa-miR-203	0.132	0.474	0.9852
hsa-miR-1	hsa-miR-205	0.022	0.535	0.985
hsa-miR-1	hsa-miR-183	0.047	0.521	0.9848
hsa-miR-200a	hsa-miR-203	0.045	0.522	0.9846
hsa-miR-223	hsa-miR-9	0.036	0.527	0.9846
hsa-let-7c	hsa-miR-143	0.027	0.532	0.9846
hsa-miR-20a	hsa-miR-29c	0.027	0.532	0.9846
hsa-miR-192	hsa-miR-222	0.044	0.522	0.9836
hsa-let-7a	hsa-miR-98	0.351	0.351	0.9828
hsa-miR-203	hsa-miR-34a	0.109	0.485	0.982
hsa-miR-200c	hsa-miR-9	0.029	0.529	0.9812
hsa-miR-150	hsa-miR-20a	0.08	0.5	0.98
hsa-miR-125b	hsa-miR-29b	0.052	0.515	0.979
hsa-miR-146a	hsa-miR-15b	0.036	0.523	0.9774
hsa-miR-206	hsa-miR-214	0.048	0.516	0.9768
hsa-miR-126	hsa-miR-15a	0.046	0.517	0.9766
hsa-miR-133a	hsa-miR-21	0.022	0.53	0.976
hsa-miR-142-5p	hsa-miR-221	0	0.542	0.9756
hsa-miR-125b	hsa-miR-15a	0.057	0.51	0.975
hsa-miR-141	hsa-miR-181b	0.03	0.525	0.975
hsa-miR-143	hsa-miR-9	0.043	0.517	0.9736
hsa-miR-145	hsa-miR-9	0.028	0.525	0.973
hsa-miR-138	hsa-miR-200b	0.02	0.529	0.9722
hsa-miR-150	hsa-miR-206	0.046	0.514	0.9712
hsa-miR-155	hsa-miR-200a	0.035	0.52	0.971
hsa-let-7a	hsa-miR-20a	0.071	0.5	0.971
hsa-miR-155	hsa-miR-17-5p	0.071	0.5	0.971
hsa-miR-125b	hsa-miR-126	0.052	0.51	0.97
hsa-miR-124	hsa-miR-16	0.025	0.525	0.97
hsa-miR-20a	hsa-miR-93	0.205	0.425	0.97
hsa-miR-16	hsa-miR-22	0.028	0.523	0.9694
hsa-miR-200b	hsa-miR-29a	0.017	0.529	0.9692
hsa-miR-10a	hsa-miR-21	0.042	0.515	0.969
hsa-miR-10a	hsa-miR-132	0.015	0.53	0.969
hsa-miR-132	hsa-miR-17-5p	0.015	0.53	0.969
hsa-miR-16	hsa-miR-30	0.034	0.519	0.9682
hsa-miR-124	hsa-miR-200b	0.015	0.529	0.9672
hsa-miR-200a	hsa-miR-222	0.067	0.5	0.967
hsa-miR-1	hsa-miR-223	0.036	0.516	0.9648
hsa-miR-142-3p	hsa-miR-17-5p	0.034	0.517	0.9646
hsa-miR-200c	hsa-miR-214	0.033	0.517	0.9636
hsa-miR-1	hsa-miR-9	0.024	0.522	0.9636
hsa-miR-222	hsa-miR-98	0.038	0.514	0.9632
hsa-miR-146a	hsa-miR-98	0.043	0.511	0.9628
hsa-miR-200c	hsa-miR-29b	0.029	0.518	0.9614
hsa-miR-125b	hsa-miR-34a	0.068	0.496	0.9608
hsa-miR-206	hsa-miR-429	0.032	0.516	0.9608
hsa-miR-146a	hsa-miR-218	0.011	0.527	0.9596
hsa-miR-16-1	hsa-miR-429	0.041	0.51	0.959
hsa-miR-142-3p	hsa-miR-221	0.049	0.505	0.958
hsa-miR-126	hsa-miR-24	0.03	0.515	0.957
hsa-miR-138	hsa-miR-16-1	0.03	0.515	0.957
hsa-miR-198	hsa-miR-206	0.208	0.416	0.9568
hsa-miR-143	hsa-miR-183	0.035	0.512	0.9566
hsa-miR-143	hsa-miR-30	0.038	0.509	0.9542
hsa-miR-16	hsa-miR-183	0.038	0.509	0.9542
hsa-let-7b	hsa-miR-200b	0.041	0.507	0.9536
hsa-miR-182	hsa-miR-192	0.053	0.5	0.953
hsa-miR-15a	hsa-miR-181b	0.042	0.506	0.9528
hsa-miR-141	hsa-miR-429	0.238	0.397	0.9526
hsa-miR-150	hsa-miR-17-5p	0.083	0.483	0.9524
hsa-miR-221	hsa-miR-30b	0.072	0.489	0.9522
hsa-miR-150	hsa-miR-16	0.069	0.49	0.951
hsa-miR-146a	hsa-miR-29c	0.018	0.518	0.9504
hsa-miR-143	hsa-miR-214	0.041	0.505	0.95
hsa-let-7c	hsa-miR-155	0.059	0.495	0.95
hsa-miR-126	hsa-miR-22	0.063	0.492	0.9486
hsa-miR-21	hsa-miR-96	0.043	0.503	0.9484
hsa-miR-200b	hsa-miR-30c	0.048	0.5	0.948
hsa-miR-122	hsa-miR-206	0.029	0.51	0.947
hsa-miR-222	hsa-miR-429	0.035	0.506	0.9458
hsa-miR-138	hsa-miR-143	0.024	0.512	0.9456
hsa-let-7a	hsa-let-7c	0.265	0.378	0.9454
hsa-miR-192	hsa-miR-200a	0.083	0.479	0.9452
hsa-miR-183	hsa-miR-221	0.054	0.495	0.945
hsa-miR-22	hsa-miR-221	0.054	0.495	0.945
hsa-miR-142-5p	hsa-miR-16-1	0	0.525	0.945
hsa-miR-183	hsa-miR-20a	0.138	0.448	0.9444
hsa-miR-148a	hsa-miR-155	0.039	0.503	0.9444
hsa-let-7a	hsa-miR-141	0.044	0.5	0.944
hsa-miR-16	hsa-miR-29b	0.033	0.506	0.9438
hsa-miR-200c	hsa-miR-429	0.195	0.416	0.9438
hsa-miR-143	hsa-miR-15b	0.009	0.519	0.9432
hsa-miR-146a	hsa-miR-26b	0.042	0.5	0.942
hsa-miR-15a	hsa-miR-15b	0.238	0.391	0.9418
hsa-miR-146a	hsa-miR-148a	0.022	0.511	0.9418
hsa-let-7c	hsa-miR-222	0.056	0.492	0.9416
hsa-miR-10a	hsa-miR-221	0.059	0.49	0.941
hsa-miR-138	hsa-miR-20a	0.032	0.505	0.941
hsa-miR-1	hsa-miR-29b	0.033	0.504	0.9402
hsa-miR-141	hsa-miR-29b	0.033	0.504	0.9402
hsa-miR-142-3p	hsa-miR-145	0.04	0.5	0.94
hsa-miR-141	hsa-miR-26a	0.065	0.486	0.9398
hsa-miR-155	hsa-miR-30d	0.014	0.514	0.9392
hsa-miR-145	hsa-miR-30b	0.051	0.493	0.9384
hsa-miR-20a	hsa-miR-9	0.031	0.504	0.9382
hsa-miR-142-5p	hsa-miR-192	0.038	0.5	0.938
hsa-miR-155	hsa-miR-198	0.032	0.503	0.9374
hsa-miR-181a	hsa-miR-203	0.037	0.5	0.937
hsa-miR-223	hsa-miR-24	0.037	0.5	0.937
hsa-miR-125b	hsa-miR-223	0.044	0.496	0.9368
hsa-miR-125b	hsa-miR-203	0.045	0.495	0.936
hsa-let-7c	hsa-miR-221	0.076	0.477	0.9346
hsa-miR-15a	hsa-miR-182	0.076	0.477	0.9346
hsa-miR-138	hsa-miR-221	0.018	0.509	0.9342
hsa-miR-15b	hsa-miR-16	0.221	0.395	0.932
hsa-miR-200c	hsa-miR-30b	0.059	0.485	0.932
hsa-miR-222	hsa-miR-30d	0.046	0.492	0.9316
hsa-miR-143	hsa-miR-23a	0.031	0.5	0.931
hsa-miR-132	hsa-miR-29c	0.011	0.511	0.9308
hsa-miR-142-5p	hsa-miR-181b	0.043	0.493	0.9304
hsa-miR-141	hsa-miR-15a	0.05	0.489	0.9302
hsa-miR-15a	hsa-miR-183	0.03	0.5	0.93
hsa-miR-1	hsa-miR-16-1	0.038	0.495	0.929
hsa-miR-133a	hsa-miR-146a	0.02	0.505	0.929
hsa-let-7a	hsa-miR-126	0.06	0.482	0.9276
hsa-miR-141	hsa-miR-192	0.024	0.5	0.924
hsa-miR-192	hsa-miR-26a	0.013	0.506	0.9238
hsa-miR-181b	hsa-miR-182	0.043	0.489	0.9232
hsa-miR-183	hsa-miR-205	0.023	0.5	0.923
hsa-let-7a	hsa-miR-200c	0.023	0.5	0.923
hsa-miR-214	hsa-miR-223	0.021	0.5	0.921
hsa-miR-138	hsa-miR-192	0.034	0.492	0.9196
hsa-miR-17-5p	hsa-miR-223	0.056	0.479	0.9182
hsa-miR-198	hsa-miR-222	0.018	0.5	0.918
hsa-miR-124	hsa-miR-206	0.009	0.505	0.918
hsa-miR-148a	hsa-miR-203	0.053	0.48	0.917
hsa-miR-141	hsa-miR-9	0.024	0.496	0.9168
hsa-miR-143	hsa-miR-200a	0.041	0.486	0.9158
hsa-miR-15a	hsa-miR-29b	0.059	0.476	0.9158
hsa-miR-125b	hsa-miR-16-1	0.071	0.469	0.9152
hsa-miR-15b	hsa-miR-206	0.015	0.5	0.915
hsa-let-7b	hsa-miR-146a	0.022	0.496	0.9148
hsa-miR-30b	hsa-miR-30c	0.727	0.104	0.9142
hsa-let-7c	hsa-miR-132	0.041	0.485	0.914
hsa-miR-141	hsa-miR-181a	0.041	0.485	0.914
hsa-miR-146a	hsa-miR-214	0.048	0.481	0.9138
hsa-miR-200b	hsa-miR-96	0.053	0.478	0.9134
hsa-miR-141	hsa-miR-142-3p	0.035	0.488	0.9134
hsa-miR-142-3p	hsa-miR-205	0.013	0.5	0.913
hsa-miR-138	hsa-miR-223	0.013	0.5	0.913
hsa-miR-16	hsa-miR-181b	0.047	0.481	0.9128
hsa-miR-24	hsa-miR-34a	0.038	0.486	0.9128
hsa-miR-142-5p	hsa-miR-145	0.03	0.49	0.912
hsa-miR-122	hsa-miR-145	0.109	0.446	0.9118
hsa-miR-125b	hsa-miR-24	0.046	0.481	0.9118
hsa-miR-15a	hsa-miR-34a	0.064	0.471	0.9118
hsa-let-7c	hsa-miR-1	0.033	0.488	0.9114
hsa-miR-10a	hsa-miR-200c	0.02	0.495	0.911
hsa-miR-223	hsa-miR-26a	0.099	0.451	0.9108
hsa-let-7b	hsa-miR-155	0.017	0.496	0.9098
hsa-miR-22	hsa-miR-223	0.105	0.447	0.9096
hsa-miR-181a	hsa-miR-9	0.018	0.495	0.909
hsa-miR-200c	hsa-miR-24	0.018	0.495	0.909
hsa-miR-138	hsa-miR-206	0.009	0.5	0.909
hsa-miR-183	hsa-miR-223	0.077	0.462	0.9086
hsa-miR-106b	hsa-miR-93	0.271	0.354	0.9082
hsa-miR-126	hsa-miR-218	0.069	0.466	0.9078
hsa-miR-150	hsa-miR-200a	0.069	0.466	0.9078
hsa-miR-106b	hsa-miR-222	0.085	0.457	0.9076
hsa-miR-143	hsa-miR-17-5p	0.067	0.467	0.9076
hsa-miR-16-1	hsa-miR-29b	0.064	0.468	0.9064
hsa-miR-1	hsa-miR-124	0.035	0.484	0.9062
hsa-miR-155	hsa-miR-29a	0.015	0.495	0.906
hsa-miR-125b	hsa-miR-141	0.056	0.472	0.9056
hsa-miR-142-5p	hsa-miR-200c	0.041	0.48	0.905
hsa-miR-10a	hsa-miR-143	0.039	0.481	0.9048
hsa-miR-183	hsa-miR-26a	0.044	0.478	0.9044
hsa-miR-126	hsa-miR-29c	0.051	0.474	0.9042
hsa-miR-192	hsa-miR-205	0.042	0.479	0.9042
hsa-miR-21	hsa-miR-372	0.042	0.479	0.9042
hsa-miR-203	hsa-miR-20b	0.029	0.486	0.9038
hsa-miR-17-5p	hsa-miR-181a	0.043	0.478	0.9034
hsa-miR-20a	hsa-miR-30	0.034	0.483	0.9034
hsa-let-7c	hsa-miR-145	0.03	0.485	0.903
hsa-miR-10a	hsa-miR-145	0.02	0.49	0.902
hsa-miR-142-5p	hsa-miR-223	0.014	0.493	0.9014
hsa-miR-1	hsa-miR-182	0.048	0.474	0.9012
hsa-miR-200c	hsa-miR-223	0.017	0.491	0.9008
hsa-miR-15a	hsa-miR-9	0.047	0.474	0.9002
hsa-miR-222	hsa-miR-29c	0.06	0.466	0.8988
hsa-miR-1	hsa-miR-26a	0.013	0.492	0.8986
hsa-let-7c	hsa-miR-200c	0.054	0.469	0.8982
hsa-miR-145	hsa-miR-214	0.05	0.471	0.8978
hsa-miR-222	hsa-miR-30	0.032	0.48	0.896
hsa-miR-200a	hsa-miR-221	0.04	0.475	0.895
hsa-miR-145	hsa-miR-200a	0.041	0.474	0.8942
hsa-miR-17-5p	hsa-miR-200c	0.03	0.48	0.894
hsa-miR-148a	hsa-miR-26a	0.046	0.471	0.8938
hsa-miR-1	hsa-miR-34a	0.037	0.476	0.8938
hsa-miR-155	hsa-miR-30c	0.019	0.486	0.8938
hsa-miR-206	hsa-miR-98	0.017	0.487	0.8936
hsa-miR-200c	hsa-miR-30	0.008	0.492	0.8936
hsa-miR-206	hsa-miR-26b	0.008	0.492	0.8936
hsa-miR-182	hsa-miR-24	0.022	0.484	0.8932
hsa-miR-126	hsa-miR-26a	0.038	0.475	0.893
hsa-miR-20a	hsa-miR-29a	0.018	0.486	0.8928
hsa-miR-148a	hsa-miR-181b	0.039	0.474	0.8922
hsa-miR-183	hsa-miR-24	0.039	0.474	0.8922
hsa-miR-21	hsa-miR-218	0.017	0.486	0.8918
hsa-miR-142-3p	hsa-miR-223	0.042	0.472	0.8916
hsa-miR-126	hsa-miR-29a	0.038	0.474	0.8912
hsa-miR-26a	hsa-miR-9	0.05	0.467	0.8906
hsa-miR-145	hsa-miR-17-5p	0.095	0.442	0.8906
hsa-miR-106b	hsa-miR-16-1	0.048	0.468	0.8904
hsa-miR-1	hsa-miR-141	0.021	0.483	0.8904
hsa-miR-223	hsa-miR-30b	0.055	0.464	0.8902
hsa-miR-142-3p	hsa-miR-192	0.078	0.451	0.8898
hsa-miR-125b	hsa-miR-26a	0.049	0.467	0.8896
hsa-miR-16	hsa-miR-223	0.056	0.463	0.8894
hsa-miR-181b	hsa-miR-183	0.155	0.408	0.8894
hsa-miR-16	hsa-miR-30b	0.037	0.473	0.8884
hsa-miR-150	hsa-miR-15a	0.051	0.465	0.888
hsa-miR-183	hsa-miR-192	0.231	0.365	0.888
hsa-miR-142-5p	hsa-miR-24	0.015	0.485	0.888
hsa-miR-200b	hsa-miR-98	0.049	0.466	0.8878
hsa-miR-145	hsa-miR-26b	0.036	0.473	0.8874
hsa-miR-1	hsa-miR-24	0.023	0.48	0.887
hsa-miR-138	hsa-miR-145	0.028	0.477	0.8866
hsa-miR-17-5p	hsa-miR-29b	0.054	0.462	0.8856
hsa-miR-1	hsa-miR-181a	0.027	0.477	0.8856
hsa-miR-142-5p	hsa-miR-17-5p	0	0.492	0.8856
hsa-miR-181b	hsa-miR-26a	0.043	0.468	0.8854
hsa-miR-200b	hsa-miR-218	0.041	0.469	0.8852
hsa-miR-141	hsa-miR-22	0.032	0.474	0.8852
hsa-miR-20b	hsa-miR-222	0.032	0.474	0.8852
hsa-miR-143	hsa-miR-98	0.071	0.452	0.8846
hsa-miR-1	hsa-miR-30b	0.024	0.478	0.8844
hsa-miR-122	hsa-miR-200b	0.032	0.473	0.8834
hsa-miR-10a	hsa-miR-429	0.021	0.479	0.8832
hsa-miR-29b	hsa-miR-9	0.037	0.47	0.883
hsa-miR-203	hsa-miR-223	0.035	0.471	0.8828
hsa-miR-15b	hsa-miR-200b	0.042	0.467	0.8826
hsa-miR-143	hsa-miR-148a	0.049	0.463	0.8824
hsa-miR-221	hsa-miR-26a	0.031	0.473	0.8824
hsa-miR-138	hsa-miR-155	0.022	0.478	0.8824
hsa-miR-143	hsa-miR-30b	0.052	0.461	0.8818
hsa-miR-26a	hsa-miR-26b	0.516	0.203	0.8814
hsa-miR-203	hsa-miR-22	0.038	0.468	0.8804
hsa-miR-155	hsa-miR-15b	0.02	0.478	0.8804
hsa-miR-25	hsa-miR-32	0.387	0.274	0.8802
hsa-miR-107	hsa-miR-222	0.046	0.463	0.8794
hsa-miR-205	hsa-miR-29b	0.026	0.474	0.8792
hsa-miR-106b	hsa-miR-145	0.049	0.461	0.8788
hsa-miR-142-5p	hsa-miR-205	0.013	0.481	0.8788
hsa-miR-16-1	hsa-miR-34a	0.063	0.453	0.8784
hsa-miR-145	hsa-miR-29c	0.058	0.455	0.877
hsa-miR-125b	hsa-miR-17-5p	0.04	0.465	0.877
hsa-miR-142-3p	hsa-miR-181a	0.029	0.471	0.8768
hsa-miR-142-5p	hsa-miR-203	0.029	0.471	0.8768
hsa-miR-146a	hsa-miR-198	0.052	0.458	0.8764
hsa-miR-106b	hsa-miR-200b	0.041	0.464	0.8762
hsa-miR-183	hsa-miR-200a	0.031	0.469	0.8752
hsa-let-7b	hsa-miR-200c	0.054	0.456	0.8748
hsa-miR-146a	hsa-miR-96	0.009	0.481	0.8748
hsa-miR-126	hsa-miR-34a	0.043	0.462	0.8746
hsa-miR-221	hsa-miR-98	0.054	0.455	0.873
hsa-miR-203	hsa-miR-9	0.036	0.464	0.8712
hsa-miR-203	hsa-miR-429	0.016	0.475	0.871
hsa-miR-181a	hsa-miR-183	0.038	0.462	0.8696
hsa-miR-141	hsa-miR-17-5p	0.011	0.477	0.8696
hsa-miR-126	hsa-miR-7	0.061	0.449	0.8692
hsa-miR-1	hsa-miR-30d	0.016	0.474	0.8692
hsa-miR-15a	hsa-miR-24	0.012	0.476	0.8688
hsa-miR-150	hsa-miR-181a	0.055	0.452	0.8686
hsa-miR-126	hsa-miR-214	0.026	0.468	0.8684
hsa-miR-138	hsa-miR-181b	0.026	0.468	0.8684
hsa-miR-142-3p	hsa-miR-203	0.074	0.441	0.8678
hsa-miR-125b	hsa-miR-29c	0.041	0.459	0.8672
hsa-miR-107	hsa-miR-146a	0.03	0.465	0.867
hsa-miR-106b	hsa-miR-155	0.028	0.466	0.8668
hsa-miR-145	hsa-miR-29a	0.033	0.463	0.8664
hsa-miR-148a	hsa-miR-20a	0.067	0.444	0.8662
hsa-miR-19a	hsa-miR-21	0.031	0.464	0.8662
hsa-miR-143	hsa-miR-192	0.014	0.473	0.8654
hsa-miR-203	hsa-miR-214	0.033	0.462	0.8646
hsa-miR-16	hsa-miR-26a	0.031	0.463	0.8644
hsa-miR-155	hsa-miR-98	0.038	0.459	0.8642
hsa-miR-155	hsa-miR-26b	0.027	0.465	0.864
hsa-miR-19a	hsa-miR-19b	0.615	0.138	0.8634
hsa-miR-221	hsa-miR-30	0.03	0.463	0.8634
hsa-miR-141	hsa-miR-183	0.01	0.474	0.8632
hsa-miR-107	hsa-miR-200c	0.035	0.46	0.863
hsa-miR-15b	hsa-miR-20a	0.026	0.465	0.863
hsa-let-7a	hsa-miR-29b	0.067	0.442	0.8626
hsa-miR-150	hsa-miR-26a	0.047	0.453	0.8624
hsa-miR-128a	hsa-miR-146a	0.011	0.473	0.8624
hsa-miR-181a	hsa-miR-200c	0.027	0.464	0.8622
hsa-miR-137	hsa-miR-200b	0.009	0.474	0.8622
hsa-let-7a	hsa-miR-205	0.038	0.457	0.8606
hsa-miR-146a	hsa-miR-29a	0.009	0.473	0.8604
hsa-miR-148a	hsa-miR-192	0.07	0.439	0.8602
hsa-miR-181b	hsa-miR-22	0.051	0.449	0.8592
hsa-miR-141	hsa-miR-34a	0.024	0.464	0.8592
hsa-miR-106b	hsa-miR-126	0.052	0.448	0.8584
hsa-miR-1	hsa-miR-30	0.025	0.463	0.8584
hsa-miR-16	hsa-miR-192	0.03	0.46	0.858
hsa-miR-16-1	hsa-miR-9	0.02	0.465	0.857
hsa-miR-150	hsa-miR-183	0.104	0.418	0.8564
hsa-miR-126	hsa-miR-30b	0.031	0.458	0.8554
hsa-let-7g	hsa-miR-98	0.389	0.259	0.8552
hsa-miR-142-3p	hsa-miR-200a	0.036	0.455	0.855
hsa-miR-10a	hsa-miR-181a	0.075	0.433	0.8544
hsa-miR-182	hsa-miR-26a	0.078	0.431	0.8538
hsa-miR-141	hsa-miR-214	0.038	0.453	0.8534
hsa-miR-10a	hsa-miR-155	0.065	0.438	0.8534
hsa-miR-126	hsa-miR-20b	0.018	0.464	0.8532
hsa-miR-143	hsa-miR-22	0.072	0.434	0.8532
hsa-miR-125b	hsa-miR-9	0.051	0.445	0.852
hsa-miR-107	hsa-miR-126	0.029	0.457	0.8516
hsa-miR-182	hsa-miR-205	0.083	0.427	0.8516
hsa-miR-142-3p	hsa-miR-24	0.045	0.448	0.8514
hsa-miR-223	hsa-miR-98	0.063	0.438	0.8514
hsa-miR-26a	hsa-miR-29b	0.034	0.454	0.8512
hsa-miR-16	hsa-miR-9	0.041	0.45	0.851
hsa-miR-15a	hsa-miR-181a	0.068	0.435	0.851
hsa-miR-200a	hsa-miR-20a	0.048	0.446	0.8508
hsa-miR-143	hsa-miR-29c	0.051	0.444	0.8502
hsa-miR-133a	hsa-miR-145	0.044	0.447	0.8486
hsa-miR-148a	hsa-miR-16-1	0.015	0.463	0.8484
hsa-miR-142-3p	hsa-miR-182	0.049	0.444	0.8482
hsa-let-7a	hsa-let-7f	0.418	0.239	0.8482
hsa-miR-142-5p	hsa-miR-22	0	0.471	0.8478
hsa-miR-107	hsa-miR-132	0.052	0.442	0.8476
hsa-miR-16	hsa-miR-205	0.041	0.448	0.8474
hsa-miR-182	hsa-miR-183	0.093	0.419	0.8472
hsa-miR-146a	hsa-miR-27a	0.01	0.465	0.847
hsa-miR-125b	hsa-miR-181a	0.045	0.445	0.846
hsa-miR-126	hsa-miR-148a	0.032	0.452	0.8456
hsa-miR-10a	hsa-miR-29b	0.021	0.458	0.8454
hsa-miR-15a	hsa-miR-17-5p	0.026	0.455	0.845
hsa-miR-138	hsa-miR-203	0.013	0.462	0.8446
hsa-miR-181b	hsa-miR-29b	0.047	0.443	0.8444
hsa-miR-15b	hsa-miR-222	0.041	0.446	0.8438
hsa-miR-143	hsa-miR-26b	0.057	0.437	0.8436
hsa-miR-206	hsa-miR-30	0.03	0.452	0.8436
hsa-miR-10a	hsa-miR-206	0.028	0.453	0.8434
hsa-miR-205	hsa-miR-22	0.1	0.413	0.8434
hsa-miR-126	hsa-miR-429	0.044	0.444	0.8432
hsa-miR-1	hsa-miR-214	0.017	0.459	0.8432
hsa-miR-21	hsa-miR-26b	0.022	0.456	0.8428
hsa-miR-200c	hsa-miR-30c	0.063	0.433	0.8424
hsa-miR-146a	hsa-miR-23a	0.009	0.463	0.8424
hsa-miR-181b	hsa-miR-205	0.034	0.449	0.8422
hsa-miR-133a	hsa-miR-155	0.037	0.447	0.8416
hsa-miR-132	hsa-miR-29a	0.011	0.461	0.8408
hsa-miR-138	hsa-miR-183	0.027	0.452	0.8406
hsa-miR-16-1	hsa-miR-93	0	0.467	0.8406
hsa-miR-29a	hsa-miR-29c	0.646	0.108	0.8404
hsa-let-7b	hsa-miR-206	0.025	0.453	0.8404
hsa-let-7a	hsa-miR-9	0.048	0.44	0.84
hsa-miR-132	hsa-miR-96	0.011	0.46	0.839
hsa-miR-10a	hsa-miR-122	0.036	0.446	0.8388
hsa-miR-183	hsa-miR-429	0.018	0.456	0.8388
hsa-miR-107	hsa-miR-181a	0.012	0.459	0.8382
hsa-miR-200c	hsa-miR-22	0.028	0.45	0.838
hsa-miR-200c	hsa-miR-34a	0.029	0.449	0.8372
hsa-miR-133a	hsa-miR-222	0.027	0.45	0.837
hsa-miR-142-5p	hsa-miR-181a	0	0.465	0.837
hsa-miR-142-3p	hsa-miR-16	0.034	0.446	0.8368
hsa-miR-143	hsa-miR-429	0.03	0.448	0.8364
hsa-miR-155	hsa-miR-195	0.026	0.45	0.836
hsa-miR-107	hsa-miR-206	0.017	0.455	0.836
hsa-miR-15a	hsa-miR-30	0.027	0.449	0.8352
hsa-miR-221	hsa-miR-29c	0.048	0.437	0.8346
hsa-miR-150	hsa-miR-200c	0.019	0.453	0.8344
hsa-miR-200b	hsa-miR-20b	0.01	0.458	0.8344
hsa-miR-214	hsa-miR-26a	0.071	0.424	0.8342
hsa-miR-221	hsa-miR-30d	0.051	0.435	0.834
hsa-miR-10a	hsa-miR-15a	0.032	0.445	0.833
hsa-miR-141	hsa-miR-30b	0.057	0.431	0.8328
hsa-let-7f	hsa-let-7g	0.489	0.191	0.8328
hsa-miR-181a	hsa-miR-181c	0.373	0.255	0.832
hsa-miR-183	hsa-miR-22	0.04	0.44	0.832
hsa-let-7a	hsa-miR-182	0.065	0.426	0.8318
hsa-miR-192	hsa-miR-24	0.032	0.444	0.8312
hsa-miR-106b	hsa-miR-17-5p	0.068	0.424	0.8312
hsa-miR-106b	hsa-miR-146a	0.022	0.449	0.8302
hsa-miR-1	hsa-miR-192	0.024	0.447	0.8286
hsa-let-7a	hsa-miR-200a	0.024	0.447	0.8286
hsa-miR-107	hsa-miR-203	0.024	0.447	0.8286
hsa-miR-15b	hsa-miR-195	0.373	0.253	0.8284
hsa-miR-138	hsa-miR-24	0.013	0.453	0.8284
hsa-let-7a	hsa-miR-125b	0.099	0.405	0.828
hsa-miR-200a	hsa-miR-9	0.043	0.436	0.8278
hsa-miR-26a	hsa-miR-34a	0.025	0.446	0.8278
hsa-miR-206	hsa-miR-29c	0.039	0.438	0.8274
hsa-miR-150	hsa-miR-22	0.028	0.444	0.8272
hsa-miR-138	hsa-miR-200c	0.019	0.449	0.8272
hsa-miR-142-3p	hsa-miR-26a	0.024	0.446	0.8268
hsa-miR-205	hsa-miR-429	0.283	0.302	0.8266
hsa-miR-20a	hsa-miR-30b	0.04	0.437	0.8266
hsa-miR-19b	hsa-miR-20a	0.038	0.438	0.8264
hsa-miR-106b	hsa-miR-143	0.038	0.438	0.8264
hsa-let-7c	hsa-miR-16-1	0.043	0.435	0.826
hsa-miR-16-1	hsa-miR-98	0.043	0.435	0.826
hsa-miR-146a	hsa-miR-27b	0.021	0.447	0.8256
hsa-miR-22	hsa-miR-26a	0.093	0.407	0.8256
hsa-miR-200c	hsa-miR-30d	0.053	0.429	0.8252
hsa-miR-192	hsa-miR-34a	0.08	0.414	0.8252
hsa-miR-132	hsa-miR-15b	0.022	0.446	0.8248
hsa-miR-223	hsa-miR-30	0.019	0.447	0.8236
hsa-miR-181b	hsa-miR-192	0.172	0.362	0.8236
hsa-miR-145	hsa-miR-98	0.056	0.426	0.8228
hsa-miR-124	hsa-miR-222	0	0.457	0.8226
hsa-miR-142-3p	hsa-miR-200c	0.01	0.451	0.8218
hsa-miR-192	hsa-miR-221	0.04	0.434	0.8212
hsa-miR-124	hsa-miR-143	0.011	0.45	0.821
hsa-miR-148a	hsa-miR-221	0.009	0.451	0.8208
hsa-miR-126	hsa-miR-30c	0.034	0.437	0.8206
hsa-miR-16	hsa-miR-30d	0.021	0.444	0.8202
hsa-miR-141	hsa-miR-205	0.213	0.337	0.8196
hsa-miR-181b	hsa-miR-223	0.114	0.392	0.8196
hsa-miR-145	hsa-miR-148a	0.058	0.423	0.8194
hsa-miR-138	hsa-miR-17-5p	0	0.455	0.819
hsa-miR-16	hsa-miR-17-5p	0.034	0.436	0.8188
hsa-miR-15a	hsa-miR-26a	0.057	0.423	0.8184
hsa-miR-148a	hsa-miR-429	0.019	0.444	0.8182
hsa-miR-150	hsa-miR-98	0.056	0.423	0.8174
hsa-miR-1	hsa-miR-17-5p	0.054	0.424	0.8172
hsa-miR-145	hsa-miR-218	0.009	0.449	0.8172
hsa-miR-135a	hsa-miR-146a	0.021	0.442	0.8166
hsa-let-7c	hsa-miR-98	0.253	0.313	0.8164
hsa-miR-133a	hsa-miR-143	0.044	0.429	0.8162
hsa-miR-143	hsa-miR-30d	0.026	0.439	0.8162
hsa-miR-1	hsa-miR-150	0.033	0.435	0.816
hsa-miR-17-5p	hsa-miR-181b	0.074	0.412	0.8156
hsa-miR-15a	hsa-miR-30b	0.041	0.43	0.815
hsa-let-7a	hsa-miR-124	0.005	0.45	0.815
hsa-miR-15a	hsa-miR-205	0.059	0.42	0.815
hsa-miR-150	hsa-miR-9	0.039	0.431	0.8148
hsa-miR-17-5p	hsa-miR-29c	0.037	0.432	0.8146
hsa-miR-145	hsa-miR-429	0.022	0.44	0.814
hsa-miR-15a	hsa-miR-192	0.033	0.433	0.8124
hsa-miR-106b	hsa-miR-221	0.078	0.408	0.8124
hsa-miR-182	hsa-miR-223	0.124	0.382	0.8116
hsa-miR-21	hsa-miR-23a	0.032	0.433	0.8114
hsa-miR-142-3p	hsa-miR-143	0.039	0.429	0.8112
hsa-miR-16	hsa-miR-195	0.195	0.342	0.8106
hsa-miR-15b	hsa-miR-203	0.02	0.439	0.8102
hsa-miR-15a	hsa-miR-22	0.063	0.415	0.81
hsa-miR-20a	hsa-miR-30d	0.033	0.431	0.8088
hsa-miR-132	hsa-miR-372	0.015	0.441	0.8088
hsa-miR-145	hsa-miR-30c	0.046	0.423	0.8074
hsa-miR-148a	hsa-miR-181a	0.026	0.434	0.8072
hsa-miR-146a	hsa-miR-20b	0.024	0.435	0.807
hsa-miR-200a	hsa-miR-98	0.031	0.431	0.8068
hsa-miR-143	hsa-miR-182	0.071	0.408	0.8054
hsa-miR-181a	hsa-miR-192	0.015	0.439	0.8052
hsa-miR-17-5p	hsa-miR-182	0.049	0.42	0.805
hsa-miR-206	hsa-miR-29a	0.031	0.43	0.805
hsa-miR-203	hsa-miR-30b	0.027	0.432	0.8046
hsa-miR-122	hsa-miR-132	0.016	0.438	0.8044
hsa-miR-1	hsa-miR-98	0.023	0.434	0.8042
hsa-miR-143	hsa-miR-29a	0.03	0.43	0.804
hsa-miR-15a	hsa-miR-30d	0.021	0.435	0.804
hsa-miR-125b	hsa-miR-183	0.037	0.426	0.8038
hsa-miR-181b	hsa-miR-214	0.044	0.422	0.8036
hsa-miR-10a	hsa-miR-125b	0.04	0.424	0.8032
hsa-miR-16-1	hsa-miR-214	0.038	0.425	0.803
hsa-miR-126	hsa-miR-217	0.018	0.436	0.8028
hsa-miR-203	hsa-miR-98	0.025	0.432	0.8026
hsa-miR-143	hsa-miR-34a	0.053	0.416	0.8018
hsa-miR-148a	hsa-miR-223	0.013	0.438	0.8014
hsa-miR-137	hsa-miR-21	0.011	0.439	0.8012
hsa-let-7c	hsa-miR-125b	0.07	0.406	0.8008
hsa-miR-103	hsa-miR-107	0.5	0.167	0.8006
hsa-miR-10a	hsa-miR-20a	0.023	0.432	0.8006
hsa-miR-15b	hsa-miR-181a	0.021	0.433	0.8004
hsa-miR-122	hsa-miR-155	0.047	0.418	0.7994
hsa-miR-200a	hsa-miR-223	0.043	0.42	0.799
hsa-miR-148a	hsa-miR-200a	0.016	0.435	0.799
hsa-miR-195	hsa-miR-20a	0.05	0.416	0.7988
hsa-miR-122	hsa-miR-20a	0.035	0.424	0.7982
hsa-miR-182	hsa-miR-34a	0.042	0.42	0.798
hsa-let-7a	hsa-miR-26a	0.065	0.407	0.7976
hsa-miR-148a	hsa-miR-206	0.036	0.423	0.7974
hsa-miR-107	hsa-miR-221	0.025	0.429	0.7972
hsa-miR-133a	hsa-miR-203	0.023	0.43	0.797
hsa-miR-125b	hsa-miR-205	0.017	0.433	0.7964
hsa-miR-150	hsa-miR-34a	0.051	0.414	0.7962
hsa-miR-222	hsa-miR-30c	0.056	0.411	0.7958
hsa-miR-141	hsa-miR-148a	0.011	0.436	0.7958
hsa-miR-1	hsa-miR-148a	0.028	0.426	0.7948
hsa-miR-1	hsa-miR-138	0.018	0.431	0.7938
hsa-miR-10a	hsa-miR-142-5p	0	0.441	0.7938
hsa-miR-30c	hsa-miR-30d	0.518	0.153	0.7934
hsa-let-7a	hsa-miR-181a	0.041	0.418	0.7934
hsa-miR-222	hsa-miR-7	0.057	0.409	0.7932
hsa-miR-107	hsa-miR-145	0.026	0.426	0.7928
hsa-miR-145	hsa-miR-23a	0.042	0.417	0.7926
hsa-miR-132	hsa-miR-20b	0.031	0.422	0.7906
hsa-miR-181a	hsa-miR-205	0.022	0.427	0.7906
hsa-miR-223	hsa-miR-34a	0.046	0.413	0.7894
hsa-miR-10a	hsa-miR-181b	0.028	0.423	0.7894
hsa-miR-132	hsa-miR-148a	0.058	0.406	0.7888
hsa-miR-181b	hsa-miR-30b	0.036	0.418	0.7884
hsa-miR-155	hsa-miR-429	0.018	0.428	0.7884
hsa-miR-132	hsa-miR-198	0.026	0.423	0.7874
hsa-let-7b	hsa-let-7c	0.321	0.259	0.7872
hsa-miR-155	hsa-miR-19b	0.015	0.429	0.7872
hsa-miR-203	hsa-miR-30d	0.048	0.41	0.786
hsa-miR-141	hsa-miR-30	0.017	0.427	0.7856
hsa-miR-15a	hsa-miR-195	0.231	0.308	0.7854
hsa-miR-218	hsa-miR-222	0.051	0.408	0.7854
hsa-miR-125b	hsa-miR-30	0.031	0.419	0.7852
hsa-miR-138	hsa-miR-181a	0.013	0.429	0.7852
hsa-let-7a	hsa-let-7b	0.252	0.296	0.7848
hsa-miR-148a	hsa-miR-205	0.012	0.429	0.7842
hsa-miR-205	hsa-miR-223	0.08	0.391	0.7838
hsa-miR-181b	hsa-miR-429	0.033	0.417	0.7836
hsa-miR-16-1	hsa-miR-30	0.034	0.416	0.7828
hsa-miR-150	hsa-miR-203	0.068	0.397	0.7826
hsa-miR-133a	hsa-miR-206	0.078	0.391	0.7818
hsa-miR-183	hsa-miR-34a	0.069	0.396	0.7818
hsa-miR-142-5p	hsa-miR-98	0.015	0.426	0.7818
hsa-let-7a	hsa-miR-183	0.065	0.398	0.7814
hsa-miR-125b	hsa-miR-150	0.038	0.413	0.7814
hsa-miR-181a	hsa-miR-200a	0.045	0.409	0.7812
hsa-miR-222	hsa-miR-29a	0.043	0.41	0.781
hsa-miR-106b	hsa-miR-203	0.041	0.411	0.7808
hsa-let-7a	hsa-miR-22	0.053	0.404	0.7802
hsa-miR-150	hsa-miR-192	0.053	0.404	0.7802
hsa-miR-10a	hsa-miR-17-5p	0.017	0.424	0.7802
hsa-miR-20a	hsa-miR-372	0.15	0.35	0.78
hsa-miR-141	hsa-miR-29c	0.027	0.418	0.7794
hsa-let-7a	hsa-miR-30	0.034	0.414	0.7792
hsa-miR-15a	hsa-miR-223	0.122	0.365	0.779
hsa-miR-122	hsa-miR-222	0.032	0.415	0.779
hsa-let-7a	hsa-miR-10a	0.023	0.42	0.779
hsa-miR-198	hsa-miR-200b	0.028	0.417	0.7786
hsa-miR-200c	hsa-miR-29c	0.024	0.419	0.7782
hsa-miR-200a	hsa-miR-24	0.015	0.424	0.7782
hsa-miR-145	hsa-miR-30d	0.029	0.416	0.7778
hsa-miR-122	hsa-miR-16-1	0.132	0.358	0.7764
hsa-miR-126	hsa-miR-373	0.042	0.408	0.7764
hsa-miR-148a	hsa-miR-152	0.38	0.22	0.776
hsa-miR-125b	hsa-miR-181b	0.036	0.411	0.7758
hsa-miR-1	hsa-miR-22	0.023	0.418	0.7754
hsa-miR-10a	hsa-miR-16	0.019	0.42	0.775
hsa-miR-141	hsa-miR-15b	0.074	0.389	0.7742
hsa-miR-155	hsa-miR-20b	0.029	0.414	0.7742
hsa-miR-141	hsa-miR-182	0.018	0.42	0.774
hsa-miR-150	hsa-miR-214	0.062	0.395	0.773
hsa-let-7a	hsa-miR-24	0.053	0.4	0.773
hsa-miR-15b	hsa-miR-221	0.038	0.408	0.7724
hsa-miR-200b	hsa-miR-373	0.027	0.414	0.7722
hsa-miR-155	hsa-miR-372	0.022	0.416	0.7708
hsa-miR-132	hsa-miR-24	0.013	0.421	0.7708
hsa-miR-223	hsa-miR-30d	0.009	0.423	0.7704
hsa-miR-181b	hsa-miR-200a	0.061	0.394	0.7702
hsa-miR-182	hsa-miR-30b	0.05	0.4	0.77
hsa-miR-132	hsa-miR-429	0.057	0.396	0.7698
hsa-miR-221	hsa-miR-30c	0.069	0.389	0.7692
hsa-let-7a	hsa-let-7g	0.357	0.229	0.7692
hsa-miR-221	hsa-miR-29a	0.04	0.405	0.769
hsa-miR-122	hsa-miR-205	0.085	0.38	0.769
hsa-miR-181a	hsa-miR-29b	0.038	0.406	0.7688
hsa-miR-101	hsa-miR-21	0.054	0.397	0.7686
hsa-miR-155	hsa-miR-96	0.036	0.407	0.7686
hsa-miR-150	hsa-miR-29b	0.03	0.41	0.768
hsa-miR-124	hsa-miR-126	0.006	0.423	0.7674
hsa-miR-148a	hsa-miR-183	0.027	0.411	0.7668
hsa-let-7b	hsa-miR-1	0.027	0.411	0.7668
hsa-miR-214	hsa-miR-221	0.032	0.408	0.7664
hsa-miR-20b	hsa-miR-22	0.03	0.409	0.7662
hsa-let-7a	hsa-miR-181b	0.073	0.385	0.766
hsa-miR-150	hsa-miR-429	0.038	0.404	0.7652
hsa-miR-29b	hsa-miR-98	0.038	0.404	0.7652
hsa-miR-143	hsa-miR-96	0.02	0.414	0.7652
hsa-miR-15a	hsa-miR-214	0.034	0.406	0.7648
hsa-miR-21	hsa-miR-32	0.028	0.409	0.7642
hsa-miR-145	hsa-miR-195	0.053	0.395	0.764
hsa-let-7b	hsa-miR-222	0.048	0.397	0.7626
hsa-miR-181a	hsa-miR-30b	0.046	0.398	0.7624
hsa-miR-142-3p	hsa-miR-181b	0.028	0.408	0.7624
hsa-miR-223	hsa-miR-29c	0.053	0.394	0.7622
hsa-miR-138	hsa-miR-205	0.024	0.41	0.762
hsa-miR-200a	hsa-miR-22	0.031	0.406	0.7618
hsa-let-7c	hsa-miR-126	0.022	0.411	0.7618
hsa-miR-203	hsa-miR-29b	0.009	0.418	0.7614
hsa-miR-106b	hsa-miR-141	0.034	0.404	0.7612
hsa-miR-125b	hsa-miR-30b	0.059	0.39	0.761
hsa-miR-24	hsa-miR-9	0.037	0.402	0.7606
hsa-miR-205	hsa-miR-34a	0.044	0.398	0.7604
hsa-miR-122	hsa-miR-223	0.123	0.354	0.7602
hsa-miR-125b	hsa-miR-15b	0.024	0.409	0.7602
hsa-miR-17-5p	hsa-miR-34a	0.076	0.38	0.76
hsa-miR-19b	hsa-miR-222	0.063	0.387	0.7596
hsa-miR-16	hsa-miR-214	0.036	0.402	0.7596
hsa-let-7c	hsa-miR-141	0.034	0.403	0.7594
hsa-miR-182	hsa-miR-29b	0.034	0.403	0.7594
hsa-miR-181a	hsa-miR-26a	0.032	0.404	0.7592
hsa-miR-206	hsa-miR-23a	0.057	0.39	0.759
hsa-miR-17-5p	hsa-miR-20b	0.093	0.37	0.759
hsa-miR-16-1	hsa-miR-96	0.012	0.415	0.759
hsa-miR-181b	hsa-miR-24	0.012	0.415	0.759
hsa-miR-135a	hsa-miR-135b	0.458	0.167	0.7586
hsa-miR-10a	hsa-miR-200a	0.018	0.411	0.7578
hsa-miR-181b	hsa-miR-9	0.018	0.411	0.7578
hsa-miR-125b	hsa-miR-182	0.041	0.398	0.7574
hsa-miR-20a	hsa-miR-25	0.041	0.398	0.7574
hsa-miR-16	hsa-miR-29c	0.026	0.406	0.7568
hsa-miR-15a	hsa-miR-20b	0.026	0.406	0.7568
hsa-miR-10a	hsa-miR-22	0.015	0.412	0.7566
hsa-miR-150	hsa-miR-218	0.015	0.412	0.7566
hsa-miR-192	hsa-miR-22	0.049	0.393	0.7564
hsa-let-7f	hsa-miR-98	0.389	0.204	0.7562
hsa-miR-142-3p	hsa-miR-183	0.03	0.403	0.7554
hsa-miR-181b	hsa-miR-34a	0.028	0.404	0.7552
hsa-miR-142-5p	hsa-miR-9	0.042	0.396	0.7548
hsa-miR-205	hsa-miR-214	0.031	0.402	0.7546
hsa-miR-106b	hsa-miR-206	0.018	0.409	0.7542
hsa-let-7c	hsa-miR-142-5p	0	0.419	0.7542
hsa-miR-181a	hsa-miR-22	0.052	0.39	0.754
hsa-miR-135a	hsa-miR-21	0.034	0.4	0.754
hsa-let-7c	hsa-miR-20a	0.033	0.4	0.753
hsa-miR-183	hsa-miR-30b	0.028	0.402	0.7516
hsa-miR-30b	hsa-miR-30d	0.568	0.102	0.7516
hsa-miR-132	hsa-miR-25	0.026	0.403	0.7514
hsa-miR-20a	hsa-miR-429	0.026	0.403	0.7514
hsa-miR-20a	hsa-miR-30c	0.017	0.408	0.7514
hsa-miR-142-3p	hsa-miR-16-1	0.088	0.368	0.7504
hsa-miR-22	hsa-miR-24	0.039	0.395	0.75
hsa-miR-22	hsa-miR-98	0.039	0.395	0.75
hsa-miR-27a	hsa-miR-27b	0.577	0.096	0.7498
hsa-miR-17-5p	hsa-miR-192	0.078	0.373	0.7494
hsa-miR-16-1	hsa-miR-30b	0.04	0.394	0.7492
hsa-miR-141	hsa-miR-19b	0.009	0.411	0.7488
hsa-miR-143	hsa-miR-195	0.032	0.398	0.7484
hsa-let-7g	hsa-let-7i	0.581	0.093	0.7484
hsa-miR-222	hsa-miR-96	0.053	0.386	0.7478
hsa-miR-124	hsa-miR-132	0.029	0.399	0.7472
hsa-miR-133a	hsa-miR-200b	0.018	0.405	0.747
hsa-miR-124	hsa-miR-200c	0.009	0.41	0.747
hsa-miR-15b	hsa-miR-16-1	0.047	0.388	0.7454
hsa-miR-195	hsa-miR-203	0.047	0.388	0.7454
hsa-miR-181a	hsa-miR-98	0.025	0.4	0.745
hsa-miR-145	hsa-miR-96	0.059	0.381	0.7448
hsa-miR-16-1	hsa-miR-30d	0.021	0.402	0.7446
hsa-miR-15b	hsa-miR-17-5p	0.024	0.4	0.744
hsa-miR-125b	hsa-miR-30d	0.029	0.397	0.7436
hsa-miR-155	hsa-miR-218	0.011	0.407	0.7436
hsa-miR-20a	hsa-miR-214	0.057	0.381	0.7428
hsa-miR-152	hsa-miR-192	0.055	0.382	0.7426
hsa-miR-203	hsa-miR-372	0.042	0.389	0.7422
hsa-miR-146a	hsa-miR-373	0.04	0.39	0.742
hsa-miR-20a	hsa-miR-96	0.067	0.375	0.742
hsa-miR-19b	hsa-miR-203	0.034	0.393	0.7414
hsa-miR-221	hsa-miR-429	0.021	0.4	0.741
hsa-miR-150	hsa-miR-24	0.056	0.38	0.74
hsa-miR-181a	hsa-miR-182	0.043	0.387	0.7396
hsa-miR-1	hsa-miR-30c	0.025	0.397	0.7396
hsa-miR-141	hsa-miR-30d	0.041	0.388	0.7394
hsa-miR-221	hsa-miR-7	0.041	0.388	0.7394
hsa-miR-126	hsa-miR-98	0.046	0.385	0.739
hsa-miR-20b	hsa-miR-221	0.019	0.4	0.739
hsa-let-7b	hsa-miR-145	0.026	0.396	0.7388
hsa-let-7b	hsa-miR-16	0.031	0.393	0.7384
hsa-miR-126	hsa-miR-30d	0.011	0.404	0.7382
hsa-miR-1	hsa-miR-142-3p	0.043	0.386	0.7378
hsa-miR-106b	hsa-miR-15a	0.025	0.396	0.7378
hsa-miR-135a	hsa-miR-200b	0.039	0.388	0.7374
hsa-miR-132	hsa-miR-138	0.028	0.394	0.7372
hsa-miR-107	hsa-miR-218	0.026	0.395	0.737
hsa-miR-142-5p	hsa-miR-372	0.017	0.4	0.737
hsa-miR-218	hsa-miR-221	0.047	0.383	0.7364
hsa-miR-132	hsa-miR-7	0.034	0.39	0.736
hsa-miR-181a	hsa-miR-429	0.034	0.39	0.736
hsa-miR-143	hsa-miR-30c	0.057	0.377	0.7356
hsa-miR-15b	hsa-miR-181b	0.053	0.379	0.7352
hsa-miR-20a	hsa-miR-98	0.042	0.385	0.735
hsa-miR-181a	hsa-miR-214	0.022	0.396	0.7348
hsa-miR-128a	hsa-miR-21	0.029	0.392	0.7346
hsa-miR-138	hsa-miR-150	0	0.408	0.7344
hsa-miR-128a	hsa-miR-222	0	0.408	0.7344
hsa-miR-181b	hsa-miR-30d	0.048	0.381	0.7338
hsa-miR-124	hsa-miR-20a	0.01	0.402	0.7336
hsa-miR-1	hsa-miR-29c	0.026	0.393	0.7334
hsa-miR-222	hsa-miR-23a	0.017	0.398	0.7334
hsa-miR-155	hsa-miR-23a	0.031	0.39	0.733
hsa-let-7c	hsa-miR-16	0.038	0.386	0.7328
hsa-miR-203	hsa-miR-30	0.02	0.396	0.7328
hsa-miR-205	hsa-miR-29c	0.02	0.396	0.7328
hsa-miR-200c	hsa-miR-98	0.009	0.402	0.7326
hsa-miR-125b	hsa-miR-192	0.043	0.383	0.7324
hsa-miR-29c	hsa-miR-9	0.025	0.393	0.7324
hsa-miR-223	hsa-miR-29a	0.032	0.389	0.7322
hsa-miR-145	hsa-miR-20b	0.051	0.378	0.7314
hsa-miR-132	hsa-miR-19b	0.024	0.393	0.7314
hsa-miR-132	hsa-miR-30b	0.049	0.379	0.7312
hsa-miR-192	hsa-miR-20b	0.038	0.385	0.731
hsa-miR-138	hsa-miR-182	0.011	0.4	0.731
hsa-miR-124	hsa-miR-221	0	0.406	0.7308
hsa-miR-223	hsa-miR-23a	0.021	0.394	0.7302
hsa-miR-142-3p	hsa-miR-9	0.01	0.4	0.73
hsa-miR-135a	hsa-miR-206	0.026	0.391	0.7298
hsa-miR-106b	hsa-miR-16	0.024	0.392	0.7296
hsa-miR-20b	hsa-miR-223	0	0.405	0.729
hsa-miR-16-1	hsa-miR-29c	0.075	0.363	0.7284
hsa-miR-200a	hsa-miR-34a	0.055	0.374	0.7282
hsa-let-7a	hsa-let-7e	0.343	0.214	0.7282
hsa-miR-17-5p	hsa-miR-205	0.026	0.39	0.728
hsa-miR-20b	hsa-miR-24	0.045	0.379	0.7272
hsa-let-7a	hsa-miR-138	0.043	0.38	0.727
hsa-miR-101	hsa-miR-222	0.034	0.385	0.727
hsa-miR-198	hsa-miR-221	0.025	0.39	0.727
hsa-miR-200c	hsa-miR-29a	0.016	0.395	0.727
hsa-miR-132	hsa-miR-26b	0.039	0.382	0.7266
hsa-miR-181b	hsa-miR-181c	0.145	0.323	0.7264
hsa-miR-128a	hsa-miR-143	0.037	0.383	0.7264
hsa-miR-125b	hsa-miR-29a	0.033	0.385	0.726
hsa-miR-146a	hsa-miR-195	0.02	0.392	0.7256
hsa-let-7a	hsa-miR-214	0.057	0.371	0.7248
hsa-let-7b	hsa-miR-20a	0.021	0.39	0.723
hsa-miR-29b	hsa-miR-30b	0.037	0.381	0.7228
hsa-miR-142-3p	hsa-miR-34a	0.053	0.372	0.7226
hsa-miR-195	hsa-miR-200c	0.044	0.377	0.7226
hsa-miR-126	hsa-miR-128a	0.051	0.373	0.7224
hsa-miR-124	hsa-miR-15a	0.015	0.393	0.7224
hsa-miR-137	hsa-miR-146a	0.029	0.385	0.722
hsa-miR-125b	hsa-miR-20b	0.02	0.39	0.722
hsa-let-7c	hsa-miR-15a	0.032	0.383	0.7214
hsa-miR-107	hsa-miR-155	0.032	0.383	0.7214
hsa-let-7c	hsa-miR-203	0.039	0.379	0.7212
hsa-miR-128a	hsa-miR-200b	0.03	0.384	0.7212
hsa-miR-183	hsa-miR-29b	0.019	0.39	0.721
hsa-miR-19b	hsa-miR-200b	0.026	0.386	0.7208
hsa-miR-22	hsa-miR-29b	0.049	0.373	0.7204
hsa-miR-29b	hsa-miR-34a	0.038	0.379	0.7202
hsa-miR-214	hsa-miR-9	0.034	0.381	0.7198
hsa-miR-138	hsa-miR-22	0.014	0.392	0.7196
hsa-miR-205	hsa-miR-26a	0.095	0.347	0.7196
hsa-miR-10a	hsa-miR-142-3p	0.017	0.39	0.719
hsa-miR-101	hsa-miR-146a	0.009	0.394	0.7182
hsa-miR-10a	hsa-miR-24	0.014	0.391	0.7178
hsa-miR-223	hsa-miR-30c	0.059	0.366	0.7178
hsa-miR-133a	hsa-miR-20a	0.019	0.388	0.7174
hsa-miR-195	hsa-miR-20b	0.042	0.375	0.717
hsa-miR-206	hsa-miR-373	0.033	0.38	0.717
hsa-miR-15b	hsa-miR-200c	0.04	0.376	0.7168
hsa-let-7a	hsa-miR-142-3p	0.047	0.372	0.7166
hsa-miR-192	hsa-miR-223	0.029	0.382	0.7166
hsa-miR-214	hsa-miR-429	0.029	0.382	0.7166
hsa-miR-222	hsa-miR-27a	0.009	0.393	0.7164
hsa-miR-137	hsa-miR-222	0.009	0.393	0.7164
hsa-miR-133a	hsa-miR-223	0.034	0.379	0.7162
hsa-miR-183	hsa-miR-214	0.034	0.379	0.7162
hsa-miR-142-3p	hsa-miR-150	0.048	0.371	0.7158
hsa-miR-206	hsa-miR-20b	0.019	0.387	0.7156
hsa-let-7i	hsa-miR-98	0.404	0.173	0.7154
hsa-miR-16-1	hsa-miR-29a	0.049	0.37	0.715
hsa-miR-143	hsa-miR-181c	0.013	0.39	0.715
hsa-miR-132	hsa-miR-23a	0.011	0.391	0.7148
hsa-miR-142-5p	hsa-miR-218	0	0.397	0.7146
hsa-miR-16	hsa-miR-98	0.023	0.384	0.7142
hsa-miR-107	hsa-miR-142-5p	0.014	0.389	0.7142
hsa-miR-107	hsa-miR-183	0.012	0.39	0.714
hsa-miR-21	hsa-miR-373	0.044	0.372	0.7136
hsa-let-7b	hsa-miR-132	0.017	0.387	0.7136
hsa-miR-107	hsa-miR-141	0.04	0.374	0.7132
hsa-miR-143	hsa-miR-198	0.045	0.371	0.7128
hsa-miR-182	hsa-miR-9	0.016	0.387	0.7126
hsa-miR-141	hsa-miR-20b	0.048	0.369	0.7122
hsa-miR-142-5p	hsa-miR-183	0.03	0.379	0.7122
hsa-miR-125b	hsa-miR-142-3p	0.051	0.367	0.7116
hsa-miR-181b	hsa-miR-98	0.051	0.367	0.7116
hsa-miR-15a	hsa-miR-29c	0.04	0.373	0.7114
hsa-miR-122	hsa-miR-200c	0.031	0.378	0.7114
hsa-miR-106b	hsa-miR-200c	0.029	0.379	0.7112
hsa-miR-152	hsa-miR-200b	0.02	0.384	0.7112
hsa-miR-192	hsa-miR-30b	0.011	0.389	0.7112
hsa-miR-21	hsa-miR-25	0.034	0.376	0.7108
hsa-miR-122	hsa-miR-221	0.039	0.373	0.7104
hsa-miR-148a	hsa-miR-16	0.028	0.379	0.7102
hsa-miR-16-1	hsa-miR-19b	0.025	0.38	0.709
hsa-let-7a	hsa-miR-148a	0.032	0.376	0.7088
hsa-miR-181b	hsa-miR-29a	0.032	0.376	0.7088
hsa-miR-205	hsa-miR-30	0.019	0.383	0.7084
hsa-miR-26a	hsa-miR-29c	0.019	0.383	0.7084
hsa-miR-200b	hsa-miR-23a	0.026	0.379	0.7082
hsa-miR-29a	hsa-miR-9	0.033	0.375	0.708
hsa-miR-181c	hsa-miR-21	0.024	0.38	0.708
hsa-miR-150	hsa-miR-96	0.049	0.366	0.7078
hsa-miR-198	hsa-miR-203	0.049	0.366	0.7078
hsa-let-7a	hsa-miR-34a	0.04	0.371	0.7078
hsa-miR-181a	hsa-miR-34a	0.067	0.356	0.7078
hsa-miR-206	hsa-miR-27b	0.009	0.388	0.7074
hsa-miR-126	hsa-miR-152	0	0.393	0.7074
hsa-let-7a	hsa-miR-142-5p	0	0.393	0.7074
hsa-miR-205	hsa-miR-24	0	0.393	0.7074
hsa-let-7c	hsa-let-7g	0.286	0.234	0.7072
hsa-miR-192	hsa-miR-214	0.041	0.37	0.707
hsa-miR-10a	hsa-miR-29c	0.012	0.386	0.7068
hsa-miR-195	hsa-miR-200b	0.046	0.367	0.7066
hsa-miR-148a	hsa-miR-150	0.044	0.368	0.7064
hsa-miR-24	hsa-miR-29c	0.022	0.38	0.706
hsa-miR-126	hsa-miR-96	0.013	0.385	0.706
hsa-miR-125b	hsa-miR-142-5p	0	0.392	0.7056
hsa-miR-137	hsa-miR-200c	0.025	0.378	0.7054
hsa-let-7e	hsa-miR-98	0.345	0.2	0.705
hsa-miR-148a	hsa-miR-17-5p	0.065	0.355	0.704
hsa-miR-145	hsa-miR-198	0.045	0.366	0.7038
hsa-miR-148a	hsa-miR-9	0.039	0.369	0.7032
hsa-miR-15b	hsa-miR-24	0.021	0.379	0.7032
hsa-miR-137	hsa-miR-155	0.021	0.379	0.7032
hsa-miR-107	hsa-miR-98	0.037	0.37	0.703
hsa-miR-16-1	hsa-miR-25	0.028	0.375	0.703
hsa-miR-205	hsa-miR-9	0.026	0.376	0.7028
hsa-miR-138	hsa-miR-16	0.024	0.377	0.7026
hsa-miR-15a	hsa-miR-19b	0.029	0.374	0.7022
hsa-miR-222	hsa-miR-373	0.027	0.375	0.702
hsa-miR-22	hsa-miR-9	0.009	0.385	0.702
hsa-miR-142-5p	hsa-miR-150	0.016	0.381	0.7018
hsa-miR-200a	hsa-miR-218	0.07	0.351	0.7018
hsa-miR-182	hsa-miR-200a	0.012	0.383	0.7014
hsa-let-7c	hsa-miR-9	0.055	0.359	0.7012
hsa-miR-218	hsa-miR-223	0.053	0.36	0.701
hsa-miR-10a	hsa-miR-183	0.045	0.364	0.7002
hsa-miR-17-5p	hsa-miR-22	0.045	0.364	0.7002
hsa-miR-195	hsa-miR-222	0.036	0.369	0.7002
hsa-miR-132	hsa-miR-133a	0.025	0.375	0.7
hsa-miR-19b	hsa-miR-206	0.032	0.371	0.6998
hsa-miR-142-3p	hsa-miR-20b	0.017	0.379	0.6992
hsa-miR-148a	hsa-miR-34a	0.04	0.366	0.6988
hsa-miR-181b	hsa-miR-218	0.027	0.373	0.6984
hsa-miR-145	hsa-miR-25	0.009	0.383	0.6984
hsa-miR-146a	hsa-miR-372	0.023	0.375	0.698
hsa-miR-429	hsa-miR-9	0.023	0.375	0.698
hsa-miR-142-3p	hsa-miR-29b	0.021	0.375	0.696
hsa-miR-142-3p	hsa-miR-429	0.021	0.375	0.696
hsa-miR-142-5p	hsa-miR-34a	0.01	0.381	0.6958
hsa-miR-142-5p	hsa-miR-214	0.026	0.372	0.6956
hsa-miR-203	hsa-miR-26b	0.024	0.373	0.6954
hsa-let-7g	hsa-miR-146a	0.022	0.374	0.6952
hsa-miR-1	hsa-miR-142-5p	0	0.386	0.6948
hsa-miR-126	hsa-miR-27a	0.043	0.362	0.6946
hsa-miR-17-5p	hsa-miR-183	0.095	0.333	0.6944
hsa-miR-148a	hsa-miR-22	0.014	0.378	0.6944
hsa-miR-26a	hsa-miR-98	0.08	0.341	0.6938
hsa-miR-200c	hsa-miR-372	0.094	0.333	0.6934
hsa-miR-143	hsa-miR-373	0	0.385	0.693
hsa-miR-142-3p	hsa-miR-15a	0.046	0.359	0.6922
hsa-miR-34a	hsa-miR-429	0.035	0.365	0.692
hsa-miR-122	hsa-miR-183	0.063	0.349	0.6912
hsa-let-7a	hsa-miR-29c	0.036	0.364	0.6912
hsa-miR-198	hsa-miR-24	0.025	0.37	0.691
hsa-miR-181a	hsa-miR-30d	0.038	0.362	0.6896
hsa-miR-200b	hsa-miR-32	0.018	0.373	0.6894
hsa-miR-16	hsa-miR-198	0.023	0.37	0.689
hsa-miR-146a	hsa-miR-181c	0.012	0.376	0.6888
hsa-miR-1	hsa-miR-10a	0.033	0.364	0.6882
hsa-miR-107	hsa-miR-20a	0.04	0.36	0.688
hsa-miR-128a	hsa-miR-30	0.022	0.37	0.688
hsa-miR-203	hsa-miR-23a	0.011	0.376	0.6878
hsa-miR-26a	hsa-miR-30	0.009	0.377	0.6876
hsa-miR-146a	hsa-miR-19b	0.019	0.371	0.6868
hsa-miR-133a	hsa-miR-221	0.017	0.372	0.6866
hsa-miR-29b	hsa-miR-30	0.024	0.368	0.6864
hsa-miR-200c	hsa-miR-26b	0.027	0.366	0.6858
hsa-miR-106b	hsa-miR-24	0.043	0.357	0.6856
hsa-miR-101	hsa-miR-206	0.016	0.372	0.6856
hsa-miR-10a	hsa-miR-141	0.023	0.368	0.6854
hsa-miR-200c	hsa-miR-218	0.039	0.359	0.6852
hsa-miR-15a	hsa-miR-200a	0.019	0.37	0.685
hsa-miR-200b	hsa-miR-26b	0.019	0.37	0.685
hsa-miR-152	hsa-miR-181b	0.013	0.373	0.6844
hsa-miR-142-5p	hsa-miR-26b	0	0.38	0.684
hsa-miR-181a	hsa-miR-20b	0	0.38	0.684
hsa-miR-183	hsa-miR-26b	0.052	0.351	0.6838
hsa-miR-138	hsa-miR-200a	0.016	0.371	0.6838
hsa-miR-106b	hsa-miR-34a	0.041	0.357	0.6836
hsa-miR-150	hsa-miR-15b	0.022	0.367	0.6826
hsa-miR-16	hsa-miR-29a	0.013	0.372	0.6826
hsa-miR-221	hsa-miR-96	0.016	0.37	0.682
hsa-miR-181a	hsa-miR-218	0.041	0.356	0.6818
hsa-let-7c	hsa-miR-10a	0.068	0.341	0.6818
hsa-miR-142-3p	hsa-miR-29c	0.037	0.358	0.6814
hsa-miR-155	hsa-miR-19a	0.01	0.373	0.6814
hsa-miR-107	hsa-miR-223	0.06	0.345	0.681
hsa-miR-181b	hsa-miR-30c	0.04	0.356	0.6808
hsa-miR-203	hsa-miR-30c	0.04	0.356	0.6808
hsa-miR-200a	hsa-miR-29b	0.022	0.366	0.6808
hsa-let-7a	hsa-miR-30b	0.056	0.347	0.6806
hsa-miR-107	hsa-miR-16-1	0.056	0.347	0.6806
hsa-miR-135a	hsa-miR-16-1	0.029	0.362	0.6806
hsa-miR-200b	hsa-miR-372	0.02	0.367	0.6806
hsa-miR-198	hsa-miR-200c	0.018	0.368	0.6804
hsa-miR-138	hsa-miR-142-3p	0.015	0.369	0.6792
hsa-miR-142-3p	hsa-miR-148a	0.015	0.369	0.6792
hsa-miR-30	hsa-miR-34a	0.04	0.355	0.679
hsa-miR-206	hsa-miR-372	0.018	0.367	0.6786
hsa-let-7c	hsa-miR-22	0.03	0.36	0.678
hsa-miR-146a	hsa-miR-23b	0.021	0.365	0.678
hsa-miR-181a	hsa-miR-24	0.012	0.37	0.678
hsa-miR-183	hsa-miR-98	0.053	0.347	0.6776
hsa-let-7b	hsa-miR-203	0.024	0.363	0.6774
hsa-miR-10a	hsa-miR-26a	0.012	0.369	0.6762
hsa-miR-192	hsa-miR-30	0.012	0.369	0.6762
hsa-miR-125b	hsa-miR-200a	0.064	0.34	0.676
hsa-let-7c	hsa-miR-181a	0.019	0.365	0.676
hsa-miR-200c	hsa-miR-96	0.051	0.347	0.6756
hsa-miR-106b	hsa-miR-30	0.022	0.363	0.6754
hsa-miR-135a	hsa-miR-203	0.038	0.354	0.6752
hsa-miR-200b	hsa-miR-27b	0.029	0.359	0.6752
hsa-miR-126	hsa-miR-93	0	0.375	0.675
hsa-miR-200a	hsa-miR-30b	0.043	0.351	0.6748
hsa-miR-15a	hsa-miR-98	0.03	0.358	0.6744
hsa-let-7f	hsa-let-7i	0.478	0.109	0.6742
hsa-miR-143	hsa-miR-372	0.051	0.346	0.6738
hsa-miR-126	hsa-miR-15b	0.024	0.361	0.6738
hsa-miR-107	hsa-miR-15b	0.202	0.262	0.6736
hsa-miR-183	hsa-miR-30c	0.031	0.357	0.6736
hsa-miR-1	hsa-miR-198	0.022	0.362	0.6736
hsa-miR-138	hsa-miR-29b	0.02	0.363	0.6734
hsa-miR-141	hsa-miR-29a	0.018	0.364	0.6732
hsa-miR-107	hsa-miR-15a	0.088	0.325	0.673
hsa-miR-122	hsa-miR-192	0.06	0.34	0.672
hsa-let-7a	hsa-miR-192	0.049	0.346	0.6718
hsa-miR-148a	hsa-miR-182	0.011	0.367	0.6716
hsa-miR-223	hsa-miR-429	0.032	0.355	0.671
hsa-miR-125b	hsa-miR-138	0.048	0.346	0.6708
hsa-miR-16	hsa-miR-30c	0.03	0.356	0.6708
hsa-miR-130b	hsa-miR-148a	0.127	0.302	0.6706
hsa-miR-222	hsa-miR-27b	0.019	0.362	0.6706
hsa-miR-124	hsa-miR-30b	0.01	0.367	0.6706
hsa-miR-181a	hsa-miR-30c	0.04	0.35	0.67
hsa-miR-15a	hsa-miR-30c	0.038	0.351	0.6698
hsa-let-7c	hsa-miR-142-3p	0.011	0.366	0.6698
hsa-miR-20a	hsa-miR-218	0.011	0.366	0.6698
hsa-miR-107	hsa-miR-9	0.027	0.357	0.6696
hsa-miR-148a	hsa-miR-15a	0.025	0.358	0.6694
hsa-miR-142-5p	hsa-miR-15b	0.012	0.365	0.669
hsa-miR-183	hsa-miR-9	0.019	0.361	0.6688
hsa-miR-107	hsa-miR-148a	0.053	0.342	0.6686
hsa-miR-142-3p	hsa-miR-142-5p	0.017	0.362	0.6686
hsa-miR-22	hsa-miR-30	0.031	0.354	0.6682
hsa-miR-203	hsa-miR-96	0.022	0.359	0.6682
hsa-miR-205	hsa-miR-29a	0.02	0.36	0.668
hsa-miR-142-5p	hsa-miR-16	0.01	0.365	0.667
hsa-miR-20b	hsa-miR-93	0.267	0.222	0.6666
hsa-miR-29c	hsa-miR-34a	0.051	0.342	0.6666
hsa-miR-142-5p	hsa-miR-30b	0	0.37	0.666
hsa-miR-203	hsa-miR-29c	0.021	0.358	0.6654
hsa-let-7c	hsa-miR-29b	0.031	0.352	0.6646
hsa-miR-141	hsa-miR-98	0.065	0.333	0.6644
hsa-miR-128a	hsa-miR-145	0.019	0.358	0.6634
hsa-let-7c	hsa-miR-182	0.008	0.364	0.6632
hsa-miR-137	hsa-miR-141	0.029	0.352	0.6626
hsa-miR-146a	hsa-miR-25	0.02	0.357	0.6626
hsa-miR-24	hsa-miR-30	0.02	0.357	0.6626
hsa-miR-222	hsa-miR-26b	0.018	0.358	0.6624
hsa-miR-181b	hsa-miR-29c	0.043	0.344	0.6622
hsa-miR-132	hsa-miR-181c	0.016	0.359	0.6622
hsa-miR-132	hsa-miR-93	0.016	0.359	0.6622
hsa-miR-9	hsa-miR-98	0.028	0.352	0.6616
hsa-miR-34a	hsa-miR-9	0.053	0.338	0.6614
hsa-miR-182	hsa-miR-30d	0.017	0.358	0.6614
hsa-miR-221	hsa-miR-27a	0.017	0.358	0.6614
hsa-miR-132	hsa-miR-135a	0.013	0.36	0.661
hsa-miR-1	hsa-miR-133a	0.074	0.326	0.6608
hsa-miR-19a	hsa-miR-20a	0.045	0.342	0.6606
hsa-miR-17-5p	hsa-miR-200a	0.018	0.357	0.6606
hsa-miR-122	hsa-miR-143	0.068	0.329	0.6602
hsa-miR-122	hsa-miR-141	0.012	0.36	0.66
hsa-miR-20a	hsa-miR-23a	0.037	0.346	0.6598
hsa-miR-143	hsa-miR-218	0.037	0.346	0.6598
hsa-miR-10a	hsa-miR-205	0.013	0.359	0.6592
hsa-miR-182	hsa-miR-214	0.029	0.35	0.659
hsa-miR-148a	hsa-miR-24	0.027	0.351	0.6588
hsa-miR-198	hsa-miR-9	0.027	0.351	0.6588
hsa-let-7b	hsa-miR-221	0.066	0.329	0.6582
hsa-miR-128a	hsa-miR-223	0.026	0.351	0.6578
hsa-miR-198	hsa-miR-20a	0.04	0.343	0.6574
hsa-miR-150	hsa-miR-181b	0.083	0.319	0.6572
hsa-miR-101	hsa-miR-155	0.02	0.354	0.6572
hsa-miR-16	hsa-miR-19b	0.009	0.36	0.657
hsa-miR-182	hsa-miR-22	0.119	0.298	0.6554
hsa-miR-10a	hsa-miR-192	0	0.364	0.6552
hsa-miR-19b	hsa-miR-200c	0.061	0.33	0.655
hsa-miR-214	hsa-miR-22	0.034	0.345	0.655
hsa-miR-16	hsa-miR-200a	0.025	0.35	0.655
hsa-miR-152	hsa-miR-21	0.023	0.351	0.6548
hsa-miR-148a	hsa-miR-29b	0.03	0.347	0.6546
hsa-miR-107	hsa-miR-29b	0.037	0.343	0.6544
hsa-miR-30b	hsa-miR-9	0.036	0.343	0.6534
hsa-miR-107	hsa-miR-17-5p	0.028	0.347	0.6526
hsa-miR-138	hsa-miR-30b	0.019	0.352	0.6526
hsa-miR-137	hsa-miR-143	0.01	0.357	0.6526
hsa-miR-122	hsa-miR-203	0.044	0.338	0.6524
hsa-miR-126	hsa-miR-198	0.044	0.338	0.6524
hsa-let-7c	hsa-miR-223	0.069	0.324	0.6522
hsa-miR-128a	hsa-miR-16-1	0.015	0.354	0.6522
hsa-miR-126	hsa-miR-137	0.013	0.355	0.652
hsa-miR-203	hsa-miR-218	0.013	0.355	0.652
hsa-miR-125b	hsa-miR-22	0.047	0.336	0.6518
hsa-miR-150	hsa-miR-29a	0.011	0.356	0.6518
hsa-miR-107	hsa-miR-181b	0.074	0.321	0.6518
hsa-miR-141	hsa-miR-218	0.045	0.337	0.6516
hsa-miR-20a	hsa-miR-217	0.023	0.349	0.6512
hsa-miR-17-5p	hsa-miR-26a	0.037	0.341	0.6508
hsa-miR-146a	hsa-miR-32	0.01	0.356	0.6508
hsa-miR-24	hsa-miR-25	0.051	0.333	0.6504
hsa-miR-141	hsa-miR-198	0.02	0.35	0.65
hsa-miR-221	hsa-miR-27b	0.018	0.351	0.6498
hsa-miR-142-5p	hsa-miR-198	0	0.361	0.6498
hsa-miR-181b	hsa-miR-20b	0	0.361	0.6498
hsa-miR-101	hsa-miR-145	0.05	0.333	0.6494
hsa-miR-137	hsa-miR-221	0.024	0.347	0.6486
hsa-miR-10a	hsa-miR-182	0.049	0.333	0.6484
hsa-miR-146a	hsa-miR-93	0	0.36	0.648
hsa-miR-142-5p	hsa-miR-195	0	0.36	0.648
hsa-miR-17-5p	hsa-miR-29a	0.025	0.346	0.6478
hsa-miR-20a	hsa-miR-26b	0.03	0.343	0.6474
hsa-miR-26a	hsa-miR-29a	0.019	0.349	0.6472
hsa-miR-142-3p	hsa-miR-30d	0.01	0.354	0.6472
hsa-miR-142-5p	hsa-miR-29b	0.01	0.354	0.6472
hsa-miR-128a	hsa-miR-20a	0.033	0.341	0.6468
hsa-miR-16-1	hsa-miR-30c	0.033	0.341	0.6468
hsa-miR-17-5p	hsa-miR-25	0.029	0.343	0.6464
hsa-miR-22	hsa-miR-34a	0.029	0.343	0.6464
hsa-miR-133a	hsa-miR-9	0.036	0.339	0.6462
hsa-miR-22	hsa-miR-429	0.036	0.339	0.6462
hsa-miR-150	hsa-miR-20b	0	0.359	0.6462
hsa-miR-16-1	hsa-miR-373	0	0.359	0.6462
hsa-miR-214	hsa-miR-98	0.046	0.333	0.6454
hsa-miR-124	hsa-miR-125b	0.019	0.348	0.6454
hsa-miR-222	hsa-miR-372	0.098	0.304	0.6452
hsa-miR-1	hsa-miR-29a	0.017	0.349	0.6452
hsa-miR-29b	hsa-miR-30c	0.04	0.336	0.6448
hsa-let-7c	hsa-miR-148a	0.02	0.347	0.6446
hsa-miR-20b	hsa-miR-30	0.011	0.352	0.6446
hsa-miR-192	hsa-miR-30d	0.011	0.352	0.6446
hsa-miR-198	hsa-miR-205	0.011	0.352	0.6446
hsa-miR-183	hsa-miR-30d	0.01	0.352	0.6436
hsa-miR-106b	hsa-miR-372	0.161	0.268	0.6434
hsa-miR-126	hsa-miR-181c	0	0.357	0.6426
hsa-miR-19b	hsa-miR-205	0	0.357	0.6426
hsa-miR-106b	hsa-miR-183	0.043	0.333	0.6424
hsa-let-7g	hsa-miR-200b	0.03	0.34	0.642
hsa-miR-128a	hsa-miR-155	0.028	0.341	0.6418
hsa-miR-205	hsa-miR-218	0.064	0.321	0.6418
hsa-miR-205	hsa-miR-30b	0.026	0.342	0.6416
hsa-miR-145	hsa-miR-19b	0.017	0.347	0.6416
hsa-miR-206	hsa-miR-32	0.008	0.352	0.6416
hsa-miR-15b	hsa-miR-34a	0.008	0.352	0.6416
hsa-miR-195	hsa-miR-24	0.049	0.329	0.6412
hsa-miR-30	hsa-miR-30b	0.031	0.339	0.6412
hsa-miR-16	hsa-miR-23a	0.022	0.344	0.6412
hsa-miR-150	hsa-miR-30	0.022	0.344	0.6412
hsa-miR-126	hsa-miR-19a	0.012	0.349	0.6402
hsa-miR-21	hsa-miR-23b	0.017	0.346	0.6398
hsa-miR-126	hsa-miR-135a	0.031	0.338	0.6394
hsa-let-7g	hsa-miR-21	0.011	0.349	0.6392
hsa-miR-200a	hsa-miR-20b	0.018	0.345	0.639
hsa-miR-106b	hsa-miR-142-5p	0	0.355	0.639
hsa-miR-155	hsa-miR-32	0.016	0.346	0.6388
hsa-miR-10a	hsa-miR-203	0.014	0.347	0.6386
hsa-let-7b	hsa-miR-143	0.039	0.333	0.6384
hsa-miR-138	hsa-miR-141	0.044	0.33	0.638
hsa-miR-133a	hsa-miR-200c	0.017	0.345	0.638
hsa-miR-132	hsa-miR-32	0.038	0.333	0.6374
hsa-miR-124	hsa-miR-223	0.011	0.348	0.6374
hsa-miR-181a	hsa-miR-23a	0.011	0.348	0.6374
hsa-let-7a	hsa-miR-15b	0.054	0.324	0.6372
hsa-let-7b	hsa-miR-142-5p	0	0.354	0.6372
hsa-miR-152	hsa-miR-16-1	0	0.354	0.6372
hsa-miR-138	hsa-miR-15a	0.025	0.34	0.637
hsa-miR-132	hsa-miR-30d	0.03	0.337	0.6366
hsa-miR-20a	hsa-miR-32	0.03	0.337	0.6366
hsa-miR-133a	hsa-miR-183	0.037	0.333	0.6364
hsa-miR-148a	hsa-miR-30	0.011	0.347	0.6356
hsa-miR-142-3p	hsa-miR-98	0.045	0.328	0.6354
hsa-miR-135a	hsa-miR-223	0.05	0.325	0.635
hsa-miR-135a	hsa-miR-183	0.068	0.315	0.635
hsa-miR-106b	hsa-miR-205	0.012	0.346	0.6348
hsa-let-7b	hsa-miR-98	0.253	0.212	0.6346
hsa-miR-206	hsa-miR-96	0.024	0.339	0.6342
hsa-miR-124	hsa-miR-150	0.006	0.349	0.6342
hsa-miR-23a	hsa-miR-23b	0.542	0.051	0.6338
hsa-miR-125b	hsa-miR-30c	0.047	0.326	0.6338
hsa-miR-29b	hsa-miR-30d	0.047	0.326	0.6338
hsa-miR-15a	hsa-miR-96	0.023	0.339	0.6332
hsa-miR-138	hsa-miR-30	0.021	0.34	0.633
hsa-miR-142-5p	hsa-miR-30d	0.021	0.34	0.633
hsa-miR-200c	hsa-miR-373	0.017	0.342	0.6326
hsa-let-7a	hsa-miR-107	0.051	0.323	0.6324
hsa-miR-130a	hsa-miR-21	0.011	0.345	0.632
hsa-let-7a	hsa-miR-29a	0.027	0.336	0.6318
hsa-miR-223	hsa-miR-26b	0.061	0.317	0.6316
hsa-miR-1	hsa-miR-200a	0.014	0.343	0.6314
hsa-miR-141	hsa-miR-96	0.048	0.324	0.6312
hsa-miR-16	hsa-miR-20b	0.024	0.337	0.6306
hsa-miR-19b	hsa-miR-223	0.011	0.344	0.6302
hsa-miR-137	hsa-miR-206	0.016	0.341	0.6298
hsa-miR-30	hsa-miR-9	0.016	0.341	0.6298
hsa-miR-198	hsa-miR-223	0.023	0.337	0.6296
hsa-miR-124	hsa-miR-141	0.005	0.347	0.6296
hsa-miR-125b	hsa-miR-98	0.046	0.324	0.6292
hsa-miR-181a	hsa-miR-198	0.037	0.329	0.6292
hsa-miR-141	hsa-miR-195	0.04	0.327	0.6286
hsa-miR-138	hsa-miR-26a	0.022	0.337	0.6286
hsa-miR-181b	hsa-miR-96	0.022	0.337	0.6286
hsa-miR-126	hsa-miR-19b	0.013	0.342	0.6286
hsa-miR-24	hsa-miR-29b	0.029	0.333	0.6284
hsa-miR-145	hsa-miR-217	0.052	0.32	0.628
hsa-miR-29c	hsa-miR-30b	0.042	0.325	0.627
hsa-miR-222	hsa-miR-320	0.02	0.337	0.6266
hsa-let-7c	hsa-miR-24	0.083	0.302	0.6266
hsa-miR-10a	hsa-miR-138	0	0.348	0.6264
hsa-miR-221	hsa-miR-23a	0.016	0.339	0.6262
hsa-miR-126	hsa-miR-30	0.048	0.321	0.6258
hsa-miR-16-1	hsa-miR-23a	0.012	0.341	0.6258
hsa-miR-107	hsa-miR-138	0.026	0.333	0.6254
hsa-miR-16-1	hsa-miR-26b	0.042	0.324	0.6252
hsa-miR-26a	hsa-miR-429	0.042	0.324	0.6252
hsa-miR-15b	hsa-miR-9	0.049	0.32	0.625
hsa-miR-133a	hsa-miR-133b	0.551	0.041	0.6248
hsa-miR-203	hsa-miR-373	0.011	0.341	0.6248
hsa-miR-128a	hsa-miR-221	0.009	0.342	0.6246
hsa-miR-132	hsa-miR-195	0.025	0.333	0.6244
hsa-miR-21	hsa-miR-27a	0.028	0.331	0.6238
hsa-miR-107	hsa-miR-429	0.033	0.328	0.6234
hsa-miR-200a	hsa-miR-26b	0.015	0.338	0.6234
hsa-miR-124	hsa-miR-16-1	0.006	0.343	0.6234
hsa-let-7c	hsa-miR-150	0.076	0.304	0.6232
hsa-let-7b	hsa-miR-125b	0.047	0.32	0.623
hsa-miR-21	hsa-miR-7	0.038	0.325	0.623
hsa-miR-182	hsa-miR-30	0.018	0.336	0.6228
hsa-miR-146a	hsa-miR-320	0.023	0.333	0.6224
hsa-miR-150	hsa-miR-29c	0.023	0.333	0.6224
hsa-miR-150	hsa-miR-26b	0.055	0.315	0.622
hsa-miR-125b	hsa-miR-148a	0.028	0.33	0.622
hsa-miR-182	hsa-miR-29c	0.028	0.33	0.622
hsa-miR-205	hsa-miR-98	0.035	0.326	0.6218
hsa-miR-142-5p	hsa-miR-15a	0.006	0.342	0.6216
hsa-miR-10a	hsa-miR-148a	0.031	0.328	0.6214
hsa-miR-182	hsa-miR-98	0.022	0.333	0.6214
hsa-miR-135a	hsa-miR-155	0.038	0.324	0.6212
hsa-let-7e	hsa-let-7f	0.468	0.085	0.621
hsa-miR-142-5p	hsa-miR-182	0	0.345	0.621
hsa-miR-142-5p	hsa-miR-20b	0	0.345	0.621
hsa-miR-221	hsa-miR-373	0.025	0.331	0.6208
hsa-miR-200c	hsa-miR-23a	0.016	0.336	0.6208
hsa-miR-122	hsa-miR-150	0.05	0.317	0.6206
hsa-miR-106b	hsa-miR-125b	0.05	0.317	0.6206
hsa-miR-150	hsa-miR-30b	0.05	0.317	0.6206
hsa-let-7b	hsa-miR-29b	0.041	0.322	0.6206
hsa-miR-101	hsa-miR-20a	0.037	0.324	0.6202
hsa-miR-145	hsa-miR-27a	0.035	0.325	0.62
hsa-miR-141	hsa-miR-26b	0.031	0.327	0.6196
hsa-miR-17-5p	hsa-miR-9	0.02	0.333	0.6194
hsa-miR-152	hsa-miR-181a	0.027	0.329	0.6192
hsa-miR-148a	hsa-miR-29c	0	0.344	0.6192
hsa-miR-122	hsa-miR-138	0	0.344	0.6192
hsa-miR-15b	hsa-miR-183	0	0.344	0.6192
hsa-miR-142-3p	hsa-miR-15b	0.012	0.337	0.6186
hsa-miR-122	hsa-miR-200a	0.019	0.333	0.6184
hsa-miR-101	hsa-miR-203	0.044	0.319	0.6182
hsa-miR-130b	hsa-miR-20a	0.044	0.319	0.6182
hsa-miR-125b	hsa-miR-214	0.033	0.325	0.618
hsa-miR-152	hsa-miR-20a	0.011	0.337	0.6176
hsa-miR-192	hsa-miR-29b	0.011	0.337	0.6176
hsa-miR-30d	hsa-miR-9	0.045	0.318	0.6174
hsa-miR-130b	hsa-miR-16-1	0	0.343	0.6174
hsa-miR-192	hsa-miR-26b	0	0.343	0.6174
hsa-miR-133a	hsa-miR-192	0	0.343	0.6174
hsa-miR-142-3p	hsa-miR-25	0.043	0.319	0.6172
hsa-miR-200b	hsa-miR-25	0.028	0.327	0.6166
hsa-miR-22	hsa-miR-30b	0.028	0.327	0.6166
hsa-miR-200c	hsa-miR-20b	0.01	0.337	0.6166
hsa-miR-19a	hsa-miR-200b	0.042	0.319	0.6162
hsa-miR-124	hsa-miR-24	0.006	0.339	0.6162
hsa-miR-20a	hsa-miR-27a	0.04	0.32	0.616
hsa-let-7d	hsa-miR-200b	0.052	0.313	0.6154
hsa-miR-200b	hsa-miR-320	0.021	0.33	0.615
hsa-let-7c	hsa-miR-34a	0.047	0.315	0.614
hsa-miR-124	hsa-miR-9	0.029	0.325	0.614
hsa-miR-145	hsa-miR-181c	0.02	0.33	0.614
hsa-miR-155	hsa-miR-181c	0.011	0.335	0.614
hsa-miR-16-1	hsa-miR-195	0.054	0.311	0.6138
hsa-miR-106b	hsa-miR-192	0.036	0.321	0.6138
hsa-miR-142-3p	hsa-miR-93	0.036	0.321	0.6138
hsa-miR-16	hsa-miR-96	0.036	0.321	0.6138
hsa-miR-15b	hsa-miR-192	0	0.341	0.6138
hsa-miR-142-3p	hsa-miR-30	0.034	0.322	0.6136
hsa-miR-16-1	hsa-miR-372	0.032	0.323	0.6134
hsa-miR-126	hsa-miR-25	0.014	0.333	0.6134
hsa-miR-135a	hsa-miR-145	0.046	0.315	0.613
hsa-miR-107	hsa-miR-26a	0.031	0.323	0.6124
hsa-miR-126	hsa-miR-23a	0.013	0.333	0.6124
hsa-miR-214	hsa-miR-30	0.018	0.33	0.612
hsa-let-7a	hsa-let-7i	0.329	0.157	0.6116
hsa-miR-132	hsa-miR-153	0.028	0.324	0.6112
hsa-miR-24	hsa-miR-30b	0.028	0.324	0.6112
hsa-miR-101	hsa-miR-200b	0.026	0.325	0.611
hsa-miR-145	hsa-miR-373	0.026	0.325	0.611
hsa-miR-133a	hsa-miR-181b	0.011	0.333	0.6104
hsa-miR-181a	hsa-miR-195	0.011	0.333	0.6104
hsa-let-7b	hsa-miR-141	0.036	0.319	0.6102
hsa-miR-16-1	hsa-miR-32	0.027	0.324	0.6102
hsa-miR-183	hsa-miR-198	0.025	0.325	0.61
hsa-miR-106b	hsa-miR-26a	0.023	0.326	0.6098
hsa-miR-19b	hsa-miR-20b	0.068	0.301	0.6098
hsa-let-7f	hsa-miR-143	0.024	0.325	0.609
hsa-miR-181b	hsa-miR-26b	0.024	0.325	0.609
hsa-miR-122	hsa-miR-16	0.015	0.33	0.609
hsa-miR-106b	hsa-miR-30d	0.02	0.327	0.6086
hsa-miR-138	hsa-miR-30d	0.02	0.327	0.6086
hsa-miR-182	hsa-miR-30c	0.045	0.313	0.6084
hsa-miR-15b	hsa-miR-223	0.052	0.309	0.6082
hsa-miR-17-5p	hsa-miR-195	0.041	0.315	0.608
hsa-miR-21	hsa-miR-217	0.03	0.321	0.6078
hsa-miR-192	hsa-miR-93	0.019	0.327	0.6076
hsa-miR-30b	hsa-miR-34a	0.053	0.308	0.6074
hsa-miR-155	hsa-miR-27a	0.026	0.323	0.6074
hsa-miR-192	hsa-miR-218	0.017	0.328	0.6074
hsa-miR-206	hsa-miR-25	0.017	0.328	0.6074
hsa-let-7c	hsa-miR-30	0.008	0.333	0.6074
hsa-miR-16-1	hsa-miR-7	0.018	0.327	0.6066
hsa-miR-148a	hsa-miR-29a	0	0.337	0.6066
hsa-let-7c	hsa-miR-200a	0.034	0.318	0.6064
hsa-miR-107	hsa-miR-142-3p	0.014	0.329	0.6062
hsa-miR-222	hsa-miR-25	0.057	0.305	0.606
hsa-miR-17-5p	hsa-miR-19b	0.053	0.307	0.6056
hsa-miR-1	hsa-miR-15b	0.008	0.332	0.6056
hsa-miR-126	hsa-miR-23b	0.015	0.328	0.6054
hsa-miR-124	hsa-miR-205	0.011	0.33	0.605
hsa-miR-30d	hsa-miR-34a	0.023	0.323	0.6044
hsa-let-7c	hsa-miR-30b	0.055	0.305	0.604
hsa-miR-15a	hsa-miR-29a	0.028	0.32	0.604
hsa-miR-138	hsa-miR-30c	0.01	0.33	0.604
hsa-miR-142-3p	hsa-miR-30b	0.01	0.33	0.604
hsa-miR-135a	hsa-miR-26a	0.044	0.311	0.6038
hsa-miR-429	hsa-miR-98	0.035	0.316	0.6038
hsa-miR-203	hsa-miR-93	0.029	0.319	0.6032
hsa-miR-141	hsa-miR-30c	0.034	0.316	0.6028
hsa-miR-107	hsa-miR-22	0.025	0.321	0.6028
hsa-miR-142-3p	hsa-miR-29a	0.025	0.321	0.6028
hsa-miR-145	hsa-miR-372	0.05	0.307	0.6026
hsa-miR-101	hsa-miR-132	0.023	0.322	0.6026
hsa-miR-135a	hsa-miR-143	0.023	0.322	0.6026
hsa-miR-195	hsa-miR-93	0.028	0.319	0.6022
hsa-miR-1	hsa-miR-106b	0.033	0.316	0.6018
hsa-miR-183	hsa-miR-29a	0.022	0.322	0.6016
hsa-miR-133a	hsa-miR-16	0.018	0.324	0.6012
hsa-miR-200b	hsa-miR-7	0.034	0.315	0.601
hsa-miR-135a	hsa-miR-200c	0.057	0.302	0.6006
hsa-miR-101	hsa-miR-126	0.039	0.312	0.6006
hsa-miR-200a	hsa-miR-30c	0.035	0.314	0.6002
hsa-miR-126	hsa-miR-130a	0.051	0.305	0.6
hsa-miR-1	hsa-miR-107	0.013	0.326	0.5998
hsa-miR-130a	hsa-miR-130b	0.353	0.137	0.5996
hsa-miR-122	hsa-miR-142-5p	0	0.333	0.5994
hsa-miR-133a	hsa-miR-142-3p	0	0.333	0.5994
hsa-miR-138	hsa-miR-29c	0	0.333	0.5994
hsa-miR-152	hsa-miR-222	0	0.333	0.5994
hsa-miR-142-5p	hsa-miR-148a	0.048	0.306	0.5988
hsa-miR-192	hsa-miR-30c	0.012	0.326	0.5988
hsa-miR-218	hsa-miR-29b	0.01	0.327	0.5986
hsa-miR-218	hsa-miR-9	0.01	0.327	0.5986
hsa-miR-206	hsa-miR-27a	0.008	0.328	0.5984
hsa-miR-122	hsa-miR-181b	0.06	0.299	0.5982
hsa-miR-181a	hsa-miR-96	0.011	0.326	0.5978
hsa-miR-29a	hsa-miR-98	0.011	0.326	0.5978
hsa-miR-23a	hsa-miR-9	0.043	0.308	0.5974
hsa-miR-142-3p	hsa-miR-152	0.016	0.323	0.5974
hsa-miR-106b	hsa-miR-29b	0.041	0.309	0.5972
hsa-miR-181b	hsa-miR-372	0.014	0.324	0.5972
hsa-miR-10a	hsa-miR-34a	0.021	0.32	0.597
hsa-miR-143	hsa-miR-19b	0.021	0.32	0.597
hsa-miR-200b	hsa-miR-23b	0.019	0.321	0.5968
hsa-miR-106b	hsa-miR-200a	0.017	0.322	0.5966
hsa-miR-16-1	hsa-miR-218	0.015	0.323	0.5964
hsa-miR-1	hsa-miR-137	0.004	0.329	0.5962
hsa-miR-145	hsa-miR-7	0.054	0.301	0.5958
hsa-miR-145	hsa-miR-23b	0.027	0.315	0.594
hsa-miR-198	hsa-miR-30b	0.027	0.315	0.594
hsa-miR-142-5p	hsa-miR-30c	0	0.33	0.594
hsa-miR-181a	hsa-miR-29c	0.032	0.312	0.5936
hsa-miR-107	hsa-miR-192	0.03	0.313	0.5934
hsa-miR-152	hsa-miR-200c	0.01	0.324	0.5932
hsa-miR-124	hsa-miR-203	0.017	0.32	0.593
hsa-miR-132	hsa-miR-19a	0.033	0.311	0.5928
hsa-miR-205	hsa-miR-20b	0.04	0.307	0.5926
hsa-miR-192	hsa-miR-372	0.036	0.309	0.5922
hsa-miR-142-3p	hsa-miR-373	0	0.329	0.5922
hsa-miR-183	hsa-miR-218	0	0.329	0.5922
hsa-miR-24	hsa-miR-30d	0.07	0.29	0.592
hsa-miR-133b	hsa-miR-222	0.01	0.323	0.5914
hsa-miR-132	hsa-miR-30c	0.042	0.305	0.591
hsa-miR-19a	hsa-miR-203	0.042	0.305	0.591
hsa-let-7f	hsa-miR-200b	0.02	0.317	0.5906
hsa-miR-181b	hsa-miR-30	0.02	0.317	0.5906
hsa-miR-206	hsa-miR-7	0.02	0.317	0.5906
hsa-miR-223	hsa-miR-7	0.045	0.303	0.5904
hsa-miR-200b	hsa-miR-27a	0.018	0.318	0.5904
hsa-miR-125b	hsa-miR-23a	0.025	0.314	0.5902
hsa-miR-101	hsa-miR-142-3p	0.012	0.321	0.5898
hsa-miR-15b	hsa-miR-29b	0.008	0.323	0.5894
hsa-let-7a	hsa-miR-30d	0.033	0.309	0.5892
hsa-miR-122	hsa-miR-182	0.092	0.276	0.5888
hsa-miR-122	hsa-miR-26a	0.092	0.276	0.5888
hsa-miR-148a	hsa-miR-214	0.061	0.293	0.5884
hsa-miR-146a	hsa-miR-7	0.025	0.313	0.5884
hsa-miR-17-5p	hsa-miR-30d	0.032	0.309	0.5882
hsa-miR-19b	hsa-miR-22	0.023	0.314	0.5882
hsa-let-7d	hsa-miR-98	0.327	0.145	0.588
hsa-miR-195	hsa-miR-221	0.033	0.308	0.5874
hsa-let-7a	hsa-miR-128a	0.033	0.308	0.5874
hsa-miR-181b	hsa-miR-23a	0.033	0.308	0.5874
hsa-miR-200a	hsa-miR-30d	0.033	0.308	0.5874
hsa-miR-183	hsa-miR-195	0.024	0.313	0.5874
hsa-let-7c	hsa-let-7f	0.303	0.158	0.5874
hsa-miR-101	hsa-miR-221	0.04	0.304	0.5872
hsa-miR-302d	hsa-miR-372	0.319	0.149	0.5872
hsa-miR-152	hsa-miR-203	0.027	0.311	0.5868
hsa-miR-145	hsa-miR-152	0.009	0.321	0.5868
hsa-miR-181c	hsa-miR-206	0.009	0.321	0.5868
hsa-miR-106b	hsa-miR-98	0.028	0.31	0.586
hsa-miR-1	hsa-miR-429	0.01	0.32	0.586
hsa-let-7b	hsa-miR-9	0.033	0.307	0.5856
hsa-miR-152	hsa-miR-206	0.047	0.299	0.5852
hsa-miR-10a	hsa-miR-98	0.029	0.309	0.5852
hsa-miR-143	hsa-miR-152	0	0.325	0.585
hsa-miR-23a	hsa-miR-34a	0	0.325	0.585
hsa-miR-1	hsa-miR-122	0.019	0.314	0.5842
hsa-miR-206	hsa-miR-217	0.019	0.314	0.5842
hsa-miR-206	hsa-miR-23b	0.026	0.31	0.584
hsa-miR-214	hsa-miR-29b	0.026	0.31	0.584
hsa-miR-23a	hsa-miR-29b	0.026	0.31	0.584
hsa-let-7a	hsa-miR-26b	0.085	0.277	0.5836
hsa-let-7b	hsa-miR-15a	0.029	0.308	0.5834
hsa-miR-181b	hsa-miR-195	0.011	0.318	0.5834
hsa-miR-17-5p	hsa-miR-93	0.036	0.304	0.5832
hsa-miR-132	hsa-miR-320	0	0.324	0.5832
hsa-miR-106b	hsa-miR-142-3p	0.086	0.276	0.5828
hsa-miR-16	hsa-miR-372	0.039	0.302	0.5826
hsa-miR-10a	hsa-miR-29a	0.012	0.317	0.5826
hsa-miR-101	hsa-miR-17-5p	0.051	0.295	0.582
hsa-miR-17-5p	hsa-miR-30c	0.022	0.311	0.5818
hsa-miR-142-5p	hsa-miR-96	0.013	0.316	0.5818
hsa-miR-133a	hsa-miR-34a	0.018	0.313	0.5814
hsa-miR-146a	hsa-miR-19a	0.018	0.313	0.5814
hsa-miR-30	hsa-miR-30c	0.043	0.299	0.5812
hsa-let-7a	hsa-miR-20b	0.023	0.31	0.581
hsa-miR-133a	hsa-miR-142-5p	0.014	0.315	0.581
hsa-miR-138	hsa-miR-34a	0.01	0.317	0.5806
hsa-miR-182	hsa-miR-7	0.053	0.293	0.5804
hsa-miR-200a	hsa-miR-29a	0.026	0.308	0.5804
hsa-miR-24	hsa-miR-26a	0.033	0.304	0.5802
hsa-miR-17-5p	hsa-miR-24	0.061	0.288	0.5794
hsa-miR-132	hsa-miR-218	0.014	0.314	0.5792
hsa-miR-181c	hsa-miR-203	0.014	0.314	0.5792
hsa-miR-124	hsa-miR-29b	0.03	0.305	0.579
hsa-miR-205	hsa-miR-30c	0.028	0.306	0.5788
hsa-miR-214	hsa-miR-29c	0.019	0.311	0.5788
hsa-miR-122	hsa-miR-9	0.01	0.316	0.5788
hsa-miR-124	hsa-miR-22	0.006	0.318	0.5784
hsa-let-7c	hsa-miR-181b	0.049	0.294	0.5782
hsa-let-7c	hsa-miR-429	0.038	0.3	0.578
hsa-miR-214	hsa-miR-96	0.02	0.31	0.578
hsa-miR-183	hsa-miR-29c	0.011	0.315	0.578
hsa-miR-130b	hsa-miR-206	0.027	0.306	0.5778
hsa-miR-1	hsa-miR-101	0.021	0.309	0.5772
hsa-miR-200b	hsa-miR-217	0.021	0.309	0.5772
hsa-miR-148a	hsa-miR-96	0.012	0.314	0.5772
hsa-miR-29b	hsa-miR-429	0.012	0.314	0.5772
hsa-miR-1	hsa-miR-23a	0.035	0.301	0.5768
hsa-let-7b	hsa-miR-183	0.042	0.297	0.5766
hsa-miR-21	hsa-miR-93	0.024	0.307	0.5766
hsa-miR-15a	hsa-miR-19a	0.022	0.308	0.5764
hsa-miR-128a	hsa-miR-132	0.029	0.304	0.5762
hsa-miR-183	hsa-miR-372	0.029	0.304	0.5762
hsa-miR-222	hsa-miR-23b	0.009	0.315	0.576
hsa-miR-221	hsa-miR-25	0.043	0.296	0.5758
hsa-miR-26a	hsa-miR-30b	0.05	0.292	0.5756
hsa-miR-133a	hsa-miR-16-1	0.041	0.297	0.5756
hsa-miR-17-5p	hsa-miR-30	0.023	0.307	0.5756
hsa-miR-19a	hsa-miR-222	0.068	0.282	0.5756
hsa-let-7e	hsa-miR-200b	0.03	0.303	0.5754
hsa-miR-101	hsa-miR-143	0.03	0.303	0.5754
hsa-miR-24	hsa-miR-93	0.03	0.303	0.5754
hsa-miR-30b	hsa-miR-98	0.037	0.299	0.5752
hsa-miR-16	hsa-miR-26b	0.028	0.304	0.5752
hsa-let-7c	hsa-miR-29c	0.017	0.31	0.575
hsa-miR-195	hsa-miR-206	0.008	0.315	0.575
hsa-miR-128a	hsa-miR-24	0.042	0.296	0.5748
hsa-miR-30	hsa-miR-30d	0.033	0.301	0.5748
hsa-miR-133a	hsa-miR-181a	0.024	0.306	0.5748
hsa-miR-106b	hsa-miR-223	0.013	0.312	0.5746
hsa-miR-182	hsa-miR-29a	0.038	0.298	0.5744
hsa-let-7g	hsa-miR-132	0	0.319	0.5742
hsa-miR-146a	hsa-miR-152	0	0.319	0.5742
hsa-miR-155	hsa-miR-23b	0.016	0.31	0.574
hsa-miR-15b	hsa-miR-22	0.032	0.301	0.5738
hsa-miR-195	hsa-miR-30	0.019	0.308	0.5734
hsa-miR-22	hsa-miR-30d	0.019	0.308	0.5734
hsa-miR-192	hsa-miR-195	0.044	0.294	0.5732
hsa-miR-107	hsa-miR-205	0.033	0.3	0.573
hsa-miR-22	hsa-miR-29c	0.033	0.3	0.573
hsa-miR-135a	hsa-miR-222	0.049	0.291	0.5728
hsa-miR-130b	hsa-miR-143	0	0.318	0.5724
hsa-miR-29c	hsa-miR-30d	0.034	0.299	0.5722
hsa-miR-10a	hsa-miR-214	0.025	0.304	0.5722
hsa-miR-16	hsa-miR-32	0.023	0.305	0.572
hsa-miR-29a	hsa-miR-429	0.014	0.31	0.572
hsa-let-7b	hsa-miR-24	0.042	0.294	0.5712
hsa-miR-15b	hsa-miR-30b	0.024	0.304	0.5712
hsa-miR-26a	hsa-miR-96	0.029	0.301	0.5708
hsa-miR-101	hsa-miR-125b	0.025	0.303	0.5704
hsa-miR-15b	hsa-miR-98	0.021	0.305	0.57
hsa-miR-181c	hsa-miR-222	0.021	0.305	0.57
hsa-miR-20b	hsa-miR-29b	0.021	0.305	0.57
hsa-miR-203	hsa-miR-25	0.012	0.31	0.57
hsa-miR-101	hsa-miR-15a	0.017	0.307	0.5696
hsa-miR-29c	hsa-miR-98	0.022	0.304	0.5692
hsa-let-7f	hsa-miR-132	0.029	0.3	0.569
hsa-miR-130b	hsa-miR-132	0.029	0.3	0.569
hsa-miR-16-1	hsa-miR-19a	0.011	0.31	0.569
hsa-miR-195	hsa-miR-34a	0.045	0.291	0.5688
hsa-miR-128a	hsa-miR-200c	0.009	0.311	0.5688
hsa-miR-16-1	hsa-miR-27a	0	0.316	0.5688
hsa-miR-16	hsa-miR-25	0.023	0.303	0.5684
hsa-miR-19b	hsa-miR-221	0.058	0.283	0.5674
hsa-miR-19a	hsa-miR-206	0.031	0.298	0.5674
hsa-miR-192	hsa-miR-29c	0.013	0.308	0.5674
hsa-miR-124	hsa-miR-183	0.011	0.309	0.5672
hsa-let-7b	hsa-miR-16-1	0.036	0.295	0.567
hsa-miR-133a	hsa-miR-29b	0.027	0.3	0.567
hsa-miR-15b	hsa-miR-30	0.009	0.31	0.567
hsa-let-7a	hsa-miR-195	0.05	0.287	0.5666
hsa-miR-143	hsa-miR-27b	0.023	0.302	0.5666
hsa-miR-198	hsa-miR-26a	0.01	0.309	0.5662
hsa-miR-16-1	hsa-miR-181c	0.017	0.305	0.566
hsa-miR-182	hsa-miR-373	0.02	0.303	0.5654
hsa-miR-143	hsa-miR-25	0.011	0.308	0.5654
hsa-miR-200a	hsa-miR-96	0.054	0.284	0.5652
hsa-miR-145	hsa-miR-19a	0.016	0.305	0.565
hsa-miR-128a	hsa-miR-22	0.014	0.306	0.5648
hsa-let-7g	hsa-miR-143	0.037	0.293	0.5644
hsa-let-7a	hsa-miR-429	0.026	0.299	0.5642
hsa-miR-138	hsa-miR-198	0.026	0.299	0.5642
hsa-miR-124	hsa-miR-30c	0.015	0.305	0.564
hsa-miR-137	hsa-miR-16	0.031	0.296	0.5638
hsa-let-7g	hsa-miR-20a	0.022	0.301	0.5638
hsa-miR-15a	hsa-miR-23a	0.011	0.307	0.5636
hsa-miR-142-3p	hsa-miR-22	0.045	0.288	0.5634
hsa-miR-145	hsa-miR-32	0.009	0.308	0.5634
hsa-miR-122	hsa-miR-148a	0	0.313	0.5634
hsa-miR-106b	hsa-miR-182	0.048	0.286	0.5628
hsa-miR-135a	hsa-miR-200a	0.048	0.286	0.5628
hsa-miR-155	hsa-miR-7	0.03	0.296	0.5628
hsa-miR-205	hsa-miR-96	0.064	0.277	0.5626
hsa-miR-145	hsa-miR-93	0.01	0.307	0.5626
hsa-miR-107	hsa-miR-125b	0.026	0.298	0.5624
hsa-miR-148a	hsa-miR-15b	0	0.312	0.5616
hsa-miR-128a	hsa-miR-203	0	0.312	0.5616
hsa-miR-17-5p	hsa-miR-30b	0.041	0.289	0.5612
hsa-miR-128a	hsa-miR-26a	0.023	0.299	0.5612
hsa-miR-142-5p	hsa-miR-29c	0.012	0.305	0.561
hsa-miR-205	hsa-miR-7	0.028	0.296	0.5608
hsa-let-7b	hsa-miR-181b	0.024	0.298	0.5604
hsa-miR-132	hsa-miR-137	0.024	0.298	0.5604
hsa-miR-23a	hsa-miR-24	0.058	0.279	0.5602
hsa-miR-203	hsa-miR-29a	0.011	0.305	0.56
hsa-miR-141	hsa-miR-32	0	0.311	0.5598
hsa-miR-10a	hsa-miR-218	0.016	0.302	0.5596
hsa-miR-106b	hsa-miR-181b	0.041	0.288	0.5594
hsa-miR-15a	hsa-miR-372	0.032	0.293	0.5594
hsa-miR-30c	hsa-miR-9	0.039	0.289	0.5592
hsa-miR-133a	hsa-miR-15a	0.029	0.294	0.5582
hsa-miR-133b	hsa-miR-21	0.018	0.3	0.558
hsa-miR-107	hsa-miR-34a	0	0.31	0.558
hsa-miR-182	hsa-miR-96	0.093	0.258	0.5574
hsa-miR-20b	hsa-miR-429	0.021	0.298	0.5574
hsa-miR-198	hsa-miR-34a	0.028	0.294	0.5572
hsa-miR-133a	hsa-miR-150	0.026	0.295	0.557
hsa-miR-124	hsa-miR-181a	0.017	0.3	0.557
hsa-miR-15a	hsa-miR-198	0.024	0.296	0.5568
hsa-miR-142-5p	hsa-miR-27b	0.031	0.292	0.5566
hsa-let-7a	hsa-miR-135a	0.031	0.292	0.5566
hsa-miR-142-3p	hsa-miR-7	0.038	0.288	0.5564
hsa-miR-137	hsa-miR-203	0.045	0.284	0.5562
hsa-miR-22	hsa-miR-29a	0.045	0.284	0.5562
hsa-miR-122	hsa-miR-181a	0.045	0.284	0.5562
hsa-miR-26a	hsa-miR-320	0.036	0.289	0.5562
hsa-miR-132	hsa-miR-27a	0	0.309	0.5562
hsa-miR-130a	hsa-miR-200b	0.041	0.286	0.5558
hsa-miR-182	hsa-miR-429	0.014	0.301	0.5558
[truncated: 2,853 more rows]
