# Supplementary material for: Dissection of Protein Interactomics Highlights MicroRNA Synergy
Source: PLoS One. 2013 May 14;8(5):e63342. doi: 10.1371/journal.pone.0063342 (PMC3653946; doi:10.1371/journal.pone.0063342)
Supplement: Table S7 — Results of synergy score calculation in apoptosis. (XLSX) [file pone.0063342.s017.xlsx]

## Sheet: Sheet1
Table S7. Results of synergy score calculation in apoptosis.
miRNA i	miRNA j	TSS	PIS	synergy score
hsa-miR-16	hsa-miR-21	0.146	1.81	3.404
hsa-miR-15a	hsa-miR-21	0.136	1.686	3.1708
hsa-miR-145	hsa-miR-21	0.219	1.586	3.0738
hsa-miR-146a	hsa-miR-21	0.161	1.584	3.0122
hsa-miR-1	hsa-miR-21	0.129	1.597	3.0036
hsa-miR-20a	hsa-miR-21	0.233	1.534	2.9942
hsa-miR-155	hsa-miR-21	0.329	1.452	2.9426
hsa-miR-125b	hsa-miR-21	0.144	1.553	2.9394
hsa-miR-15a	hsa-miR-20a	0.126	1.563	2.9394
hsa-miR-21	hsa-miR-222	0.244	1.462	2.8756
hsa-let-7a	hsa-miR-20a	0.182	1.455	2.801
hsa-miR-125b	hsa-miR-16	0.164	1.445	2.765
hsa-miR-16	hsa-miR-20a	0.143	1.429	2.7152
hsa-let-7a	hsa-miR-21	0.188	1.402	2.7116
hsa-miR-20a	hsa-miR-222	0.145	1.408	2.6794
hsa-miR-145	hsa-miR-222	0.163	1.395	2.674
hsa-miR-21	hsa-miR-221	0.233	1.35	2.663
hsa-miR-145	hsa-miR-15a	0.144	1.392	2.6496
hsa-let-7a	hsa-miR-145	0.23	1.338	2.6384
hsa-let-7a	hsa-miR-16	0.16	1.37	2.626
hsa-miR-145	hsa-miR-221	0.149	1.356	2.5898
hsa-let-7a	hsa-miR-15a	0.133	1.361	2.5828
hsa-miR-16-1	hsa-miR-20a	0.121	1.362	2.5726
hsa-miR-145	hsa-miR-20a	0.284	1.27	2.57
hsa-miR-155	hsa-miR-15a	0.146	1.346	2.5688
hsa-miR-145	hsa-miR-16	0.137	1.35	2.567
hsa-miR-155	hsa-miR-16	0.148	1.336	2.5528
hsa-miR-143	hsa-miR-21	0.155	1.328	2.5454
hsa-miR-145	hsa-miR-155	0.217	1.292	2.5426
hsa-miR-146a	hsa-miR-155	0.231	1.281	2.5368
hsa-miR-125b	hsa-miR-20a	0.125	1.325	2.51
hsa-miR-15a	hsa-miR-222	0.12	1.326	2.5068
hsa-miR-125b	hsa-miR-15a	0.14	1.312	2.5016
hsa-miR-126	hsa-miR-21	0.14	1.307	2.4926
hsa-miR-1	hsa-miR-145	0.09	1.33	2.484
hsa-miR-16	hsa-miR-222	0.126	1.297	2.4606
hsa-miR-145	hsa-miR-206	0.128	1.295	2.459
hsa-miR-181b	hsa-miR-20a	0.222	1.222	2.4216
hsa-miR-125b	hsa-miR-222	0.159	1.256	2.4198
hsa-let-7a	hsa-miR-223	0.153	1.254	2.4102
hsa-miR-146a	hsa-miR-16	0.097	1.282	2.4046
hsa-let-7a	hsa-miR-182	0.14	1.246	2.3828
hsa-miR-125b	hsa-miR-145	0.157	1.236	2.3818
hsa-let-7a	hsa-miR-222	0.153	1.236	2.3778
hsa-miR-1	hsa-miR-222	0.161	1.23	2.375
hsa-miR-16-1	hsa-miR-222	0.111	1.254	2.3682
hsa-miR-16-1	hsa-miR-21	0.086	1.267	2.3666
hsa-let-7a	hsa-miR-150	0.18	1.213	2.3634
hsa-miR-1	hsa-miR-125b	0.143	1.231	2.3588
hsa-let-7a	hsa-miR-203	0.173	1.212	2.3546
hsa-miR-125b	hsa-miR-155	0.137	1.226	2.3438
hsa-miR-150	hsa-miR-21	0.114	1.228	2.3244
hsa-miR-1	hsa-miR-15a	0.109	1.228	2.3194
hsa-miR-126	hsa-miR-206	0.148	1.204	2.3152
hsa-let-7a	hsa-miR-16-1	0.13	1.204	2.2972
hsa-miR-206	hsa-miR-21	0.133	1.2	2.293
hsa-miR-145	hsa-miR-146a	0.099	1.218	2.2914
hsa-miR-182	hsa-miR-20a	0.113	1.21	2.291
hsa-miR-20a	hsa-miR-34a	0.147	1.191	2.2908
hsa-miR-16	hsa-miR-221	0.106	1.212	2.2876
hsa-miR-20a	hsa-miR-221	0.13	1.195	2.281
hsa-miR-145	hsa-miR-223	0.214	1.143	2.2714
hsa-miR-155	hsa-miR-222	0.179	1.162	2.2706
hsa-miR-125b	hsa-miR-181b	0.072	1.217	2.2626
hsa-miR-155	hsa-miR-20a	0.188	1.152	2.2616
hsa-miR-143	hsa-miR-222	0.182	1.152	2.2556
hsa-miR-125b	hsa-miR-221	0.131	1.179	2.2532
hsa-miR-15a	hsa-miR-221	0.12	1.185	2.253
hsa-miR-20a	hsa-miR-223	0.108	1.185	2.241
hsa-let-7a	hsa-miR-155	0.162	1.153	2.2374
hsa-miR-126	hsa-miR-222	0.156	1.156	2.2368
hsa-let-7a	hsa-miR-126	0.102	1.186	2.2368
hsa-miR-206	hsa-miR-20a	0.056	1.211	2.2358
hsa-miR-143	hsa-miR-181b	0.118	1.176	2.2348
hsa-miR-145	hsa-miR-182	0.155	1.155	2.234
hsa-miR-155	hsa-miR-221	0.16	1.151	2.2318
hsa-miR-195	hsa-miR-20a	0.1	1.183	2.2294
hsa-miR-142-3p	hsa-miR-20a	0.093	1.185	2.226
hsa-miR-20a	hsa-miR-26a	0.164	1.145	2.225
hsa-miR-146a	hsa-miR-222	0.084	1.189	2.2242
hsa-miR-203	hsa-miR-222	0.129	1.161	2.2188
hsa-let-7a	hsa-miR-1	0.095	1.179	2.2172
hsa-miR-143	hsa-miR-20a	0.159	1.143	2.2164
hsa-miR-21	hsa-miR-223	0.09	1.18	2.214
hsa-miR-145	hsa-miR-16-1	0.147	1.147	2.2116
hsa-miR-143	hsa-miR-145	0.323	1.046	2.2058
hsa-miR-15a	hsa-miR-16	0.417	0.99	2.199
hsa-let-7a	hsa-miR-125b	0.265	1.074	2.1982
hsa-miR-16-1	hsa-miR-221	0.111	1.159	2.1972
hsa-miR-192	hsa-miR-21	0.147	1.138	2.1954
hsa-miR-142-3p	hsa-miR-21	0.071	1.179	2.1932
hsa-miR-15a	hsa-miR-203	0.08	1.173	2.1914
hsa-miR-203	hsa-miR-20a	0.25	1.077	2.1886
hsa-miR-125b	hsa-miR-16-1	0.159	1.127	2.1876
hsa-miR-181b	hsa-miR-21	0.144	1.135	2.187
hsa-miR-15a	hsa-miR-181b	0.079	1.171	2.1868
hsa-miR-145	hsa-miR-181b	0.215	1.092	2.1806
hsa-miR-182	hsa-miR-21	0.13	1.139	2.1802
hsa-miR-1	hsa-miR-155	0.105	1.15	2.175
hsa-miR-143	hsa-miR-155	0.148	1.12	2.164
hsa-miR-200b	hsa-miR-222	0.101	1.145	2.162
hsa-miR-125b	hsa-miR-182	0.1	1.143	2.1574
hsa-miR-125b	hsa-miR-150	0.135	1.122	2.1546
hsa-miR-143	hsa-miR-16-1	0.167	1.104	2.1542
hsa-let-7a	hsa-miR-181b	0.148	1.111	2.1478
hsa-miR-1	hsa-miR-16	0.117	1.125	2.142
hsa-miR-16-1	hsa-miR-22	0.189	1.081	2.1348
hsa-miR-146a	hsa-miR-20a	0.077	1.143	2.1344
hsa-let-7a	hsa-miR-206	0.109	1.125	2.134
hsa-let-7a	hsa-miR-146a	0.119	1.119	2.1332
hsa-miR-21	hsa-miR-34a	0.139	1.107	2.1316
hsa-miR-145	hsa-miR-34a	0.167	1.09	2.129
hsa-miR-182	hsa-miR-203	0.13	1.109	2.1262
hsa-miR-192	hsa-miR-20a	0.255	1.039	2.1252
hsa-miR-125b	hsa-miR-206	0.107	1.12	2.123
hsa-miR-222	hsa-miR-34a	0.169	1.085	2.122
hsa-miR-181b	hsa-miR-222	0.145	1.097	2.1196
hsa-miR-145	hsa-miR-203	0.182	1.076	2.1188
hsa-miR-1	hsa-miR-221	0.135	1.101	2.1168
hsa-miR-20a	hsa-miR-22	0.13	1.093	2.0974
hsa-miR-125b	hsa-miR-203	0.106	1.106	2.0968
hsa-miR-145	hsa-miR-192	0.185	1.062	2.0966
hsa-miR-126	hsa-miR-221	0.156	1.078	2.0964
hsa-miR-20a	hsa-miR-29b	0.076	1.121	2.0938
hsa-let-7a	hsa-miR-214	0.143	1.082	2.0906
hsa-miR-146a	hsa-miR-15a	0.056	1.13	2.09
hsa-miR-125b	hsa-miR-223	0.159	1.072	2.0886
hsa-miR-206	hsa-miR-222	0.111	1.097	2.0856
hsa-miR-16	hsa-miR-203	0.062	1.124	2.0852
hsa-miR-126	hsa-miR-145	0.155	1.07	2.081
hsa-let-7a	hsa-miR-192	0.111	1.093	2.0784
hsa-miR-200b	hsa-miR-21	0.109	1.092	2.0746
hsa-miR-126	hsa-miR-20a	0.15	1.067	2.0706
hsa-miR-150	hsa-miR-20a	0.134	1.075	2.069
hsa-miR-16	hsa-miR-16-1	0.184	1.046	2.0668
hsa-miR-1	hsa-miR-16-1	0.113	1.085	2.066
hsa-miR-1	hsa-miR-20a	0.116	1.081	2.0618
hsa-miR-16	hsa-miR-182	0.103	1.082	2.0506
hsa-miR-20a	hsa-miR-24	0.089	1.089	2.0492
hsa-miR-142-3p	hsa-miR-222	0.123	1.07	2.049
hsa-let-7a	hsa-miR-26a	0.111	1.074	2.0442
hsa-miR-143	hsa-miR-192	0.1	1.08	2.044
hsa-miR-206	hsa-miR-221	0.096	1.082	2.0436
hsa-miR-125b	hsa-miR-146a	0.06	1.1	2.04
hsa-miR-15a	hsa-miR-182	0.164	1.041	2.0378
hsa-miR-16-1	hsa-miR-181b	0.114	1.068	2.0364
hsa-miR-145	hsa-miR-150	0.187	1.027	2.0356
hsa-miR-181b	hsa-miR-22	0.098	1.073	2.0294
hsa-miR-16-1	hsa-miR-203	0.067	1.089	2.0272
hsa-miR-143	hsa-miR-15a	0.156	1.039	2.0262
hsa-let-7a	hsa-miR-7	0.106	1.064	2.0212
hsa-miR-15a	hsa-miR-192	0.096	1.068	2.0184
hsa-miR-21	hsa-miR-26a	0.116	1.054	2.0132
hsa-miR-142-3p	hsa-miR-17-5p	0.089	1.067	2.0096
hsa-miR-143	hsa-miR-221	0.182	1.015	2.009
hsa-miR-143	hsa-miR-16	0.099	1.059	2.0052
hsa-miR-205	hsa-miR-20a	0.115	1.049	2.0032
hsa-miR-125b	hsa-miR-192	0.091	1.061	2.0008
hsa-let-7a	hsa-miR-143	0.232	0.982	1.9996
hsa-miR-20a	hsa-miR-20b	0.279	0.953	1.9944
hsa-miR-145	hsa-miR-26a	0.167	1.015	1.994
hsa-let-7a	hsa-miR-34a	0.138	1.031	1.9938
hsa-miR-17-5p	hsa-miR-222	0.116	1.043	1.9934
hsa-let-7a	hsa-miR-183	0.12	1.04	1.992
hsa-miR-125b	hsa-miR-143	0.141	1.028	1.9914
hsa-miR-16	hsa-miR-206	0.056	1.075	1.991
hsa-miR-125b	hsa-miR-183	0.046	1.077	1.9846
hsa-miR-142-3p	hsa-miR-182	0.095	1.048	1.9814
hsa-miR-155	hsa-miR-16-1	0.094	1.047	1.9786
hsa-miR-125b	hsa-miR-34a	0.178	1	1.978
hsa-miR-15a	hsa-miR-206	0.071	1.059	1.9772
hsa-miR-222	hsa-miR-29b	0.07	1.056	1.9708
hsa-miR-205	hsa-miR-7	0.077	1.051	1.9688
hsa-miR-182	hsa-miR-222	0.138	1.015	1.965
hsa-miR-126	hsa-miR-155	0.143	1.01	1.961
hsa-let-7a	hsa-miR-221	0.186	0.986	1.9608
hsa-miR-182	hsa-miR-206	0.127	1.018	1.9594
hsa-miR-203	hsa-miR-221	0.129	1.016	1.9578
hsa-miR-145	hsa-miR-205	0.157	1	1.957
hsa-miR-15a	hsa-miR-183	0.056	1.056	1.9568
hsa-miR-16-1	hsa-miR-20b	0.056	1.056	1.9568
hsa-miR-16	hsa-miR-200b	0.135	1.01	1.953
hsa-miR-181b	hsa-miR-221	0.183	0.983	1.9524
hsa-miR-16	hsa-miR-195	0.238	0.952	1.9516
hsa-miR-16	hsa-miR-34a	0.115	1.019	1.9492
hsa-miR-146a	hsa-miR-221	0.073	1.042	1.9486
hsa-miR-146a	hsa-miR-16-1	0.052	1.052	1.9456
hsa-miR-206	hsa-miR-223	0.083	1.033	1.9424
hsa-miR-203	hsa-miR-21	0.156	0.991	1.9398
hsa-miR-16	hsa-miR-181b	0.083	1.031	1.9388
hsa-miR-145	hsa-miR-22	0.138	1	1.938
hsa-miR-145	hsa-miR-183	0.197	0.967	1.9376
hsa-miR-142-3p	hsa-miR-181b	0.049	1.049	1.9372
hsa-miR-181b	hsa-miR-200b	0.1	1.02	1.936
hsa-miR-150	hsa-miR-222	0.11	1.014	1.9352
hsa-miR-16-1	hsa-miR-192	0.093	1.023	1.9344
hsa-miR-145	hsa-miR-7	0.131	1	1.931
hsa-miR-145	hsa-miR-17-5p	0.181	0.972	1.9306
hsa-miR-200b	hsa-miR-20a	0.127	1	1.927
hsa-miR-150	hsa-miR-182	0.125	1	1.925
hsa-miR-143	hsa-miR-223	0.189	0.962	1.9206
hsa-miR-21	hsa-miR-29b	0.119	1	1.919
hsa-miR-155	hsa-miR-223	0.118	1	1.918
hsa-miR-142-3p	hsa-miR-24	0.118	1	1.918
hsa-miR-19a	hsa-miR-222	0.143	0.984	1.9142
hsa-miR-1	hsa-miR-126	0.137	0.986	1.9118
hsa-let-7a	hsa-miR-200a	0.077	1.019	1.9112
hsa-miR-150	hsa-miR-16	0.129	0.99	1.911
hsa-miR-146a	hsa-miR-182	0.063	1.025	1.908
hsa-miR-142-3p	hsa-miR-16	0.066	1.022	1.9056
hsa-miR-155	hsa-miR-206	0.156	0.972	1.9056
hsa-miR-16-1	hsa-miR-214	0.103	1	1.903
hsa-miR-142-3p	hsa-miR-15a	0.071	1.014	1.8962
hsa-miR-150	hsa-miR-155	0.144	0.973	1.8954
hsa-miR-200b	hsa-miR-221	0.07	1.014	1.8952
hsa-miR-22	hsa-miR-26a	0.194	0.944	1.8932
hsa-miR-142-3p	hsa-miR-221	0.123	0.982	1.8906
hsa-miR-143	hsa-miR-206	0.119	0.983	1.8884
hsa-miR-145	hsa-miR-200b	0.135	0.973	1.8864
hsa-miR-183	hsa-miR-21	0.12	0.981	1.8858
hsa-miR-155	hsa-miR-182	0.101	0.991	1.8848
hsa-miR-183	hsa-miR-22	0.083	1	1.883
hsa-miR-150	hsa-miR-16-1	0.113	0.981	1.8788
hsa-miR-143	hsa-miR-203	0.077	1	1.877
hsa-miR-16-1	hsa-miR-183	0.075	1	1.875
hsa-miR-16-1	hsa-miR-206	0.074	1	1.874
hsa-miR-205	hsa-miR-222	0.159	0.952	1.8726
hsa-miR-182	hsa-miR-34a	0.102	0.983	1.8714
hsa-miR-183	hsa-miR-222	0.102	0.983	1.8714
hsa-miR-1	hsa-miR-22	0.071	1	1.871
hsa-miR-150	hsa-miR-221	0.095	0.986	1.8698
hsa-miR-221	hsa-miR-34a	0.169	0.944	1.8682
hsa-miR-15a	hsa-miR-195	0.262	0.892	1.8676
hsa-miR-142-3p	hsa-miR-200a	0.121	0.97	1.867
hsa-miR-15a	hsa-miR-17-5p	0.086	0.988	1.8644
hsa-miR-222	hsa-miR-223	0.116	0.971	1.8638
hsa-miR-16-1	hsa-miR-223	0.222	0.911	1.8618
hsa-miR-1	hsa-miR-206	0.127	0.962	1.8586
hsa-miR-16-1	hsa-miR-26a	0.146	0.951	1.8578
hsa-miR-15a	hsa-miR-16-1	0.397	0.81	1.855
hsa-miR-181b	hsa-miR-200a	0.1	0.975	1.855
hsa-miR-150	hsa-miR-15a	0.095	0.976	1.8518
hsa-miR-181b	hsa-miR-26a	0.091	0.977	1.8496
hsa-miR-205	hsa-miR-21	0.162	0.937	1.8486
hsa-miR-183	hsa-miR-20a	0.277	0.872	1.8466
hsa-miR-181b	hsa-miR-182	0.082	0.98	1.846
hsa-let-7a	hsa-let-7c	0.265	0.878	1.8454
hsa-miR-19a	hsa-miR-20a	0.136	0.949	1.8442
hsa-miR-192	hsa-miR-222	0.131	0.951	1.8428
hsa-miR-200c	hsa-miR-206	0.105	0.965	1.842
hsa-miR-142-3p	hsa-miR-192	0.139	0.944	1.8382
hsa-miR-1	hsa-miR-205	0.038	1	1.838
hsa-miR-181a	hsa-miR-20a	0.068	0.983	1.8374
hsa-miR-126	hsa-miR-7	0.132	0.947	1.8366
hsa-miR-16-1	hsa-miR-182	0.156	0.933	1.8354
hsa-miR-125b	hsa-miR-17-5p	0.111	0.958	1.8354
hsa-miR-200a	hsa-miR-206	0.152	0.935	1.835
hsa-miR-203	hsa-miR-34a	0.173	0.923	1.8344
hsa-miR-142-3p	hsa-miR-22	0.086	0.971	1.8338
hsa-miR-181b	hsa-miR-223	0.143	0.939	1.8332
hsa-miR-143	hsa-miR-146a	0.099	0.963	1.8324
hsa-miR-142-3p	hsa-miR-20b	0.032	1	1.832
hsa-miR-126	hsa-miR-22	0.116	0.953	1.8314
hsa-miR-182	hsa-miR-7	0.075	0.975	1.83
hsa-let-7a	hsa-miR-142-3p	0.1	0.96	1.828
hsa-miR-200b	hsa-miR-206	0.123	0.947	1.8276
hsa-miR-182	hsa-miR-221	0.138	0.938	1.8264
hsa-miR-141	hsa-miR-21	0.105	0.956	1.8258
hsa-miR-150	hsa-miR-192	0.094	0.962	1.8256
hsa-miR-141	hsa-miR-181b	0.065	0.978	1.8254
hsa-miR-17-5p	hsa-miR-21	0.167	0.921	1.8248
hsa-miR-15a	hsa-miR-200b	0.115	0.949	1.8232
hsa-miR-126	hsa-miR-146a	0.118	0.947	1.8226
hsa-let-7b	hsa-miR-21	0.123	0.943	1.8204
hsa-miR-1	hsa-miR-34a	0.082	0.965	1.819
hsa-miR-15a	hsa-miR-34a	0.146	0.927	1.8146
hsa-miR-16-1	hsa-miR-205	0.133	0.933	1.8124
hsa-let-7a	hsa-miR-24	0.118	0.941	1.8118
hsa-miR-15a	hsa-miR-22	0.116	0.942	1.8116
hsa-miR-221	hsa-miR-223	0.116	0.942	1.8116
hsa-miR-1	hsa-miR-182	0.107	0.947	1.8116
hsa-miR-146a	hsa-miR-223	0.1	0.95	1.81
hsa-miR-16	hsa-miR-17-5p	0.1	0.95	1.81
hsa-miR-142-3p	hsa-miR-145	0.059	0.971	1.8068
hsa-miR-200c	hsa-miR-21	0.11	0.941	1.8038
hsa-miR-200a	hsa-miR-21	0.12	0.935	1.803
hsa-miR-155	hsa-miR-192	0.106	0.942	1.8016
hsa-let-7c	hsa-miR-150	0.176	0.902	1.7996
hsa-miR-125b	hsa-miR-126	0.1	0.943	1.7974
hsa-miR-141	hsa-miR-20a	0.121	0.931	1.7968
hsa-let-7a	hsa-miR-200b	0.081	0.952	1.7946
hsa-miR-222	hsa-miR-26a	0.078	0.953	1.7934
hsa-miR-143	hsa-miR-26a	0.1	0.94	1.792
hsa-miR-143	hsa-miR-22	0.106	0.936	1.7908
hsa-miR-205	hsa-miR-206	0.052	0.966	1.7908
hsa-miR-106b	hsa-miR-20b	0.35	0.8	1.79
hsa-miR-142-3p	hsa-miR-16-1	0.135	0.919	1.7892
hsa-miR-142-3p	hsa-miR-203	0.135	0.919	1.7892
hsa-miR-150	hsa-miR-223	0.222	0.87	1.788
hsa-miR-221	hsa-miR-29b	0.118	0.926	1.7848
hsa-let-7a	hsa-miR-205	0.143	0.911	1.7828
hsa-miR-192	hsa-miR-26a	0.022	0.978	1.7824
hsa-miR-155	hsa-miR-181b	0.083	0.944	1.7822
hsa-miR-145	hsa-miR-214	0.09	0.94	1.782
hsa-miR-16	hsa-miR-192	0.074	0.947	1.7786
hsa-miR-1	hsa-miR-223	0.089	0.937	1.7756
hsa-miR-222	hsa-miR-7	0.07	0.947	1.7746
hsa-miR-126	hsa-miR-205	0.078	0.941	1.7718
hsa-miR-146a	hsa-miR-206	0.123	0.914	1.7682
hsa-miR-16	hsa-miR-22	0.065	0.946	1.7678
hsa-miR-142-3p	hsa-miR-19a	0.1	0.925	1.765
hsa-let-7c	hsa-miR-20a	0.048	0.952	1.7616
hsa-miR-195	hsa-miR-20b	0.114	0.914	1.7592
hsa-miR-19b	hsa-miR-20a	0.094	0.925	1.759
hsa-miR-145	hsa-miR-19a	0.081	0.932	1.7586
hsa-miR-21	hsa-miR-24	0.052	0.948	1.7584
hsa-let-7a	hsa-miR-122	0.1	0.92	1.756
hsa-miR-143	hsa-miR-34a	0.131	0.902	1.7546
hsa-miR-142-3p	hsa-miR-183	0.057	0.943	1.7544
hsa-miR-125b	hsa-miR-26a	0.091	0.924	1.7542
hsa-miR-195	hsa-miR-21	0.076	0.932	1.7536
hsa-miR-203	hsa-miR-223	0.058	0.942	1.7536
hsa-miR-150	hsa-miR-206	0.095	0.921	1.7528
hsa-miR-125b	hsa-miR-142-3p	0.136	0.898	1.7524
hsa-miR-143	hsa-miR-214	0.109	0.913	1.7524
hsa-miR-182	hsa-miR-192	0.109	0.913	1.7524
hsa-miR-183	hsa-miR-206	0.06	0.94	1.752
hsa-miR-16	hsa-miR-26a	0.085	0.926	1.7518
hsa-miR-1	hsa-miR-200b	0.09	0.923	1.7514
hsa-miR-1	hsa-miR-29b	0.063	0.938	1.7514
hsa-let-7a	hsa-miR-17-5p	0.097	0.919	1.7512
hsa-miR-125b	hsa-miR-214	0.097	0.919	1.7512
hsa-miR-1	hsa-miR-181b	0.067	0.933	1.7464
hsa-let-7a	hsa-miR-141	0.109	0.909	1.7452
hsa-miR-126	hsa-miR-16	0.092	0.918	1.7444
hsa-miR-21	hsa-miR-214	0.09	0.919	1.7442
hsa-miR-20b	hsa-miR-222	0.071	0.929	1.7432
hsa-miR-122	hsa-miR-20a	0.073	0.927	1.7416
hsa-miR-203	hsa-miR-22	0.073	0.927	1.7416
hsa-miR-126	hsa-miR-182	0.12	0.9	1.74
hsa-miR-20a	hsa-miR-372	0.12	0.9	1.74
hsa-miR-181a	hsa-miR-222	0.115	0.902	1.7386
hsa-miR-182	hsa-miR-205	0.122	0.898	1.7384
hsa-miR-192	hsa-miR-223	0.08	0.92	1.736
hsa-miR-1	hsa-miR-203	0.053	0.933	1.7324
hsa-miR-181b	hsa-miR-195	0.042	0.938	1.7304
hsa-miR-150	hsa-miR-34a	0.125	0.891	1.7288
hsa-miR-107	hsa-miR-20a	0.053	0.93	1.727
hsa-miR-182	hsa-miR-183	0.146	0.878	1.7264
hsa-miR-155	hsa-miR-34a	0.093	0.907	1.7256
hsa-miR-22	hsa-miR-7	0.094	0.906	1.7248
hsa-miR-146a	hsa-miR-150	0.095	0.905	1.724
hsa-miR-183	hsa-miR-203	0.387	0.742	1.7226
hsa-miR-145	hsa-miR-195	0.068	0.919	1.7222
hsa-miR-106b	hsa-miR-24	0.1	0.9	1.72
hsa-miR-16-1	hsa-miR-17-5p	0.1	0.9	1.72
hsa-miR-145	hsa-miR-181a	0.134	0.881	1.7198
hsa-miR-192	hsa-miR-24	0.049	0.927	1.7176
hsa-miR-205	hsa-miR-221	0.141	0.875	1.716
hsa-miR-20a	hsa-miR-29c	0.069	0.914	1.7142
hsa-miR-143	hsa-miR-183	0.063	0.917	1.7136
hsa-miR-21	hsa-miR-22	0.109	0.891	1.7128
hsa-miR-221	hsa-miR-7	0.07	0.912	1.7116
hsa-miR-150	hsa-miR-181b	0.111	0.889	1.7112
hsa-miR-200b	hsa-miR-22	0.111	0.889	1.7112
hsa-miR-192	hsa-miR-34a	0.154	0.865	1.711
hsa-miR-126	hsa-miR-17-5p	0.157	0.863	1.7104
hsa-miR-150	hsa-miR-203	0.113	0.887	1.7096
hsa-miR-181b	hsa-miR-203	0.289	0.789	1.7092
hsa-miR-182	hsa-miR-200b	0.074	0.907	1.7066
hsa-miR-222	hsa-miR-29c	0.047	0.922	1.7066
hsa-miR-126	hsa-miR-183	0.068	0.909	1.7042
hsa-miR-19a	hsa-miR-21	0.103	0.888	1.7014
hsa-miR-181b	hsa-miR-24	0.023	0.932	1.7006
hsa-miR-126	hsa-miR-19a	0.08	0.9	1.7
hsa-miR-195	hsa-miR-24	0.071	0.905	1.7
hsa-miR-126	hsa-miR-181b	0.082	0.898	1.6984
hsa-miR-206	hsa-miR-214	0.082	0.898	1.6984
hsa-miR-125b	hsa-miR-24	0.095	0.889	1.6952
hsa-miR-126	hsa-miR-192	0.085	0.894	1.6942
hsa-miR-20b	hsa-miR-24	0.063	0.906	1.6938
hsa-miR-126	hsa-miR-223	0.135	0.865	1.692
hsa-miR-214	hsa-miR-223	0.087	0.891	1.6908
hsa-miR-203	hsa-miR-206	0.094	0.887	1.6906
hsa-miR-142-3p	hsa-miR-372	0.138	0.862	1.6896
hsa-miR-192	hsa-miR-206	0.096	0.885	1.689
hsa-miR-16	hsa-miR-183	0.065	0.902	1.6886
hsa-miR-125b	hsa-miR-200b	0.145	0.855	1.684
hsa-miR-143	hsa-miR-7	0.146	0.854	1.6832
hsa-miR-17-5p	hsa-miR-26a	0.102	0.878	1.6824
hsa-miR-125b	hsa-miR-19a	0.087	0.884	1.6782
hsa-miR-142-3p	hsa-miR-206	0.061	0.898	1.6774
hsa-miR-200a	hsa-miR-20a	0.111	0.87	1.677
hsa-miR-17-5p	hsa-miR-182	0.073	0.891	1.6768
hsa-miR-143	hsa-miR-182	0.154	0.846	1.6768
hsa-miR-106b	hsa-miR-16-1	0.088	0.882	1.6756
hsa-miR-122	hsa-miR-183	0.088	0.882	1.6756
hsa-miR-20b	hsa-miR-26a	0.088	0.882	1.6756
hsa-miR-22	hsa-miR-223	0.109	0.87	1.675
hsa-miR-200c	hsa-miR-222	0.19	0.825	1.675
hsa-miR-15a	hsa-miR-26a	0.096	0.877	1.6746
hsa-miR-150	hsa-miR-17-5p	0.119	0.864	1.6742
hsa-miR-142-3p	hsa-miR-195	0.103	0.872	1.6726
hsa-miR-150	hsa-miR-26a	0.115	0.865	1.672
hsa-miR-1	hsa-miR-17-5p	0.132	0.855	1.671
hsa-miR-16	hsa-miR-24	0.065	0.892	1.6706
hsa-miR-20a	hsa-miR-7	0.077	0.885	1.67
hsa-miR-205	hsa-miR-26a	0.22	0.805	1.669
hsa-miR-142-3p	hsa-miR-34a	0.17	0.83	1.664
hsa-miR-17-5p	hsa-miR-34a	0.172	0.828	1.6624
hsa-miR-138	hsa-miR-21	0.035	0.904	1.6622
hsa-miR-181b	hsa-miR-192	0.297	0.757	1.6596
hsa-miR-143	hsa-miR-205	0.093	0.87	1.659
hsa-miR-200a	hsa-miR-22	0.114	0.857	1.6566
hsa-miR-214	hsa-miR-22	0.114	0.857	1.6566
hsa-miR-155	hsa-miR-203	0.094	0.868	1.6564
hsa-miR-200a	hsa-miR-222	0.14	0.842	1.6556
hsa-miR-122	hsa-miR-222	0.103	0.862	1.6546
hsa-let-7b	hsa-miR-20a	0.086	0.871	1.6538
hsa-miR-141	hsa-miR-222	0.148	0.836	1.6528
hsa-miR-16-1	hsa-miR-200a	0.075	0.875	1.65
hsa-miR-192	hsa-miR-22	0.075	0.875	1.65
hsa-miR-200a	hsa-miR-203	0.075	0.875	1.65
hsa-miR-125b	hsa-miR-200a	0.115	0.852	1.6486
hsa-miR-155	hsa-miR-200b	0.089	0.866	1.6478
hsa-miR-126	hsa-miR-15a	0.104	0.857	1.6466
hsa-let-7c	hsa-miR-21	0.114	0.851	1.6458
hsa-miR-155	hsa-miR-29b	0.151	0.83	1.645
hsa-miR-1	hsa-miR-150	0.111	0.852	1.6446
hsa-miR-155	hsa-miR-26a	0.15	0.83	1.644
hsa-miR-15b	hsa-miR-20a	0.03	0.896	1.6428
hsa-miR-20a	hsa-miR-29a	0.049	0.885	1.642
hsa-miR-126	hsa-miR-203	0.061	0.878	1.6414
hsa-miR-214	hsa-miR-26a	0.2	0.8	1.64
hsa-miR-143	hsa-miR-20b	0.045	0.886	1.6398
hsa-miR-22	hsa-miR-24	0.081	0.865	1.638
hsa-miR-106b	hsa-miR-20a	0.256	0.767	1.6366
hsa-miR-181b	hsa-miR-34a	0.088	0.86	1.636
hsa-let-7a	hsa-miR-22	0.118	0.843	1.6354
hsa-miR-19a	hsa-miR-200a	0.098	0.854	1.6352
hsa-miR-181b	hsa-miR-214	0.1	0.85	1.63
hsa-miR-22	hsa-miR-222	0.1	0.85	1.63
hsa-miR-141	hsa-miR-20b	0.086	0.857	1.6286
hsa-miR-183	hsa-miR-221	0.102	0.847	1.6266
hsa-let-7c	hsa-miR-142-3p	0.103	0.846	1.6258
hsa-miR-16-1	hsa-miR-200b	0.125	0.833	1.6244
hsa-miR-16	hsa-miR-181a	0.098	0.848	1.6244
hsa-miR-106b	hsa-miR-195	0.152	0.818	1.6244
hsa-miR-106b	hsa-miR-141	0.088	0.853	1.6234
hsa-let-7a	hsa-miR-19a	0.105	0.842	1.6206
hsa-miR-181a	hsa-miR-21	0.088	0.851	1.6198
hsa-miR-145	hsa-miR-200a	0.123	0.831	1.6188
hsa-miR-145	hsa-miR-29b	0.167	0.806	1.6178
hsa-miR-17-5p	hsa-miR-221	0.1	0.843	1.6174
hsa-let-7a	hsa-miR-200c	0.082	0.852	1.6156
hsa-miR-106b	hsa-miR-142-3p	0.148	0.815	1.615
hsa-miR-16	hsa-miR-223	0.1	0.84	1.612
hsa-miR-122	hsa-miR-145	0.161	0.806	1.6118
hsa-miR-1	hsa-miR-146a	0.047	0.869	1.6112
hsa-miR-16-1	hsa-miR-7	0.054	0.865	1.611
hsa-miR-16-1	hsa-miR-34a	0.151	0.811	1.6108
hsa-miR-1	hsa-miR-122	0.043	0.871	1.6108
hsa-miR-146a	hsa-miR-17-5p	0.073	0.854	1.6102
hsa-miR-195	hsa-miR-200a	0.073	0.854	1.6102
hsa-miR-21	hsa-miR-7	0.073	0.853	1.6084
hsa-miR-15a	hsa-miR-24	0.055	0.863	1.6084
hsa-let-7c	hsa-miR-203	0.14	0.814	1.6052
hsa-miR-141	hsa-miR-192	0.044	0.867	1.6046
hsa-let-7a	hsa-let-7b	0.286	0.732	1.6036
hsa-miR-205	hsa-miR-223	0.115	0.827	1.6036
hsa-miR-19a	hsa-miR-221	0.143	0.81	1.601
hsa-miR-223	hsa-miR-7	0.045	0.864	1.6002
hsa-miR-183	hsa-miR-34a	0.12	0.82	1.596
hsa-miR-183	hsa-miR-223	0.064	0.851	1.5958
hsa-miR-143	hsa-miR-200a	0.109	0.826	1.5958
hsa-miR-143	hsa-miR-29b	0.17	0.792	1.5956
hsa-miR-181b	hsa-miR-206	0.093	0.833	1.5924
hsa-miR-155	hsa-miR-195	0.073	0.844	1.5922
hsa-miR-181b	hsa-miR-200c	0.08	0.84	1.592
hsa-miR-183	hsa-miR-200b	0.065	0.848	1.5914
hsa-miR-223	hsa-miR-34a	0.115	0.82	1.591
hsa-let-7c	hsa-miR-125b	0.156	0.797	1.5906
hsa-miR-19b	hsa-miR-222	0.105	0.825	1.59
hsa-miR-15a	hsa-miR-223	0.173	0.787	1.5896
hsa-let-7b	hsa-miR-203	0.135	0.808	1.5894
hsa-miR-223	hsa-miR-26a	0.125	0.813	1.5884
hsa-miR-195	hsa-miR-222	0.092	0.831	1.5878
hsa-miR-181a	hsa-miR-221	0.153	0.797	1.5876
hsa-miR-142-3p	hsa-miR-223	0.114	0.818	1.5864
hsa-miR-16-1	hsa-miR-195	0.114	0.818	1.5864
hsa-miR-206	hsa-miR-7	0.114	0.818	1.5864
hsa-miR-182	hsa-miR-24	0.067	0.844	1.5862
hsa-miR-192	hsa-miR-195	0.067	0.844	1.5862
hsa-miR-146a	hsa-miR-34a	0.044	0.856	1.5848
hsa-miR-181b	hsa-miR-205	0.083	0.833	1.5824
hsa-miR-214	hsa-miR-222	0.083	0.833	1.5824
hsa-miR-126	hsa-miR-214	0.068	0.841	1.5818
hsa-miR-141	hsa-miR-16-1	0.116	0.814	1.5812
hsa-miR-19a	hsa-miR-200b	0.098	0.824	1.5812
hsa-miR-15b	hsa-miR-16	0.274	0.726	1.5808
hsa-miR-17-5p	hsa-miR-19a	0.14	0.8	1.58
hsa-miR-1	hsa-miR-195	0.067	0.84	1.579
hsa-miR-143	hsa-miR-150	0.196	0.768	1.5784
hsa-miR-142-3p	hsa-miR-150	0.178	0.778	1.5784
hsa-miR-142-3p	hsa-miR-155	0.078	0.833	1.5774
hsa-miR-21	hsa-miR-29c	0.034	0.857	1.5766
hsa-miR-15a	hsa-miR-20b	0.076	0.833	1.5754
hsa-miR-17-5p	hsa-miR-223	0.088	0.825	1.573
hsa-miR-155	hsa-miR-17-5p	0.139	0.796	1.5718
hsa-miR-206	hsa-miR-22	0.102	0.816	1.5708
hsa-miR-125b	hsa-miR-200c	0.099	0.817	1.5696
hsa-miR-195	hsa-miR-26a	0.043	0.848	1.5694
hsa-miR-142-3p	hsa-miR-181a	0.053	0.842	1.5686
hsa-miR-200a	hsa-miR-429	0.526	0.579	1.5682
hsa-miR-26a	hsa-miR-29b	0.104	0.813	1.5674
hsa-miR-125b	hsa-miR-181a	0.145	0.79	1.567
hsa-let-7a	hsa-miR-195	0.127	0.8	1.567
hsa-miR-203	hsa-miR-24	0.073	0.829	1.5652
hsa-miR-183	hsa-miR-200c	0.091	0.818	1.5634
hsa-miR-183	hsa-miR-24	0.054	0.838	1.5624
hsa-miR-200a	hsa-miR-200b	0.361	0.667	1.5616
hsa-miR-125b	hsa-miR-7	0.103	0.81	1.561
hsa-miR-138	hsa-miR-20a	0.055	0.836	1.5598
hsa-miR-182	hsa-miR-214	0.093	0.814	1.5582
hsa-let-7a	hsa-miR-138	0.08	0.82	1.556
hsa-miR-150	hsa-miR-183	0.08	0.82	1.556
hsa-miR-138	hsa-miR-222	0.016	0.855	1.555
hsa-miR-192	hsa-miR-200a	0.077	0.821	1.5548
hsa-let-7a	hsa-miR-15b	0.083	0.817	1.5536
hsa-miR-214	hsa-miR-221	0.083	0.817	1.5536
hsa-miR-122	hsa-miR-181b	0.132	0.789	1.5522
hsa-miR-195	hsa-miR-203	0.065	0.826	1.5518
hsa-miR-142-3p	hsa-miR-143	0.111	0.8	1.551
hsa-miR-221	hsa-miR-29c	0.063	0.825	1.548
hsa-miR-141	hsa-miR-16	0.12	0.793	1.5474
hsa-miR-183	hsa-miR-195	0.048	0.833	1.5474
hsa-miR-125b	hsa-miR-205	0.118	0.794	1.5472
hsa-miR-122	hsa-miR-205	0.098	0.805	1.547
hsa-miR-192	hsa-miR-203	0.382	0.647	1.5466
hsa-miR-141	hsa-miR-142-3p	0.135	0.784	1.5462
hsa-miR-17-5p	hsa-miR-20a	0.358	0.66	1.546
hsa-miR-141	hsa-miR-195	0.114	0.795	1.545
hsa-miR-16-1	hsa-miR-181a	0.15	0.775	1.545
hsa-miR-200b	hsa-miR-205	0.14	0.78	1.544
hsa-miR-1	hsa-miR-181a	0.069	0.819	1.5432
hsa-miR-125b	hsa-miR-15b	0.069	0.819	1.5432
hsa-miR-138	hsa-miR-142-3p	0	0.857	1.5426
hsa-miR-145	hsa-miR-20b	0.046	0.831	1.5418
hsa-miR-1	hsa-miR-142-3p	0.177	0.758	1.5414
hsa-miR-141	hsa-miR-22	0.1	0.8	1.54
hsa-miR-142-3p	hsa-miR-200b	0.116	0.791	1.5398
hsa-miR-15a	hsa-miR-15b	0.197	0.746	1.5398
hsa-miR-122	hsa-miR-22	0.188	0.75	1.538
hsa-miR-214	hsa-miR-29b	0.043	0.83	1.537
hsa-miR-19a	hsa-miR-205	0.06	0.82	1.536
hsa-miR-138	hsa-miR-181b	0.05	0.825	1.535
hsa-miR-181b	hsa-miR-183	0.333	0.667	1.5336
hsa-miR-182	hsa-miR-22	0.171	0.756	1.5318
hsa-miR-16	hsa-miR-29b	0.09	0.8	1.53
hsa-miR-15b	hsa-miR-16-1	0.061	0.816	1.5298
hsa-miR-141	hsa-miR-203	0.043	0.826	1.5298
hsa-miR-145	hsa-miR-24	0.028	0.833	1.5274
hsa-miR-155	hsa-miR-22	0.098	0.794	1.5272
hsa-miR-182	hsa-miR-19a	0.038	0.827	1.5266
hsa-miR-122	hsa-miR-125b	0.117	0.783	1.5264
hsa-let-7a	hsa-miR-20b	0.063	0.813	1.5264
hsa-miR-15a	hsa-miR-7	0.075	0.806	1.5258
hsa-miR-15a	hsa-miR-205	0.105	0.789	1.5252
hsa-miR-192	hsa-miR-221	0.095	0.794	1.5242
hsa-miR-182	hsa-miR-200a	0.044	0.822	1.5236
hsa-miR-200a	hsa-miR-221	0.083	0.8	1.523
hsa-miR-16	hsa-miR-205	0.093	0.794	1.5222
hsa-miR-141	hsa-miR-24	0.073	0.805	1.522
hsa-miR-125b	hsa-miR-20b	0.05	0.817	1.5206
hsa-miR-15b	hsa-miR-21	0.057	0.813	1.5204
hsa-miR-126	hsa-miR-16-1	0.156	0.756	1.5168
hsa-miR-17-5p	hsa-miR-29b	0.109	0.782	1.5166
hsa-miR-200c	hsa-miR-221	0.119	0.776	1.5158
hsa-miR-107	hsa-miR-20b	0.065	0.806	1.5158
hsa-miR-15a	hsa-miR-200a	0.07	0.803	1.5154
hsa-miR-182	hsa-miR-195	0.082	0.796	1.5148
hsa-miR-192	hsa-miR-200b	0.082	0.796	1.5148
hsa-miR-146a	hsa-miR-200b	0.101	0.785	1.514
hsa-miR-21	hsa-miR-29a	0.068	0.803	1.5134
hsa-let-7b	hsa-miR-16	0.118	0.775	1.513
hsa-miR-138	hsa-miR-182	0.047	0.814	1.5122
hsa-miR-17-5p	hsa-miR-200a	0.111	0.778	1.5114
hsa-let-7b	hsa-miR-222	0.141	0.761	1.5108
hsa-miR-206	hsa-miR-34a	0.06	0.806	1.5108
hsa-miR-205	hsa-miR-214	0.095	0.786	1.5098
hsa-miR-203	hsa-miR-26a	0.022	0.826	1.5088
hsa-miR-125b	hsa-miR-29b	0.113	0.775	1.508
hsa-miR-183	hsa-miR-200a	0.056	0.806	1.5068
hsa-miR-1	hsa-miR-143	0.088	0.788	1.5064
hsa-miR-16-1	hsa-miR-24	0.048	0.81	1.506
hsa-miR-126	hsa-miR-372	0.132	0.763	1.5054
hsa-miR-155	hsa-miR-205	0.133	0.762	1.5046
hsa-let-7a	hsa-miR-9	0.154	0.75	1.504
hsa-miR-181b	hsa-miR-372	0.026	0.821	1.5038
hsa-miR-1	hsa-miR-29c	0.086	0.786	1.5008
hsa-miR-16	hsa-miR-214	0.077	0.791	1.5008
hsa-miR-122	hsa-miR-182	0.15	0.75	1.5
hsa-miR-200c	hsa-miR-20a	0.094	0.781	1.4998
hsa-miR-192	hsa-miR-200c	0.13	0.761	1.4998
hsa-miR-181a	hsa-miR-20b	0	0.833	1.4994
hsa-let-7c	hsa-miR-222	0.127	0.762	1.4986
hsa-miR-16	hsa-miR-200a	0.101	0.775	1.496
hsa-miR-183	hsa-miR-205	0.07	0.791	1.4938
hsa-miR-122	hsa-miR-206	0.061	0.796	1.4938
hsa-miR-200b	hsa-miR-200c	0.439	0.585	1.492
hsa-miR-20b	hsa-miR-22	0.097	0.774	1.4902
hsa-miR-17-5p	hsa-miR-206	0.032	0.81	1.49
hsa-miR-143	hsa-miR-200b	0.107	0.768	1.4894
hsa-miR-17-5p	hsa-miR-24	0.063	0.792	1.4886
hsa-miR-143	hsa-miR-17-5p	0.145	0.745	1.486
hsa-miR-200b	hsa-miR-203	0.08	0.78	1.484
hsa-miR-221	hsa-miR-26a	0.078	0.781	1.4838
hsa-miR-16-1	hsa-miR-372	0.083	0.778	1.4834
hsa-let-7b	hsa-miR-125b	0.151	0.74	1.483
hsa-miR-141	hsa-miR-155	0.115	0.76	1.483
hsa-miR-20b	hsa-miR-372	0.208	0.708	1.4824
hsa-miR-142-3p	hsa-miR-30b	0.051	0.795	1.482
hsa-let-7c	hsa-miR-34a	0.148	0.741	1.4818
hsa-miR-1	hsa-miR-183	0.072	0.783	1.4814
hsa-miR-146a	hsa-miR-19a	0.078	0.779	1.4802
hsa-miR-183	hsa-miR-192	0.4	0.6	1.48
hsa-miR-146a	hsa-miR-181a	0.068	0.784	1.4792
hsa-miR-221	hsa-miR-222	0.643	0.464	1.4782
hsa-miR-181b	hsa-miR-20b	0	0.821	1.4778
hsa-miR-155	hsa-miR-183	0.078	0.777	1.4766
hsa-miR-135a	hsa-miR-222	0.067	0.783	1.4764
hsa-miR-181a	hsa-miR-203	0.045	0.795	1.476
hsa-miR-106b	hsa-miR-26a	0.125	0.75	1.475
hsa-miR-150	hsa-miR-214	0.125	0.75	1.475
hsa-miR-29b	hsa-miR-7	0.125	0.75	1.475
hsa-let-7a	hsa-miR-29c	0.074	0.778	1.4744
hsa-miR-17-5p	hsa-miR-205	0.074	0.778	1.4744
hsa-miR-183	hsa-miR-214	0.086	0.771	1.4738
hsa-miR-203	hsa-miR-205	0.041	0.796	1.4738
hsa-miR-138	hsa-miR-26a	0.053	0.789	1.4732
hsa-miR-135a	hsa-miR-145	0.075	0.776	1.4718
hsa-miR-200c	hsa-miR-203	0.128	0.745	1.469
hsa-miR-1	hsa-miR-24	0.042	0.792	1.4676
hsa-miR-200b	hsa-miR-34a	0.117	0.75	1.467
hsa-miR-146a	hsa-miR-192	0.081	0.77	1.467
hsa-miR-122	hsa-miR-16-1	0.167	0.722	1.4666
hsa-miR-15a	hsa-miR-181a	0.129	0.743	1.4664
hsa-miR-122	hsa-miR-214	0.088	0.765	1.465
hsa-miR-106b	hsa-miR-16	0.057	0.782	1.4646
hsa-let-7c	hsa-miR-16-1	0.114	0.75	1.464
hsa-miR-106b	hsa-miR-145	0.063	0.778	1.4634
hsa-miR-200b	hsa-miR-20b	0.048	0.786	1.4628
hsa-miR-141	hsa-miR-206	0.055	0.782	1.4626
hsa-miR-155	hsa-miR-200c	0.08	0.768	1.4624
hsa-let-7a	hsa-miR-107	0.077	0.769	1.4612
hsa-miR-106b	hsa-miR-15a	0.077	0.769	1.4612
hsa-miR-17-5p	hsa-miR-195	0.077	0.769	1.4612
hsa-miR-146a	hsa-miR-26a	0.067	0.773	1.4584
hsa-miR-19a	hsa-miR-200c	0.146	0.729	1.4582
hsa-miR-141	hsa-miR-145	0.083	0.764	1.4582
hsa-miR-138	hsa-miR-145	0.06	0.776	1.4568
hsa-miR-20a	hsa-miR-214	0.132	0.736	1.4568
hsa-miR-17-5p	hsa-miR-19b	0.116	0.744	1.4552
hsa-miR-142-3p	hsa-miR-205	0.023	0.795	1.454
hsa-miR-19a	hsa-miR-206	0.071	0.768	1.4534
hsa-miR-19a	hsa-miR-34a	0.086	0.759	1.4522
hsa-miR-29b	hsa-miR-29c	0.5	0.529	1.4522
hsa-miR-122	hsa-miR-223	0.167	0.714	1.4522
hsa-miR-200a	hsa-miR-34a	0.12	0.74	1.452
hsa-miR-125b	hsa-miR-141	0.123	0.738	1.4514
hsa-miR-200b	hsa-miR-223	0.109	0.745	1.45
hsa-miR-214	hsa-miR-7	0.03	0.788	1.4484
hsa-miR-106b	hsa-miR-200a	0.067	0.767	1.4476
hsa-miR-143	hsa-miR-372	0.119	0.738	1.4474
hsa-miR-1	hsa-miR-26a	0.026	0.789	1.4462
hsa-miR-132	hsa-miR-182	0.096	0.75	1.446
hsa-let-7c	hsa-miR-155	0.104	0.745	1.445
hsa-miR-145	hsa-miR-29c	0.136	0.727	1.4446
hsa-miR-143	hsa-miR-24	0.04	0.78	1.444
hsa-miR-146a	hsa-miR-181b	0.065	0.766	1.4438
hsa-miR-141	hsa-miR-15a	0.11	0.74	1.442
hsa-miR-106b	hsa-miR-372	0.167	0.708	1.4414
hsa-let-7c	hsa-miR-1	0.039	0.779	1.4412
hsa-miR-146a	hsa-miR-203	0.066	0.763	1.4394
hsa-miR-141	hsa-miR-183	0.024	0.786	1.4388
hsa-miR-26a	hsa-miR-7	0.027	0.784	1.4382
hsa-miR-122	hsa-miR-221	0.103	0.741	1.4368
hsa-miR-122	hsa-miR-7	0.031	0.781	1.4368
hsa-miR-15a	hsa-miR-372	0.108	0.738	1.4364
hsa-let-7c	hsa-miR-143	0.14	0.72	1.436
hsa-miR-132	hsa-miR-223	0.154	0.712	1.4356
hsa-miR-146a	hsa-miR-22	0.055	0.767	1.4356
hsa-miR-138	hsa-miR-203	0.051	0.769	1.4352
hsa-miR-142-3p	hsa-miR-26a	0.051	0.769	1.4352
hsa-miR-126	hsa-miR-217	0.073	0.756	1.4338
hsa-miR-183	hsa-miR-372	0.097	0.742	1.4326
hsa-miR-200a	hsa-miR-372	0.097	0.742	1.4326
hsa-miR-17-5p	hsa-miR-203	0.1	0.74	1.432
hsa-miR-122	hsa-miR-203	0.105	0.737	1.4316
hsa-miR-126	hsa-miR-150	0.105	0.737	1.4316
hsa-miR-22	hsa-miR-221	0.119	0.729	1.4312
hsa-miR-150	hsa-miR-24	0.038	0.774	1.4312
hsa-miR-200a	hsa-miR-24	0	0.795	1.431
hsa-miR-150	hsa-miR-30b	0.115	0.731	1.4308
hsa-miR-17-5p	hsa-miR-200b	0.13	0.722	1.4296
hsa-miR-16	hsa-miR-19a	0.04	0.772	1.4296
hsa-miR-1	hsa-miR-200c	0.063	0.759	1.4292
hsa-miR-21	hsa-miR-372	0.104	0.736	1.4288
hsa-let-7b	hsa-miR-155	0.095	0.741	1.4288
hsa-miR-183	hsa-miR-26a	0.024	0.78	1.428
hsa-miR-142-3p	hsa-miR-29b	0.067	0.756	1.4278
hsa-miR-200a	hsa-miR-214	0.188	0.688	1.4264
hsa-miR-24	hsa-miR-26a	0.075	0.75	1.425
hsa-miR-107	hsa-miR-21	0.071	0.752	1.4246
hsa-miR-181b	hsa-miR-29c	0.095	0.738	1.4234
hsa-let-7c	hsa-miR-221	0.145	0.71	1.423
hsa-miR-19a	hsa-miR-223	0.056	0.759	1.4222
hsa-miR-1	hsa-miR-19a	0.038	0.769	1.4222
hsa-miR-181a	hsa-miR-181b	0.237	0.658	1.4214
hsa-miR-222	hsa-miR-24	0.048	0.762	1.4196
hsa-miR-222	hsa-miR-372	0.173	0.692	1.4186
hsa-let-7b	hsa-miR-15a	0.122	0.72	1.418
hsa-miR-200b	hsa-miR-96	0.068	0.75	1.418
hsa-miR-125b	hsa-miR-30b	0.075	0.746	1.4178
hsa-let-7a	hsa-miR-29b	0.136	0.712	1.4176
hsa-miR-141	hsa-miR-19a	0.087	0.739	1.4172
hsa-miR-126	hsa-miR-34a	0.102	0.729	1.4142
hsa-miR-16	hsa-miR-20b	0.069	0.747	1.4136
hsa-miR-17-5p	hsa-miR-29a	0.08	0.74	1.412
hsa-let-7c	hsa-miR-146a	0.051	0.756	1.4118
hsa-miR-206	hsa-miR-26a	0.036	0.764	1.4112
hsa-miR-125b	hsa-miR-138	0.082	0.738	1.4104
hsa-miR-138	hsa-miR-221	0.016	0.774	1.4092
hsa-miR-10a	hsa-miR-15a	0.095	0.73	1.409
hsa-let-7b	hsa-miR-221	0.141	0.704	1.4082
hsa-miR-1	hsa-miR-192	0.083	0.736	1.4078
hsa-miR-195	hsa-miR-200b	0.122	0.714	1.4072
hsa-miR-122	hsa-miR-21	0.101	0.725	1.406
hsa-miR-19a	hsa-miR-372	0.171	0.686	1.4058
hsa-miR-138	hsa-miR-16-1	0.079	0.737	1.4056
hsa-miR-16	hsa-miR-200c	0.102	0.724	1.4052
hsa-miR-181a	hsa-miR-182	0.136	0.705	1.405
hsa-let-7c	hsa-miR-15a	0.123	0.712	1.4046
hsa-miR-145	hsa-miR-19b	0.06	0.746	1.4028
hsa-miR-200a	hsa-miR-20b	0.065	0.742	1.4006
hsa-miR-146a	hsa-miR-205	0.05	0.75	1.4
hsa-miR-17-5p	hsa-miR-22	0.109	0.717	1.3996
hsa-miR-106b	hsa-miR-143	0.071	0.738	1.3994
hsa-miR-126	hsa-miR-373	0.071	0.738	1.3994
hsa-miR-203	hsa-miR-372	0.114	0.714	1.3992
hsa-miR-21	hsa-miR-30b	0.078	0.733	1.3974
hsa-miR-15b	hsa-miR-200b	0.115	0.712	1.3966
hsa-miR-181b	hsa-miR-29b	0.1	0.72	1.396
hsa-miR-106b	hsa-miR-200b	0.103	0.718	1.3954
hsa-miR-106b	hsa-miR-29b	0.103	0.718	1.3954
hsa-miR-17-5p	hsa-miR-29c	0.083	0.729	1.3952
hsa-miR-34a	hsa-miR-7	0.083	0.729	1.3952
hsa-miR-138	hsa-miR-192	0.081	0.73	1.395
hsa-miR-138	hsa-miR-24	0.057	0.743	1.3944
hsa-miR-142-3p	hsa-miR-214	0.057	0.743	1.3944
hsa-miR-142-3p	hsa-miR-30d	0.057	0.743	1.3944
hsa-let-7a	hsa-miR-217	0.128	0.702	1.3916
hsa-miR-155	hsa-miR-181a	0.086	0.724	1.3892
hsa-miR-206	hsa-miR-9	0.118	0.706	1.3888
hsa-miR-24	hsa-miR-372	0.094	0.719	1.3882
hsa-miR-155	hsa-miR-19a	0.083	0.725	1.388
hsa-miR-15a	hsa-miR-214	0.07	0.732	1.3876
hsa-miR-132	hsa-miR-145	0.122	0.703	1.3874
hsa-miR-183	hsa-miR-19a	0.047	0.744	1.3862
hsa-miR-19a	hsa-miR-214	0.047	0.744	1.3862
hsa-miR-107	hsa-miR-26a	0.105	0.711	1.3848
hsa-miR-200a	hsa-miR-26a	0.105	0.711	1.3848
hsa-miR-126	hsa-miR-200b	0.16	0.68	1.384
hsa-let-7c	hsa-miR-16	0.095	0.716	1.3838
hsa-miR-122	hsa-miR-142-3p	0.059	0.735	1.382
hsa-miR-17-5p	hsa-miR-181b	0.057	0.736	1.3818
hsa-miR-141	hsa-miR-143	0.12	0.7	1.38
hsa-miR-203	hsa-miR-214	0.075	0.725	1.38
hsa-miR-126	hsa-miR-142-3p	0.179	0.667	1.3796
hsa-miR-1	hsa-miR-372	0.029	0.75	1.379
hsa-miR-181a	hsa-miR-223	0.178	0.667	1.3786
hsa-miR-141	hsa-miR-221	0.129	0.694	1.3782
hsa-miR-126	hsa-miR-198	0.087	0.717	1.3776
hsa-miR-19a	hsa-miR-203	0.087	0.717	1.3776
hsa-miR-15a	hsa-miR-29b	0.101	0.709	1.3772
hsa-miR-155	hsa-miR-214	0.088	0.716	1.3768
hsa-miR-126	hsa-miR-143	0.176	0.667	1.3766
hsa-miR-195	hsa-miR-214	0.048	0.738	1.3764
hsa-miR-15b	hsa-miR-195	0.262	0.619	1.3762
hsa-miR-222	hsa-miR-30	0.032	0.746	1.3748
hsa-miR-143	hsa-miR-19a	0.074	0.722	1.3736
hsa-miR-122	hsa-miR-192	0.108	0.703	1.3734
hsa-miR-10a	hsa-miR-16-1	0.043	0.739	1.3732
hsa-miR-181a	hsa-miR-192	0.023	0.75	1.373
hsa-let-7c	hsa-miR-26a	0.116	0.698	1.3724
hsa-miR-146a	hsa-miR-200c	0.103	0.705	1.372
hsa-miR-125b	hsa-miR-19b	0.065	0.726	1.3718
hsa-miR-125b	hsa-miR-22	0.131	0.689	1.3712
hsa-let-7b	hsa-miR-1	0.059	0.729	1.3712
hsa-miR-142-3p	hsa-miR-96	0.061	0.727	1.3696
hsa-miR-181a	hsa-miR-22	0.077	0.718	1.3694
hsa-miR-192	hsa-miR-214	0.077	0.718	1.3694
hsa-miR-192	hsa-miR-19a	0.089	0.711	1.3688
hsa-let-7a	hsa-miR-181a	0.18	0.66	1.368
hsa-miR-19a	hsa-miR-22	0.07	0.721	1.3678
hsa-let-7a	hsa-miR-30b	0.091	0.709	1.3672
hsa-miR-17-5p	hsa-miR-181a	0.082	0.714	1.3672
hsa-miR-143	hsa-miR-195	0.075	0.717	1.3656
hsa-let-7c	hsa-miR-181b	0.064	0.723	1.3654
hsa-miR-15a	hsa-miR-200c	0.089	0.709	1.3652
hsa-miR-126	hsa-miR-200c	0.14	0.68	1.364
hsa-let-7c	hsa-miR-145	0.082	0.712	1.3636
hsa-miR-182	hsa-miR-29b	0.055	0.727	1.3636
hsa-miR-150	hsa-miR-22	0.038	0.736	1.3628
hsa-miR-20a	hsa-miR-96	0.115	0.692	1.3606
hsa-miR-107	hsa-miR-181b	0.1	0.7	1.36
hsa-miR-200c	hsa-miR-214	0.091	0.705	1.36
hsa-miR-150	hsa-miR-20b	0	0.755	1.359
hsa-miR-25	hsa-miR-32	0.316	0.579	1.3582
hsa-miR-10a	hsa-miR-150	0.157	0.667	1.3576
hsa-miR-16	hsa-miR-30b	0.063	0.719	1.3572
hsa-miR-24	hsa-miR-32	0.071	0.714	1.3562
hsa-miR-15b	hsa-miR-20b	0.05	0.725	1.355
hsa-miR-206	hsa-miR-217	0.042	0.729	1.3542
hsa-miR-203	hsa-miR-29b	0.038	0.731	1.3538
hsa-miR-19a	hsa-miR-19b	0.483	0.483	1.3524
hsa-miR-24	hsa-miR-7	0.029	0.735	1.352
hsa-miR-16	hsa-miR-372	0.093	0.698	1.3494
hsa-miR-107	hsa-miR-16-1	0.103	0.692	1.3486
hsa-miR-16-1	hsa-miR-98	0.103	0.692	1.3486
hsa-miR-182	hsa-miR-26a	0.085	0.702	1.3486
hsa-miR-146a	hsa-miR-183	0.041	0.726	1.3478
hsa-miR-143	hsa-miR-181a	0.174	0.652	1.3476
hsa-miR-20b	hsa-miR-221	0.053	0.719	1.3472
hsa-miR-19b	hsa-miR-21	0.092	0.697	1.3466
hsa-miR-181b	hsa-miR-7	0.081	0.703	1.3464
hsa-miR-205	hsa-miR-22	0.175	0.65	1.345
hsa-miR-27a	hsa-miR-7	0.103	0.69	1.345
hsa-miR-182	hsa-miR-373	0.047	0.721	1.3448
hsa-let-7c	hsa-miR-182	0.039	0.725	1.344
hsa-miR-182	hsa-miR-223	0.204	0.633	1.3434
hsa-miR-145	hsa-miR-15b	0.051	0.718	1.3434
hsa-miR-181a	hsa-miR-183	0.051	0.718	1.3434
hsa-miR-1	hsa-miR-200a	0.057	0.714	1.3422
hsa-miR-145	hsa-miR-373	0.044	0.721	1.3418
hsa-miR-126	hsa-miR-20b	0.024	0.732	1.3416
hsa-let-7a	hsa-miR-153	0.022	0.733	1.3414
hsa-miR-1	hsa-miR-141	0.082	0.699	1.3402
hsa-miR-141	hsa-miR-29b	0.08	0.7	1.34
hsa-miR-192	hsa-miR-205	0.087	0.696	1.3398
hsa-miR-141	hsa-miR-17-5p	0.058	0.712	1.3396
hsa-miR-146a	hsa-miR-30b	0.067	0.707	1.3396
hsa-miR-132	hsa-miR-21	0.092	0.692	1.3376
hsa-miR-20b	hsa-miR-29c	0	0.743	1.3374
hsa-let-7c	hsa-miR-17-5p	0.037	0.722	1.3366
hsa-miR-135a	hsa-miR-206	0.04	0.72	1.336
hsa-miR-138	hsa-miR-150	0.04	0.72	1.336
hsa-miR-125b	hsa-miR-372	0.085	0.695	1.336
hsa-miR-20a	hsa-miR-30b	0.085	0.695	1.336
hsa-miR-20b	hsa-miR-21	0.064	0.706	1.3348
hsa-let-7a	hsa-miR-10a	0.07	0.702	1.3336
hsa-miR-150	hsa-miR-19a	0.07	0.702	1.3336
hsa-miR-20b	hsa-miR-29b	0.048	0.714	1.3332
hsa-miR-146a	hsa-miR-15b	0.037	0.72	1.333
hsa-miR-125b	hsa-miR-132	0.083	0.694	1.3322
hsa-miR-22	hsa-miR-34a	0.075	0.698	1.3314
hsa-miR-122	hsa-miR-16	0.066	0.703	1.3314
hsa-miR-155	hsa-miR-7	0.07	0.7	1.33
hsa-miR-106b	hsa-miR-15b	0.025	0.725	1.33
hsa-let-7a	hsa-miR-27a	0.059	0.706	1.3298
hsa-miR-183	hsa-miR-373	0.059	0.706	1.3298
hsa-miR-106b	hsa-miR-125b	0.107	0.679	1.3292
hsa-miR-200b	hsa-miR-214	0.089	0.689	1.3292
hsa-miR-221	hsa-miR-27a	0.086	0.69	1.328
hsa-miR-16-1	hsa-miR-19a	0.064	0.702	1.3276
hsa-miR-138	hsa-miR-22	0.028	0.722	1.3276
hsa-miR-10a	hsa-miR-146a	0.08	0.693	1.3274
hsa-miR-198	hsa-miR-206	0.474	0.474	1.3272
hsa-miR-145	hsa-miR-372	0.095	0.683	1.3244
hsa-miR-143	hsa-miR-15b	0.071	0.696	1.3238
hsa-miR-150	hsa-miR-200b	0.102	0.678	1.3224
hsa-miR-10a	hsa-miR-203	0.021	0.723	1.3224
hsa-miR-16	hsa-miR-29c	0.053	0.705	1.322
hsa-miR-107	hsa-miR-203	0.049	0.707	1.3216
hsa-miR-146a	hsa-miR-200a	0.086	0.686	1.3208
hsa-miR-200a	hsa-miR-205	0.15	0.65	1.32
hsa-miR-15b	hsa-miR-181b	0.06	0.7	1.32
hsa-miR-16-1	hsa-miR-25	0.054	0.703	1.3194
hsa-miR-10a	hsa-miR-21	0.068	0.695	1.319
hsa-miR-145	hsa-miR-30b	0.069	0.694	1.3182
hsa-miR-146a	hsa-miR-24	0.069	0.694	1.3182
hsa-miR-138	hsa-miR-143	0.065	0.696	1.3178
hsa-miR-143	hsa-miR-96	0.065	0.696	1.3178
hsa-miR-200a	hsa-miR-29b	0.065	0.696	1.3178
hsa-let-7a	hsa-miR-23a	0.073	0.691	1.3168
hsa-miR-150	hsa-miR-195	0.053	0.702	1.3166
hsa-miR-15a	hsa-miR-19a	0.078	0.688	1.3164
hsa-miR-141	hsa-miR-200a	0.387	0.516	1.3158
hsa-miR-30	hsa-miR-7	0.097	0.677	1.3156
hsa-miR-17-5p	hsa-miR-192	0.102	0.673	1.3134
hsa-miR-22	hsa-miR-29c	0.079	0.684	1.3102
hsa-miR-135a	hsa-miR-221	0.032	0.71	1.31
hsa-miR-1	hsa-miR-214	0.042	0.704	1.3092
hsa-let-7b	hsa-miR-145	0.072	0.687	1.3086
hsa-miR-107	hsa-miR-125b	0.079	0.683	1.3084
hsa-miR-16-1	hsa-miR-30b	0.093	0.674	1.3062
hsa-miR-200b	hsa-miR-24	0.02	0.714	1.3052
hsa-let-7b	hsa-miR-142-3p	0.104	0.667	1.3046
hsa-miR-122	hsa-miR-153	0.08	0.68	1.304
hsa-miR-125b	hsa-miR-29c	0.094	0.672	1.3036
hsa-miR-195	hsa-miR-221	0.076	0.682	1.3036
hsa-miR-200b	hsa-miR-29b	0.091	0.673	1.3024
hsa-miR-150	hsa-miR-205	0.051	0.695	1.302
hsa-miR-106b	hsa-miR-29c	0.063	0.688	1.3014
hsa-miR-126	hsa-miR-26a	0.063	0.688	1.3014
hsa-miR-20b	hsa-miR-34a	0.063	0.688	1.3014
hsa-miR-142-3p	hsa-miR-25	0.1	0.667	1.3006
hsa-miR-106b	hsa-miR-34a	0.087	0.674	1.3002
hsa-miR-141	hsa-miR-26a	0.175	0.625	1.3
hsa-miR-1	hsa-miR-20b	0.045	0.697	1.2996
hsa-miR-142-3p	hsa-miR-146a	0.056	0.69	1.298
hsa-miR-19a	hsa-miR-20b	0.081	0.676	1.2978
hsa-miR-141	hsa-miR-372	0.114	0.657	1.2966
hsa-miR-181a	hsa-miR-214	0.051	0.692	1.2966
hsa-miR-221	hsa-miR-24	0.031	0.703	1.2964
hsa-let-7c	hsa-miR-192	0.043	0.696	1.2958
hsa-miR-135a	hsa-miR-200b	0.043	0.696	1.2958
hsa-let-7b	hsa-miR-146a	0.095	0.667	1.2956
hsa-let-7b	hsa-miR-150	0.077	0.677	1.2956
hsa-miR-135a	hsa-miR-200c	0.068	0.682	1.2956
hsa-miR-195	hsa-miR-22	0.125	0.65	1.295
hsa-miR-141	hsa-miR-214	0.194	0.611	1.2938
hsa-miR-122	hsa-miR-150	0.082	0.673	1.2934
hsa-miR-16-1	hsa-miR-200c	0.082	0.673	1.2934
hsa-miR-200c	hsa-miR-223	0.071	0.679	1.2932
hsa-let-7b	hsa-miR-192	0.115	0.654	1.2922
hsa-miR-126	hsa-miR-138	0.023	0.705	1.292
hsa-miR-200a	hsa-miR-96	0.091	0.667	1.2916
hsa-miR-25	hsa-miR-29c	0.091	0.667	1.2916
hsa-miR-155	hsa-miR-372	0.103	0.66	1.291
hsa-miR-10a	hsa-miR-155	0.149	0.634	1.2902
hsa-miR-192	hsa-miR-29c	0.048	0.69	1.29
hsa-miR-150	hsa-miR-7	0.064	0.681	1.2898
hsa-miR-20a	hsa-miR-373	0.036	0.696	1.2888
hsa-miR-222	hsa-miR-27a	0.068	0.678	1.2884
hsa-miR-10a	hsa-miR-20a	0.032	0.698	1.2884
hsa-miR-222	hsa-miR-30b	0.078	0.672	1.2876
hsa-miR-138	hsa-miR-223	0.021	0.702	1.2846
hsa-let-7c	hsa-miR-206	0.073	0.673	1.2844
hsa-miR-203	hsa-miR-30b	0.044	0.689	1.2842
hsa-miR-181a	hsa-miR-200b	0.083	0.667	1.2836
hsa-let-7b	hsa-miR-223	0.065	0.677	1.2836
hsa-let-7a	hsa-miR-373	0.038	0.692	1.2836
hsa-let-7b	hsa-miR-183	0.038	0.692	1.2836
hsa-miR-206	hsa-miR-373	0.109	0.652	1.2826
hsa-miR-200c	hsa-miR-205	0.143	0.633	1.2824
hsa-miR-106b	hsa-miR-214	0.103	0.655	1.282
hsa-miR-205	hsa-miR-217	0.162	0.622	1.2816
hsa-miR-24	hsa-miR-29b	0.042	0.688	1.2804
hsa-miR-155	hsa-miR-200a	0.11	0.65	1.28
hsa-miR-223	hsa-miR-29b	0.089	0.661	1.2788
hsa-let-7a	hsa-miR-132	0.119	0.644	1.2782
hsa-miR-182	hsa-miR-29c	0.065	0.674	1.2782
hsa-miR-181b	hsa-miR-96	0.077	0.667	1.2776
hsa-let-7c	hsa-miR-30b	0.091	0.659	1.2772
hsa-miR-145	hsa-miR-27a	0.076	0.667	1.2766
hsa-miR-145	hsa-miR-96	0.076	0.667	1.2766
hsa-miR-126	hsa-miR-200a	0.119	0.643	1.2764
hsa-miR-132	hsa-miR-155	0.131	0.636	1.2758
hsa-miR-198	hsa-miR-21	0.06	0.675	1.275
hsa-miR-142-3p	hsa-miR-19b	0.094	0.656	1.2748
hsa-miR-24	hsa-miR-25	0.094	0.656	1.2748
hsa-miR-15b	hsa-miR-30	0.022	0.696	1.2748
hsa-miR-19b	hsa-miR-200b	0.022	0.696	1.2748
hsa-miR-192	hsa-miR-29b	0.039	0.686	1.2738
hsa-let-7b	hsa-miR-182	0.033	0.689	1.2732
hsa-miR-17-5p	hsa-miR-20b	0.184	0.605	1.273
hsa-miR-138	hsa-miR-15a	0.072	0.667	1.2726
hsa-miR-126	hsa-miR-135a	0.045	0.682	1.2726
hsa-miR-155	hsa-miR-30b	0.045	0.682	1.2726
hsa-miR-155	hsa-miR-29c	0.066	0.67	1.272
hsa-miR-126	hsa-miR-19b	0.071	0.667	1.2716
hsa-miR-200b	hsa-miR-372	0.071	0.667	1.2716
hsa-miR-214	hsa-miR-29c	0.026	0.692	1.2716
hsa-miR-29b	hsa-miR-34a	0.081	0.661	1.2708
hsa-miR-138	hsa-miR-181a	0.054	0.676	1.2708
hsa-miR-122	hsa-miR-143	0.111	0.644	1.2702
hsa-let-7c	hsa-miR-200a	0.1	0.65	1.27
hsa-miR-19b	hsa-miR-372	0.231	0.577	1.2696
hsa-miR-145	hsa-miR-200c	0.078	0.662	1.2696
hsa-miR-146a	hsa-miR-195	0.038	0.684	1.2692
hsa-let-7c	hsa-miR-183	0	0.705	1.269
hsa-miR-106b	hsa-miR-181b	0.086	0.657	1.2686
hsa-miR-138	hsa-miR-155	0.028	0.689	1.2682
hsa-miR-107	hsa-miR-192	0.05	0.675	1.265
hsa-miR-195	hsa-miR-34a	0.107	0.643	1.2644
hsa-miR-19b	hsa-miR-20b	0.107	0.643	1.2644
hsa-miR-141	hsa-miR-182	0.04	0.68	1.264
hsa-miR-138	hsa-miR-183	0.029	0.686	1.2638
hsa-miR-183	hsa-miR-19b	0.029	0.686	1.2638
hsa-miR-181b	hsa-miR-19a	0.063	0.667	1.2636
hsa-miR-10a	hsa-miR-192	0	0.702	1.2636
hsa-miR-181a	hsa-miR-200a	0.079	0.658	1.2634
hsa-miR-24	hsa-miR-34a	0.075	0.66	1.263
hsa-miR-155	hsa-miR-24	0.057	0.67	1.263
hsa-let-7c	hsa-miR-223	0.098	0.647	1.2626
hsa-miR-221	hsa-miR-30	0.032	0.683	1.2614
hsa-let-7b	hsa-miR-181b	0.071	0.661	1.2608
hsa-miR-122	hsa-miR-155	0.078	0.657	1.2606
hsa-miR-223	hsa-miR-98	0.087	0.652	1.2606
hsa-miR-141	hsa-miR-146a	0.038	0.679	1.2602
hsa-miR-1	hsa-miR-10a	0.068	0.662	1.2596
hsa-let-7a	hsa-miR-96	0.059	0.667	1.2596
hsa-miR-214	hsa-miR-372	0.097	0.645	1.258
hsa-miR-150	hsa-miR-15b	0.068	0.661	1.2578
hsa-miR-145	hsa-miR-9	0.1	0.643	1.2574
hsa-miR-155	hsa-miR-20b	0.082	0.653	1.2574
hsa-miR-19b	hsa-miR-223	0.043	0.674	1.2562
hsa-miR-205	hsa-miR-29b	0.14	0.62	1.256
hsa-miR-143	hsa-miR-25	0.068	0.659	1.2542
hsa-miR-181a	hsa-miR-206	0.077	0.654	1.2542
hsa-miR-182	hsa-miR-20b	0.024	0.683	1.2534
hsa-miR-126	hsa-miR-9	0.133	0.622	1.2526
hsa-miR-141	hsa-miR-19b	0.051	0.667	1.2516
hsa-miR-223	hsa-miR-30b	0.125	0.625	1.25
hsa-miR-126	hsa-miR-29b	0.094	0.642	1.2496
hsa-miR-141	hsa-miR-200b	0.227	0.568	1.2494
hsa-miR-107	hsa-miR-15a	0.101	0.638	1.2494
hsa-miR-206	hsa-miR-24	0.038	0.673	1.2494
hsa-miR-138	hsa-miR-205	0.048	0.667	1.2486
hsa-miR-143	hsa-miR-27a	0.089	0.644	1.2482
hsa-miR-206	hsa-miR-372	0.089	0.644	1.2482
hsa-miR-142-3p	hsa-miR-29c	0.114	0.629	1.2462
hsa-miR-10a	hsa-miR-145	0.054	0.662	1.2456
hsa-miR-21	hsa-miR-30	0.061	0.658	1.2454
hsa-miR-21	hsa-miR-98	0.1	0.636	1.2448
hsa-miR-138	hsa-miR-206	0.02	0.68	1.244
hsa-let-7b	hsa-miR-34a	0.108	0.631	1.2438
hsa-miR-122	hsa-miR-126	0.07	0.651	1.2418
hsa-miR-141	hsa-miR-205	0.214	0.571	1.2418
hsa-miR-155	hsa-miR-15b	0.062	0.655	1.241
hsa-miR-29c	hsa-miR-34a	0.074	0.648	1.2404
hsa-miR-19a	hsa-miR-7	0.025	0.675	1.24
hsa-miR-153	hsa-miR-182	0.057	0.657	1.2396
hsa-miR-107	hsa-miR-200b	0.065	0.652	1.2386
hsa-miR-106b	hsa-miR-205	0.053	0.658	1.2374
hsa-miR-195	hsa-miR-7	0.053	0.658	1.2374
hsa-miR-132	hsa-miR-214	0.091	0.636	1.2358
hsa-miR-29c	hsa-miR-7	0.091	0.636	1.2358
hsa-miR-125b	hsa-miR-9	0.161	0.597	1.2356
hsa-miR-10a	hsa-miR-183	0.049	0.659	1.2352
hsa-let-7c	hsa-miR-98	0.257	0.543	1.2344
hsa-miR-106b	hsa-miR-222	0.113	0.623	1.2344
hsa-miR-181a	hsa-miR-34a	0.113	0.623	1.2344
hsa-miR-143	hsa-miR-30	0.085	0.638	1.2334
hsa-miR-15a	hsa-miR-29c	0.083	0.639	1.2332
hsa-miR-15b	hsa-miR-34a	0.032	0.667	1.2326
hsa-miR-125b	hsa-miR-27a	0.082	0.639	1.2322
hsa-miR-10a	hsa-miR-125b	0.058	0.652	1.2316
hsa-miR-107	hsa-miR-17-5p	0.02	0.673	1.2314
hsa-miR-138	hsa-miR-16	0.079	0.64	1.231
hsa-miR-19a	hsa-miR-26a	0.043	0.66	1.231
hsa-miR-10a	hsa-miR-142-3p	0.077	0.641	1.2308
hsa-miR-17-5p	hsa-miR-183	0.111	0.622	1.2306
hsa-miR-107	hsa-miR-142-3p	0.028	0.667	1.2286
hsa-let-7a	hsa-miR-29a	0.071	0.643	1.2284
hsa-miR-126	hsa-miR-27a	0.071	0.643	1.2284
hsa-miR-25	hsa-miR-29b	0.071	0.643	1.2284
hsa-miR-125b	hsa-miR-23a	0.092	0.631	1.2278
hsa-miR-106b	hsa-miR-153	0	0.682	1.2276
hsa-miR-135a	hsa-miR-20a	0.093	0.63	1.227
hsa-miR-181b	hsa-miR-30b	0.067	0.644	1.2262
hsa-miR-107	hsa-miR-143	0.063	0.646	1.2258
hsa-miR-16	hsa-miR-7	0.044	0.656	1.2248
hsa-miR-214	hsa-miR-27a	0.059	0.647	1.2236
hsa-let-7a	hsa-miR-320	0.149	0.596	1.2218
hsa-miR-132	hsa-miR-16-1	0.082	0.633	1.2214
hsa-miR-122	hsa-miR-15a	0.119	0.612	1.2206
hsa-miR-15b	hsa-miR-222	0.072	0.638	1.2204
hsa-miR-21	hsa-miR-96	0.063	0.643	1.2204
hsa-miR-181a	hsa-miR-24	0.05	0.65	1.22
hsa-miR-198	hsa-miR-20a	0.05	0.65	1.22
hsa-miR-222	hsa-miR-320	0.05	0.65	1.22
hsa-miR-135a	hsa-miR-17-5p	0.114	0.614	1.2192
hsa-miR-16	hsa-miR-30	0.065	0.641	1.2188
hsa-miR-222	hsa-miR-29a	0.045	0.652	1.2186
hsa-miR-192	hsa-miR-372	0.086	0.629	1.2182
hsa-miR-222	hsa-miR-96	0.125	0.607	1.2176
hsa-miR-16-1	hsa-miR-19b	0.079	0.632	1.2166
hsa-miR-203	hsa-miR-96	0.079	0.632	1.2166
hsa-miR-1	hsa-miR-138	0.043	0.652	1.2166
hsa-miR-1	hsa-miR-19b	0.043	0.652	1.2166
hsa-miR-142-3p	hsa-miR-153	0.038	0.654	1.2152
hsa-miR-146a	hsa-miR-373	0.057	0.643	1.2144
hsa-miR-20a	hsa-miR-9	0.085	0.627	1.2136
hsa-miR-106b	hsa-miR-138	0.034	0.655	1.213
hsa-miR-26a	hsa-miR-34a	0.034	0.655	1.213
hsa-miR-181a	hsa-miR-195	0.068	0.636	1.2128
hsa-miR-150	hsa-miR-181a	0.118	0.608	1.2124
hsa-miR-135a	hsa-miR-143	0.064	0.638	1.2124
hsa-let-7a	hsa-miR-19b	0.125	0.604	1.2122
hsa-miR-16-1	hsa-miR-29b	0.125	0.604	1.2122
hsa-miR-125b	hsa-miR-373	0.031	0.656	1.2118
hsa-miR-19b	hsa-miR-200a	0.029	0.657	1.2116
hsa-miR-143	hsa-miR-373	0	0.673	1.2114
hsa-miR-192	hsa-miR-96	0.111	0.611	1.2108
hsa-miR-107	hsa-miR-141	0.103	0.615	1.21
hsa-miR-182	hsa-miR-372	0.103	0.615	1.21
hsa-miR-126	hsa-miR-96	0.023	0.659	1.2092
hsa-miR-203	hsa-miR-29c	0.023	0.659	1.2092
hsa-miR-125b	hsa-miR-30	0.046	0.646	1.2088
hsa-miR-181a	hsa-miR-205	0.089	0.622	1.2086
hsa-miR-20a	hsa-miR-27a	0.074	0.63	1.208
hsa-miR-106b	hsa-miR-22	0.179	0.571	1.2068
hsa-let-7a	hsa-miR-135a	0.078	0.627	1.2066
hsa-miR-106b	hsa-miR-30	0.067	0.633	1.2064
hsa-miR-15a	hsa-miR-30	0.056	0.639	1.2062
hsa-miR-26a	hsa-miR-372	0.056	0.639	1.2062
hsa-miR-15b	hsa-miR-26a	0.109	0.609	1.2052
hsa-miR-221	hsa-miR-372	0.151	0.585	1.204
hsa-miR-195	hsa-miR-223	0.037	0.648	1.2034
hsa-miR-195	hsa-miR-206	0.035	0.649	1.2032
hsa-let-7b	hsa-miR-206	0.078	0.625	1.203
hsa-miR-1	hsa-miR-29a	0.068	0.63	1.202
hsa-let-7b	hsa-miR-22	0.058	0.635	1.201
hsa-miR-135a	hsa-miR-142-3p	0	0.667	1.2006
hsa-miR-20b	hsa-miR-223	0	0.667	1.2006
hsa-miR-122	hsa-miR-200a	0.088	0.618	1.2004
hsa-miR-17-5p	hsa-miR-7	0.07	0.628	1.2004
hsa-miR-195	hsa-miR-29c	0.07	0.628	1.2004
hsa-miR-141	hsa-miR-34a	0.052	0.638	1.2004
hsa-miR-1	hsa-miR-135a	0.043	0.643	1.2004
hsa-miR-106b	hsa-miR-17-5p	0.158	0.579	1.2002
hsa-miR-24	hsa-miR-30b	0.075	0.625	1.2
hsa-miR-132	hsa-miR-16	0.091	0.616	1.1998
hsa-miR-16	hsa-miR-19b	0.043	0.641	1.1968
hsa-miR-16	hsa-miR-373	0.043	0.641	1.1968
hsa-miR-145	hsa-miR-153	0.068	0.627	1.1966
hsa-miR-182	hsa-miR-200c	0.075	0.623	1.1964
hsa-miR-141	hsa-miR-200c	0.233	0.535	1.196
hsa-miR-143	hsa-miR-23a	0.08	0.62	1.196
hsa-miR-132	hsa-miR-15a	0.062	0.63	1.196
hsa-miR-15a	hsa-miR-30b	0.067	0.627	1.1956
hsa-miR-16-1	hsa-miR-96	0.025	0.65	1.195
hsa-let-7c	hsa-miR-10a	0.167	0.571	1.1948
hsa-miR-26a	hsa-miR-98	0.105	0.605	1.194
hsa-miR-124	hsa-miR-125b	0.069	0.625	1.194
hsa-miR-107	hsa-miR-222	0.083	0.617	1.1936
hsa-miR-122	hsa-miR-96	0.029	0.647	1.1936
hsa-miR-122	hsa-miR-146a	0.042	0.639	1.1922
hsa-miR-142-3p	hsa-miR-93	0.04	0.64	1.192
hsa-miR-135a	hsa-miR-135b	0.292	0.5	1.192
hsa-let-7a	hsa-miR-106b	0.111	0.6	1.191
hsa-miR-22	hsa-miR-29b	0.111	0.6	1.191
hsa-let-7b	hsa-miR-17-5p	0.048	0.635	1.191
hsa-let-7c	hsa-miR-7	0.053	0.632	1.1906
hsa-miR-195	hsa-miR-25	0.053	0.632	1.1906
hsa-miR-20a	hsa-miR-30	0.053	0.632	1.1906
hsa-miR-26a	hsa-miR-96	0.053	0.632	1.1906
hsa-let-7g	hsa-miR-182	0.049	0.634	1.1902
hsa-miR-141	hsa-miR-30	0.049	0.634	1.1902
hsa-miR-132	hsa-miR-146a	0.178	0.562	1.1896
hsa-miR-181a	hsa-miR-7	0.057	0.629	1.1892
hsa-miR-192	hsa-miR-20b	0.057	0.629	1.1892
hsa-miR-125b	hsa-miR-135a	0.015	0.652	1.1886
hsa-miR-122	hsa-miR-26a	0.139	0.583	1.1884
hsa-miR-183	hsa-miR-7	0.063	0.625	1.188
hsa-miR-206	hsa-miR-96	0.063	0.625	1.188
hsa-let-7a	hsa-miR-372	0.13	0.587	1.1866
hsa-miR-145	hsa-miR-198	0.07	0.62	1.186
hsa-miR-146a	hsa-miR-214	0.07	0.62	1.186
hsa-let-7a	hsa-let-7d	0.286	0.5	1.186
hsa-miR-133a	hsa-miR-203	0	0.658	1.1844
hsa-let-7g	hsa-miR-20a	0.077	0.615	1.184
hsa-miR-1	hsa-miR-7	0.077	0.615	1.184
hsa-miR-142-3p	hsa-miR-32	0.077	0.615	1.184
hsa-miR-142-3p	hsa-miR-429	0.077	0.615	1.184
hsa-miR-222	hsa-miR-373	0.033	0.639	1.1832
hsa-miR-1	hsa-miR-30b	0.083	0.611	1.1828
hsa-miR-203	hsa-miR-7	0.083	0.611	1.1828
hsa-miR-142-3p	hsa-miR-373	0	0.657	1.1826
hsa-miR-146a	hsa-miR-29b	0.061	0.622	1.1806
hsa-miR-138	hsa-miR-30b	0.026	0.641	1.1798
hsa-miR-107	hsa-miR-145	0.058	0.623	1.1794
hsa-miR-145	hsa-miR-30	0.058	0.623	1.1794
hsa-let-7b	hsa-miR-143	0.155	0.569	1.1792
hsa-miR-200a	hsa-miR-32	0	0.655	1.179
hsa-miR-132	hsa-miR-20a	0.061	0.621	1.1788
hsa-miR-372	hsa-miR-7	0.111	0.593	1.1784
hsa-miR-19b	hsa-miR-221	0.105	0.596	1.1778
hsa-miR-15b	hsa-miR-203	0	0.654	1.1772
hsa-miR-146a	hsa-miR-372	0.075	0.612	1.1766
hsa-let-7c	hsa-miR-126	0.06	0.62	1.176
hsa-miR-183	hsa-miR-30b	0.05	0.625	1.175
hsa-miR-19b	hsa-miR-200c	0.122	0.585	1.175
hsa-miR-200c	hsa-miR-96	0.122	0.585	1.175
hsa-miR-198	hsa-miR-222	0.03	0.636	1.1748
hsa-miR-15b	hsa-miR-181a	0.064	0.617	1.1746
hsa-miR-141	hsa-miR-7	0.054	0.622	1.1736
hsa-miR-22	hsa-miR-30	0.054	0.622	1.1736
hsa-miR-142-3p	hsa-miR-15b	0	0.652	1.1736
hsa-miR-146a	hsa-miR-19b	0.088	0.603	1.1734
hsa-miR-138	hsa-miR-29b	0.068	0.614	1.1732
hsa-miR-223	hsa-miR-24	0.02	0.64	1.172
hsa-miR-125b	hsa-miR-29a	0.059	0.618	1.1714
hsa-miR-206	hsa-miR-23a	0.037	0.63	1.171
hsa-miR-372	hsa-miR-373	0.143	0.571	1.1708
hsa-miR-23a	hsa-miR-29b	0.083	0.604	1.1702
hsa-miR-34a	hsa-miR-372	0.083	0.604	1.1702
hsa-miR-143	hsa-miR-19b	0.089	0.6	1.169
hsa-miR-20b	hsa-miR-214	0.065	0.613	1.1684
hsa-miR-135a	hsa-miR-26a	0.079	0.605	1.168
hsa-miR-141	hsa-miR-96	0.079	0.605	1.168
hsa-miR-19b	hsa-miR-203	0.079	0.605	1.168
hsa-let-7b	hsa-miR-26a	0.055	0.618	1.1674
hsa-miR-155	hsa-miR-198	0.086	0.6	1.166
hsa-miR-17-5p	hsa-miR-372	0.095	0.595	1.166
hsa-miR-214	hsa-miR-29a	0.024	0.634	1.1652
hsa-miR-15b	hsa-miR-192	0	0.647	1.1646
hsa-miR-25	hsa-miR-372	0.071	0.607	1.1636
hsa-let-7c	hsa-miR-20b	0.026	0.632	1.1636
hsa-miR-106b	hsa-miR-23a	0.094	0.594	1.1632
hsa-miR-206	hsa-miR-20b	0	0.646	1.1628
hsa-miR-106b	hsa-miR-223	0.048	0.619	1.1622
hsa-miR-125b	hsa-miR-195	0.138	0.569	1.1622
hsa-miR-143	hsa-miR-29c	0.128	0.574	1.1612
hsa-miR-29a	hsa-miR-29b	0.432	0.405	1.161
hsa-miR-223	hsa-miR-9	0.08	0.6	1.16
hsa-miR-200c	hsa-miR-373	0.07	0.605	1.159
hsa-miR-150	hsa-miR-29b	0.066	0.607	1.1586
hsa-miR-17-5p	hsa-miR-200c	0.053	0.614	1.1582
hsa-miR-205	hsa-miR-20b	0.051	0.615	1.158
hsa-miR-138	hsa-miR-7	0.103	0.586	1.1578
hsa-miR-182	hsa-miR-30b	0.085	0.596	1.1578
hsa-miR-20a	hsa-miR-32	0.085	0.596	1.1578
hsa-miR-205	hsa-miR-372	0.135	0.568	1.1574
hsa-miR-150	hsa-miR-96	0.04	0.62	1.156
hsa-miR-15b	hsa-miR-183	0.022	0.63	1.156
hsa-miR-183	hsa-miR-20b	0.031	0.625	1.156
hsa-miR-20b	hsa-miR-30	0.031	0.625	1.156
hsa-miR-214	hsa-miR-25	0.133	0.567	1.1536
hsa-miR-200c	hsa-miR-22	0.043	0.617	1.1536
hsa-miR-107	hsa-miR-195	0.158	0.553	1.1534
hsa-miR-200b	hsa-miR-26a	0.104	0.583	1.1534
hsa-miR-135a	hsa-miR-19a	0.023	0.628	1.1534
hsa-miR-19b	hsa-miR-205	0.023	0.628	1.1534
hsa-miR-1	hsa-miR-107	0.028	0.625	1.153
hsa-miR-181a	hsa-miR-26a	0.098	0.585	1.151
hsa-miR-200b	hsa-miR-7	0.098	0.585	1.151
hsa-miR-10a	hsa-miR-16	0.04	0.616	1.1488
hsa-let-7c	hsa-miR-138	0.105	0.579	1.1472
hsa-miR-106b	hsa-miR-183	0.067	0.6	1.147
hsa-miR-206	hsa-miR-29b	0.067	0.6	1.147
hsa-miR-24	hsa-miR-29a	0.049	0.61	1.147
hsa-miR-107	hsa-miR-183	0.027	0.622	1.1466
hsa-miR-203	hsa-miR-20b	0.027	0.622	1.1466
hsa-miR-214	hsa-miR-30	0.027	0.622	1.1466
hsa-miR-21	hsa-miR-23a	0.088	0.588	1.1464
hsa-miR-183	hsa-miR-29b	0.021	0.625	1.146
hsa-miR-153	hsa-miR-221	0	0.636	1.1448
hsa-miR-153	hsa-miR-222	0	0.636	1.1448
hsa-miR-20a	hsa-miR-98	0.111	0.574	1.1442
hsa-miR-214	hsa-miR-34a	0.057	0.604	1.1442
hsa-miR-122	hsa-miR-34a	0.1	0.58	1.144
hsa-miR-200a	hsa-miR-223	0.087	0.587	1.1436
hsa-miR-21	hsa-miR-373	0.072	0.595	1.143
hsa-miR-200a	hsa-miR-7	0.097	0.581	1.1428
hsa-miR-10a	hsa-miR-34a	0.07	0.596	1.1428
hsa-miR-146a	hsa-miR-23a	0.082	0.589	1.1422
hsa-miR-205	hsa-miR-34a	0.049	0.607	1.1416
hsa-miR-19a	hsa-miR-24	0.022	0.622	1.1416
hsa-miR-223	hsa-miR-372	0.022	0.622	1.1416
hsa-miR-15b	hsa-miR-221	0.072	0.594	1.1412
hsa-miR-16-1	hsa-miR-373	0	0.634	1.1412
hsa-let-7a	hsa-miR-25	0.106	0.574	1.1392
hsa-miR-130a	hsa-miR-372	0.043	0.609	1.1392
hsa-miR-205	hsa-miR-29c	0.043	0.609	1.1392
hsa-miR-20b	hsa-miR-429	0.043	0.609	1.1392
hsa-miR-142-3p	hsa-miR-200c	0.093	0.581	1.1388
hsa-miR-200b	hsa-miR-373	0.093	0.581	1.1388
hsa-miR-107	hsa-miR-138	0.125	0.563	1.1384
hsa-miR-217	hsa-miR-22	0.125	0.563	1.1384
hsa-miR-21	hsa-miR-9	0.096	0.579	1.1382
hsa-miR-142-3p	hsa-miR-30	0.057	0.6	1.137
hsa-miR-19b	hsa-miR-22	0.057	0.6	1.137
hsa-miR-182	hsa-miR-27a	0.047	0.605	1.136
hsa-miR-20a	hsa-miR-23a	0.068	0.593	1.1354
hsa-miR-106b	hsa-miR-107	0.032	0.613	1.1354
hsa-miR-106b	hsa-miR-21	0.075	0.589	1.1352
hsa-miR-15b	hsa-miR-17-5p	0.017	0.621	1.1348
hsa-miR-126	hsa-miR-195	0.039	0.608	1.1334
hsa-miR-25	hsa-miR-26a	0.152	0.545	1.133
hsa-miR-183	hsa-miR-29c	0.026	0.615	1.133
hsa-miR-132	hsa-miR-26a	0.083	0.583	1.1324
hsa-miR-15b	hsa-miR-200a	0.068	0.591	1.1318
hsa-miR-15b	hsa-miR-214	0.068	0.591	1.1318
hsa-let-7b	hsa-miR-16-1	0.113	0.566	1.1318
hsa-let-7d	hsa-miR-125b	0.138	0.552	1.1316
hsa-miR-107	hsa-miR-30b	0.05	0.6	1.13
hsa-miR-206	hsa-miR-30b	0.075	0.585	1.128
hsa-miR-200a	hsa-miR-373	0.091	0.576	1.1278
hsa-miR-155	hsa-miR-29a	0.106	0.567	1.1266
hsa-miR-146a	hsa-miR-198	0.113	0.563	1.1264
hsa-miR-141	hsa-miR-150	0.093	0.574	1.1262
hsa-miR-181b	hsa-miR-98	0.073	0.585	1.126
hsa-miR-206	hsa-miR-29c	0.038	0.604	1.1252
hsa-miR-24	hsa-miR-30	0.054	0.595	1.125
hsa-miR-138	hsa-miR-17-5p	0	0.625	1.125
hsa-miR-132	hsa-miR-150	0.208	0.509	1.1242
hsa-miR-143	hsa-miR-200c	0.109	0.564	1.1242
hsa-let-7a	hsa-miR-26b	0.182	0.523	1.1234
hsa-miR-107	hsa-miR-221	0.048	0.597	1.1226
hsa-miR-181b	hsa-miR-373	0.024	0.61	1.122
hsa-miR-150	hsa-miR-200c	0.085	0.576	1.1218
hsa-miR-122	hsa-miR-17-5p	0.065	0.587	1.1216
hsa-miR-135a	hsa-miR-146a	0.056	0.592	1.1216
hsa-miR-15a	hsa-miR-19b	0.088	0.574	1.1212
hsa-miR-153	hsa-miR-181b	0.03	0.606	1.1208
hsa-let-7a	hsa-miR-198	0.073	0.582	1.1206
hsa-miR-150	hsa-miR-9	0.115	0.558	1.1194
hsa-miR-26a	hsa-miR-29c	0.048	0.595	1.119
hsa-miR-145	hsa-miR-29a	0.069	0.583	1.1184
hsa-miR-126	hsa-miR-30b	0.085	0.574	1.1182
hsa-miR-15a	hsa-miR-98	0.101	0.565	1.118
hsa-miR-138	hsa-miR-30	0.059	0.588	1.1174
hsa-miR-19b	hsa-miR-214	0.059	0.588	1.1174
hsa-miR-26a	hsa-miR-29a	0.07	0.581	1.1158
hsa-miR-106b	hsa-miR-181a	0.129	0.548	1.1154
hsa-miR-10a	hsa-miR-222	0.129	0.548	1.1154
hsa-miR-22	hsa-miR-372	0.129	0.548	1.1154
hsa-miR-221	hsa-miR-29a	0.062	0.585	1.115
hsa-miR-135b	hsa-miR-19a	0.026	0.605	1.115
hsa-let-7b	hsa-miR-126	0.105	0.561	1.1148
hsa-miR-195	hsa-miR-205	0.02	0.608	1.1144
hsa-miR-200c	hsa-miR-372	0.189	0.514	1.1142
hsa-miR-192	hsa-miR-7	0.086	0.571	1.1138
hsa-miR-200a	hsa-miR-98	0.086	0.571	1.1138
hsa-miR-138	hsa-miR-141	0.051	0.59	1.113
hsa-miR-142-3p	hsa-miR-9	0.051	0.59	1.113
hsa-miR-183	hsa-miR-198	0.051	0.59	1.113
hsa-miR-141	hsa-miR-32	0	0.618	1.1124
hsa-miR-19b	hsa-miR-373	0	0.618	1.1124
hsa-miR-19b	hsa-miR-206	0.063	0.583	1.1124
hsa-miR-22	hsa-miR-429	0.111	0.556	1.1118
hsa-miR-142-3p	hsa-miR-7	0.065	0.581	1.1108
hsa-miR-19b	hsa-miR-34a	0.038	0.596	1.1108
hsa-miR-181b	hsa-miR-23a	0	0.617	1.1106
hsa-miR-22	hsa-miR-29a	0.075	0.575	1.11
hsa-miR-132	hsa-miR-221	0.103	0.559	1.1092
hsa-miR-122	hsa-miR-135a	0.029	0.6	1.109
hsa-miR-138	hsa-miR-200a	0.029	0.6	1.109
hsa-miR-135a	hsa-miR-205	0.098	0.561	1.1078
hsa-miR-22	hsa-miR-25	0.094	0.563	1.1074
hsa-miR-125b	hsa-miR-98	0.079	0.571	1.1068
hsa-miR-182	hsa-miR-9	0.041	0.592	1.1066
hsa-miR-203	hsa-miR-373	0.025	0.6	1.105
hsa-miR-24	hsa-miR-29c	0.025	0.6	1.105
hsa-miR-221	hsa-miR-320	0.068	0.576	1.1048
hsa-miR-1	hsa-miR-373	0.014	0.606	1.1048
hsa-miR-130a	hsa-miR-183	0.037	0.593	1.1044
hsa-miR-200b	hsa-miR-30b	0.06	0.58	1.104
hsa-miR-126	hsa-miR-181a	0.087	0.565	1.104
hsa-miR-132	hsa-miR-222	0.087	0.565	1.104
hsa-miR-150	hsa-miR-26b	0.087	0.565	1.104
hsa-miR-200a	hsa-miR-29c	0.081	0.568	1.1034
hsa-let-7c	hsa-miR-200b	0.078	0.569	1.1022
hsa-miR-192	hsa-miR-30b	0.022	0.6	1.102
hsa-miR-181a	hsa-miR-29b	0.106	0.553	1.1014
hsa-miR-107	hsa-miR-146a	0.041	0.589	1.1012
hsa-let-7b	hsa-miR-200a	0.125	0.542	1.1006
hsa-miR-27a	hsa-miR-34a	0.125	0.542	1.1006
hsa-let-7b	hsa-let-7c	0.364	0.409	1.1002
hsa-miR-125b	hsa-miR-96	0.031	0.594	1.1002
hsa-miR-106b	hsa-miR-150	0.043	0.587	1.0996
hsa-miR-15b	hsa-miR-22	0.043	0.587	1.0996
hsa-miR-223	hsa-miR-27a	0.043	0.587	1.0996
hsa-let-7c	hsa-miR-22	0.071	0.571	1.0988
hsa-miR-106b	hsa-miR-155	0.071	0.571	1.0988
hsa-miR-106b	hsa-miR-27a	0.071	0.571	1.0988
hsa-miR-182	hsa-miR-96	0.071	0.571	1.0988
hsa-miR-107	hsa-miR-16	0.126	0.54	1.098
hsa-miR-107	hsa-miR-30d	0.027	0.595	1.098
hsa-miR-107	hsa-miR-206	0.039	0.588	1.0974
hsa-miR-155	hsa-miR-30	0.037	0.589	1.0972
hsa-miR-181b	hsa-miR-26b	0.053	0.579	1.0952
hsa-miR-192	hsa-miR-19b	0.053	0.579	1.0952
hsa-miR-200c	hsa-miR-20b	0.024	0.595	1.095
hsa-miR-155	hsa-miR-19b	0.079	0.564	1.0942
hsa-miR-150	hsa-miR-98	0.102	0.551	1.0938
hsa-miR-198	hsa-miR-221	0.03	0.591	1.0938
hsa-miR-132	hsa-miR-206	0.145	0.527	1.0936
hsa-miR-200a	hsa-miR-200c	0.171	0.512	1.0926
hsa-miR-153	hsa-miR-183	0	0.607	1.0926
hsa-miR-1	hsa-miR-15b	0.025	0.593	1.0924
hsa-let-7g	hsa-miR-203	0.114	0.543	1.0914
hsa-miR-22	hsa-miR-98	0.114	0.543	1.0914
hsa-miR-10a	hsa-miR-17-5p	0.038	0.585	1.091
hsa-let-7c	hsa-miR-214	0.1	0.55	1.09
hsa-miR-205	hsa-miR-96	0.1	0.55	1.09
hsa-miR-214	hsa-miR-320	0.161	0.516	1.0898
hsa-miR-124	hsa-miR-21	0.032	0.587	1.0886
hsa-miR-16	hsa-miR-29a	0.041	0.582	1.0886
hsa-miR-107	hsa-miR-150	0.08	0.56	1.088
hsa-miR-138	hsa-miR-29a	0.026	0.59	1.088
hsa-miR-200b	hsa-miR-32	0.026	0.59	1.088
hsa-miR-125b	hsa-miR-25	0.067	0.567	1.0876
hsa-miR-122	hsa-miR-200b	0.143	0.524	1.0862
hsa-miR-150	hsa-miR-372	0.02	0.592	1.0856
hsa-miR-153	hsa-miR-20a	0.02	0.592	1.0856
hsa-miR-16	hsa-miR-98	0.077	0.56	1.085
hsa-miR-135a	hsa-miR-141	0.05	0.575	1.085
hsa-miR-135a	hsa-miR-16-1	0.05	0.575	1.085
hsa-miR-181b	hsa-miR-19b	0.05	0.575	1.085
hsa-miR-181b	hsa-miR-27a	0.05	0.575	1.085
hsa-miR-22	hsa-miR-23a	0.05	0.575	1.085
hsa-miR-106b	hsa-miR-203	0.057	0.571	1.0848
hsa-miR-182	hsa-miR-30	0.044	0.578	1.0844
hsa-miR-19a	hsa-miR-29c	0.044	0.578	1.0844
hsa-miR-16-1	hsa-miR-26b	0.083	0.556	1.0838
hsa-miR-24	hsa-miR-30d	0.083	0.556	1.0838
hsa-miR-20b	hsa-miR-25	0.115	0.538	1.0834
hsa-miR-214	hsa-miR-26b	0.097	0.548	1.0834
hsa-miR-34a	hsa-miR-96	0.059	0.569	1.0832
hsa-miR-181b	hsa-miR-30d	0.073	0.561	1.0828
hsa-miR-122	hsa-miR-15b	0.095	0.548	1.0814
hsa-miR-26a	hsa-miR-30b	0.095	0.548	1.0814
hsa-miR-20a	hsa-miR-26b	0.077	0.558	1.0814
hsa-miR-183	hsa-miR-96	0.125	0.531	1.0808
hsa-miR-145	hsa-miR-98	0.074	0.559	1.0802
hsa-miR-1	hsa-miR-106b	0.079	0.556	1.0798
hsa-miR-214	hsa-miR-98	0.152	0.515	1.079
hsa-miR-143	hsa-miR-29a	0.122	0.531	1.0778
hsa-miR-122	hsa-miR-20b	0.032	0.581	1.0778
hsa-miR-181a	hsa-miR-372	0.028	0.583	1.0774
hsa-miR-22	hsa-miR-373	0.028	0.583	1.0774
hsa-miR-26a	hsa-miR-30	0.024	0.585	1.077
hsa-miR-107	hsa-miR-372	0.063	0.563	1.0764
hsa-miR-125b	hsa-miR-30d	0.063	0.563	1.0764
hsa-miR-20a	hsa-miR-429	0.063	0.563	1.0764
hsa-miR-16	hsa-miR-30d	0.043	0.574	1.0762
hsa-miR-195	hsa-miR-30	0.048	0.571	1.0758
hsa-let-7g	hsa-miR-223	0.07	0.558	1.0744
hsa-miR-16-1	hsa-miR-198	0.07	0.558	1.0744
hsa-miR-192	hsa-miR-29a	0.07	0.558	1.0744
hsa-miR-106b	hsa-miR-182	0.079	0.553	1.0744
hsa-miR-107	hsa-miR-181a	0.079	0.553	1.0744
hsa-miR-214	hsa-miR-23a	0.079	0.553	1.0744
hsa-miR-15a	hsa-miR-373	0.014	0.589	1.0742
hsa-miR-15a	hsa-miR-96	0.014	0.589	1.0742
hsa-miR-206	hsa-miR-98	0.082	0.551	1.0738
hsa-miR-145	hsa-miR-23a	0.027	0.581	1.0728
hsa-miR-107	hsa-miR-19b	0.091	0.545	1.072
hsa-miR-15b	hsa-miR-24	0.091	0.545	1.072
hsa-miR-138	hsa-miR-34a	0.019	0.585	1.072
hsa-miR-135b	hsa-miR-222	0.017	0.586	1.0718
hsa-miR-181a	hsa-miR-29c	0.103	0.538	1.0714
hsa-let-7a	hsa-let-7g	0.333	0.41	1.071
hsa-miR-107	hsa-miR-200a	0.118	0.529	1.0702
hsa-miR-107	hsa-miR-34a	0.037	0.574	1.0702
hsa-miR-10a	hsa-miR-126	0.13	0.522	1.0696
hsa-miR-141	hsa-miR-15b	0.13	0.522	1.0696
hsa-miR-16-1	hsa-miR-93	0	0.594	1.0692
hsa-miR-107	hsa-miR-24	0.026	0.579	1.0682
hsa-miR-181a	hsa-miR-19a	0.067	0.556	1.0678
hsa-miR-195	hsa-miR-29a	0.067	0.556	1.0678
hsa-miR-138	hsa-miR-146a	0.088	0.544	1.0672
hsa-miR-130a	hsa-miR-181b	0.03	0.576	1.0668
hsa-miR-16-1	hsa-miR-32	0.03	0.576	1.0668
hsa-miR-25	hsa-miR-30	0.03	0.576	1.0668
hsa-miR-16-1	hsa-miR-27a	0.051	0.564	1.0662
hsa-miR-182	hsa-miR-25	0.075	0.55	1.065
hsa-miR-22	hsa-miR-30b	0.075	0.55	1.065
hsa-miR-141	hsa-miR-29c	0.098	0.537	1.0646
hsa-miR-182	hsa-miR-198	0.087	0.543	1.0644
hsa-miR-124	hsa-miR-30b	0.02	0.58	1.064
hsa-miR-130a	hsa-miR-24	0.036	0.571	1.0638
hsa-miR-10a	hsa-miR-182	0.106	0.532	1.0636
hsa-miR-107	hsa-miR-214	0.086	0.543	1.0634
hsa-miR-122	hsa-miR-24	0.086	0.543	1.0634
hsa-miR-198	hsa-miR-223	0.039	0.569	1.0632
hsa-miR-150	hsa-miR-200a	0.125	0.521	1.0628
hsa-miR-135a	hsa-miR-21	0.053	0.561	1.0628
hsa-miR-221	hsa-miR-30b	0.078	0.547	1.0626
hsa-miR-106b	hsa-miR-122	0.069	0.552	1.0626
hsa-miR-135a	hsa-miR-182	0.022	0.578	1.0624
hsa-miR-203	hsa-miR-9	0.119	0.524	1.0622
hsa-miR-203	hsa-miR-26b	0	0.59	1.062
hsa-miR-20a	hsa-miR-93	0.14	0.512	1.0616
hsa-miR-122	hsa-miR-181a	0.111	0.528	1.0614
hsa-miR-153	hsa-miR-7	0.043	0.565	1.06
hsa-miR-17-5p	hsa-miR-214	0.064	0.553	1.0594
hsa-miR-223	hsa-miR-30	0.064	0.553	1.0594
hsa-miR-132	hsa-miR-203	0.019	0.577	1.0576
hsa-let-7g	hsa-miR-26a	0.056	0.556	1.0568
hsa-miR-20a	hsa-miR-217	0.056	0.556	1.0568
hsa-miR-141	hsa-miR-29a	0.093	0.535	1.056
hsa-miR-217	hsa-miR-223	0.093	0.535	1.056
hsa-let-7c	hsa-miR-141	0.114	0.523	1.0554
hsa-miR-145	hsa-miR-25	0.045	0.561	1.0548
hsa-miR-155	hsa-miR-9	0.095	0.533	1.0544
hsa-miR-217	hsa-miR-7	0.033	0.567	1.0536
hsa-miR-124	hsa-miR-16	0.039	0.563	1.0524
hsa-miR-143	hsa-miR-198	0.08	0.54	1.052
hsa-miR-138	hsa-miR-195	0.105	0.526	1.0518
hsa-miR-23a	hsa-miR-24	0.105	0.526	1.0518
hsa-miR-19a	hsa-miR-373	0.024	0.571	1.0518
hsa-miR-182	hsa-miR-19b	0.047	0.558	1.0514
hsa-miR-146a	hsa-miR-20b	0.044	0.559	1.0502
hsa-let-7c	hsa-miR-106b	0.027	0.568	1.0494
hsa-miR-135a	hsa-miR-22	0.027	0.568	1.0494
hsa-miR-135a	hsa-miR-16	0.043	0.559	1.0492
hsa-miR-192	hsa-miR-373	0.053	0.553	1.0484
hsa-miR-19b	hsa-miR-26a	0.053	0.553	1.0484
hsa-miR-148a	hsa-miR-20a	0.132	0.509	1.0482
hsa-miR-124	hsa-miR-20a	0.015	0.574	1.0482
hsa-miR-150	hsa-miR-19b	0.04	0.56	1.048
hsa-let-7b	hsa-miR-15b	0.086	0.534	1.0472
hsa-miR-132	hsa-miR-181b	0.059	0.549	1.0472
hsa-miR-19a	hsa-miR-96	0	0.581	1.0458
hsa-miR-148a	hsa-miR-26a	0.077	0.538	1.0454
hsa-miR-195	hsa-miR-19b	0.077	0.538	1.0454
hsa-miR-200a	hsa-miR-29a	0.077	0.538	1.0454
hsa-miR-34a	hsa-miR-98	0.077	0.538	1.0454
hsa-miR-16-1	hsa-miR-9	0.044	0.556	1.0448
hsa-miR-195	hsa-miR-23a	0.044	0.556	1.0448
hsa-miR-203	hsa-miR-29a	0.044	0.556	1.0448
hsa-miR-133a	hsa-miR-183	0.031	0.563	1.0444
hsa-let-7c	hsa-let-7g	0.29	0.419	1.0442
hsa-let-7a	hsa-miR-98	0.244	0.444	1.0432
hsa-miR-222	hsa-miR-23a	0.046	0.554	1.0432
hsa-let-7c	hsa-miR-9	0.143	0.5	1.043
hsa-miR-142-3p	hsa-miR-320	0.061	0.545	1.042
hsa-miR-181b	hsa-miR-429	0.061	0.545	1.042
hsa-let-7c	hsa-miR-15b	0.104	0.521	1.0418
hsa-let-7g	hsa-miR-15a	0.075	0.537	1.0416
hsa-miR-15b	hsa-miR-182	0.057	0.547	1.0416
hsa-miR-142-3p	hsa-miR-23a	0.026	0.564	1.0412
hsa-miR-26a	hsa-miR-27a	0.026	0.564	1.0412
hsa-miR-23a	hsa-miR-372	0.088	0.529	1.0402
hsa-let-7b	hsa-miR-24	0.122	0.51	1.04
hsa-miR-221	hsa-miR-96	0.05	0.55	1.04
hsa-miR-30b	hsa-miR-34a	0.091	0.527	1.0396
hsa-miR-181b	hsa-miR-30	0.073	0.537	1.0396
hsa-miR-141	hsa-miR-25	0.114	0.514	1.0392
hsa-miR-181b	hsa-miR-181c	0.139	0.5	1.039
hsa-let-7b	hsa-miR-20b	0.043	0.553	1.0384
hsa-miR-135a	hsa-miR-223	0.043	0.553	1.0384
hsa-miR-135a	hsa-miR-150	0.082	0.531	1.0378
hsa-miR-200b	hsa-miR-9	0.082	0.531	1.0378
hsa-miR-19a	hsa-miR-29b	0.037	0.556	1.0378
hsa-miR-24	hsa-miR-93	0.037	0.556	1.0378
hsa-miR-15a	hsa-miR-198	0.053	0.547	1.0376
hsa-miR-153	hsa-miR-203	0	0.576	1.0368
hsa-miR-21	hsa-miR-30d	0.043	0.552	1.0366
hsa-miR-223	hsa-miR-29c	0.156	0.489	1.0362
hsa-miR-141	hsa-miR-223	0.1	0.52	1.036
hsa-miR-195	hsa-miR-29b	0.1	0.52	1.036
hsa-miR-142-5p	hsa-miR-192	0.071	0.536	1.0358
hsa-let-7g	hsa-miR-24	0.029	0.559	1.0352
hsa-miR-135a	hsa-miR-19b	0.029	0.559	1.0352
hsa-miR-142-3p	hsa-miR-27a	0.029	0.559	1.0352
hsa-miR-107	hsa-miR-155	0.057	0.543	1.0344
hsa-miR-10a	hsa-miR-181b	0.021	0.563	1.0344
hsa-miR-192	hsa-miR-30	0.024	0.561	1.0338
hsa-miR-195	hsa-miR-96	0.024	0.561	1.0338
hsa-let-7g	hsa-miR-125b	0.103	0.517	1.0336
hsa-miR-19b	hsa-miR-23a	0.083	0.528	1.0334
hsa-miR-19a	hsa-miR-25	0.108	0.514	1.0332
hsa-miR-141	hsa-miR-181a	0.07	0.535	1.033
hsa-miR-205	hsa-miR-30	0.07	0.535	1.033
hsa-miR-221	hsa-miR-373	0.016	0.565	1.033
hsa-let-7a	hsa-miR-124	0.032	0.556	1.0328
hsa-miR-16-1	hsa-miR-29c	0.154	0.487	1.0306
hsa-miR-145	hsa-miR-26b	0.062	0.538	1.0304
hsa-miR-15b	hsa-miR-200c	0.096	0.519	1.0302
hsa-miR-10a	hsa-miR-223	0.078	0.529	1.0302
hsa-miR-24	hsa-miR-96	0.028	0.556	1.0288
hsa-miR-135b	hsa-miR-145	0.031	0.554	1.0282
hsa-miR-107	hsa-miR-22	0.054	0.541	1.0278
hsa-let-7g	hsa-miR-7	0.034	0.552	1.0276
hsa-miR-130b	hsa-miR-24	0.034	0.552	1.0276
hsa-let-7c	hsa-miR-195	0.087	0.522	1.0266
hsa-miR-135a	hsa-miR-20b	0.067	0.533	1.0264
hsa-miR-106b	hsa-miR-429	0.045	0.545	1.026
hsa-miR-153	hsa-miR-34a	0.045	0.545	1.026
hsa-miR-16-1	hsa-miR-23a	0.045	0.545	1.026
hsa-miR-126	hsa-miR-132	0.075	0.528	1.0254
hsa-miR-16	hsa-miR-27a	0.055	0.538	1.0234
hsa-miR-145	hsa-miR-217	0.094	0.516	1.0228
hsa-miR-1	hsa-miR-153	0.049	0.541	1.0228
hsa-miR-20b	hsa-miR-29a	0	0.568	1.0224
hsa-miR-222	hsa-miR-25	0.089	0.518	1.0214
hsa-miR-29a	hsa-miR-29c	0.571	0.25	1.021
hsa-miR-106b	hsa-miR-373	0	0.567	1.0206
hsa-miR-198	hsa-miR-19a	0.043	0.543	1.0204
hsa-miR-203	hsa-miR-98	0.075	0.525	1.02
hsa-let-7d	hsa-miR-16-1	0.051	0.538	1.0194
hsa-miR-143	hsa-miR-153	0.051	0.538	1.0194
hsa-miR-138	hsa-miR-372	0.032	0.548	1.0184
hsa-miR-373	hsa-miR-7	0.032	0.548	1.0184
hsa-miR-195	hsa-miR-372	0.143	0.486	1.0178
hsa-let-7b	hsa-miR-7	0.042	0.542	1.0176
hsa-miR-130a	hsa-miR-20b	0	0.565	1.017
hsa-miR-153	hsa-miR-20b	0	0.565	1.017
hsa-miR-200c	hsa-miR-9	0.061	0.531	1.0168
hsa-miR-30	hsa-miR-34a	0.098	0.51	1.016
hsa-miR-203	hsa-miR-30d	0.049	0.537	1.0156
hsa-miR-200c	hsa-miR-34a	0.031	0.547	1.0156
hsa-miR-23a	hsa-miR-30	0.025	0.55	1.015
hsa-miR-27a	hsa-miR-29b	0.093	0.512	1.0146
hsa-let-7g	hsa-miR-21	0.073	0.523	1.0144
hsa-let-7c	hsa-miR-24	0.071	0.524	1.0142
hsa-miR-200b	hsa-miR-25	0.071	0.524	1.0142
hsa-miR-23a	hsa-miR-26a	0.071	0.524	1.0142
hsa-miR-16	hsa-miR-23a	0.074	0.521	1.0118
hsa-miR-25	hsa-miR-29a	0.086	0.514	1.0112
hsa-miR-20a	hsa-miR-25	0.077	0.519	1.0112
hsa-miR-128a	hsa-miR-20a	0.059	0.529	1.0112
hsa-miR-138	hsa-miR-214	0.059	0.529	1.0112
hsa-miR-150	hsa-miR-30d	0.059	0.529	1.0112
hsa-miR-19a	hsa-miR-429	0.059	0.529	1.0112
hsa-miR-214	hsa-miR-96	0.059	0.529	1.0112
hsa-miR-126	hsa-miR-135b	0	0.561	1.0098
hsa-let-7c	hsa-miR-181a	0.068	0.523	1.0094
hsa-miR-141	hsa-miR-30b	0.068	0.523	1.0094
hsa-let-7b	hsa-miR-30b	0.074	0.519	1.0082
hsa-miR-32	hsa-miR-96	0.038	0.538	1.0064
hsa-miR-214	hsa-miR-373	0.029	0.543	1.0064
hsa-miR-29c	hsa-miR-372	0.029	0.543	1.0064
hsa-miR-128a	hsa-miR-145	0.063	0.524	1.0062
hsa-miR-16	hsa-miR-198	0.041	0.536	1.0058
hsa-miR-195	hsa-miR-19a	0.085	0.511	1.0048
hsa-miR-206	hsa-miR-429	0.128	0.487	1.0046
hsa-miR-125b	hsa-miR-320	0.119	0.492	1.0046
hsa-miR-20a	hsa-miR-30d	0.071	0.518	1.0034
hsa-miR-1	hsa-miR-27a	0.014	0.549	1.0022
hsa-miR-155	hsa-miR-27a	0.058	0.524	1.0012
hsa-miR-130a	hsa-miR-22	0.036	0.536	1.0008
hsa-miR-15b	hsa-miR-29b	0.036	0.536	1.0008
hsa-miR-138	hsa-miR-29c	0.027	0.541	1.0008
hsa-miR-183	hsa-miR-30d	0.027	0.541	1.0008
hsa-miR-183	hsa-miR-98	0.027	0.541	1.0008
hsa-miR-29c	hsa-miR-96	0.027	0.541	1.0008
hsa-miR-16	hsa-miR-96	0.032	0.538	1.0004
hsa-miR-10a	hsa-miR-221	0.129	0.484	1.0002
hsa-miR-182	hsa-miR-217	0.1	0.5	1
hsa-let-7b	hsa-miR-205	0.069	0.517	0.9996
hsa-miR-142-5p	hsa-miR-203	0.069	0.517	0.9996
hsa-miR-29c	hsa-miR-32	0.069	0.517	0.9996
hsa-miR-124	hsa-miR-145	0.038	0.532	0.9956
hsa-miR-21	hsa-miR-27a	0.063	0.518	0.9954
hsa-miR-10a	hsa-miR-20b	0	0.553	0.9954
hsa-miR-192	hsa-miR-26b	0	0.553	0.9954
hsa-miR-200a	hsa-miR-30b	0.05	0.525	0.995
hsa-miR-106b	hsa-miR-19a	0.147	0.471	0.9948
hsa-let-7c	hsa-miR-30d	0.073	0.512	0.9946
hsa-miR-195	hsa-miR-30d	0.073	0.512	0.9946
hsa-let-7c	hsa-let-7d	0.355	0.355	0.994
hsa-miR-122	hsa-miR-27a	0.094	0.5	0.994
hsa-miR-214	hsa-miR-217	0.094	0.5	0.994
hsa-miR-135a	hsa-miR-372	0.065	0.516	0.9938
hsa-miR-153	hsa-miR-16-1	0.065	0.516	0.9938
hsa-miR-20b	hsa-miR-98	0.065	0.516	0.9938
hsa-miR-26a	hsa-miR-32	0.065	0.516	0.9938
hsa-miR-153	hsa-miR-24	0	0.552	0.9936
hsa-miR-214	hsa-miR-32	0	0.552	0.9936
hsa-let-7b	hsa-miR-19a	0.109	0.491	0.9928
hsa-miR-153	hsa-miR-181a	0.033	0.533	0.9924
hsa-miR-20b	hsa-miR-373	0.033	0.533	0.9924
hsa-miR-143	hsa-miR-9	0.058	0.519	0.9922
hsa-miR-198	hsa-miR-203	0.07	0.512	0.9916
hsa-miR-148a	hsa-miR-181b	0.048	0.524	0.9912
hsa-miR-135a	hsa-miR-183	0.088	0.5	0.988
hsa-miR-22	hsa-miR-96	0.088	0.5	0.988
hsa-miR-122	hsa-miR-138	0.061	0.515	0.988
hsa-miR-125b	hsa-miR-217	0.102	0.492	0.9876
hsa-let-7c	hsa-miR-200c	0.125	0.479	0.9872
hsa-miR-130a	hsa-miR-130b	0.267	0.4	0.987
hsa-miR-155	hsa-miR-98	0.078	0.505	0.987
hsa-let-7b	hsa-miR-106b	0.067	0.511	0.9868
hsa-miR-17-5p	hsa-miR-96	0.067	0.511	0.9868
hsa-miR-19a	hsa-miR-23a	0.067	0.511	0.9868
hsa-let-7d	hsa-miR-98	0.241	0.414	0.9862
hsa-miR-141	hsa-miR-429	0.214	0.429	0.9862
hsa-let-7g	hsa-miR-34a	0.106	0.489	0.9862
hsa-miR-126	hsa-miR-141	0.106	0.489	0.9862
hsa-miR-148a	hsa-miR-21	0.11	0.486	0.9848
hsa-miR-221	hsa-miR-23a	0.03	0.53	0.984
hsa-miR-17-5p	hsa-miR-30b	0.102	0.49	0.984
hsa-let-7g	hsa-miR-16-1	0.083	0.5	0.983
hsa-miR-198	hsa-miR-19b	0.083	0.5	0.983
hsa-miR-15a	hsa-miR-25	0.043	0.522	0.9826
hsa-miR-142-3p	hsa-miR-98	0.057	0.514	0.9822
hsa-miR-19b	hsa-miR-24	0.057	0.514	0.9822
hsa-miR-155	hsa-miR-96	0.048	0.519	0.9822
hsa-let-7g	hsa-miR-22	0.029	0.529	0.9812
hsa-miR-183	hsa-miR-217	0.029	0.529	0.9812
hsa-miR-1	hsa-miR-96	0.029	0.529	0.9812
hsa-miR-15a	hsa-miR-29a	0.067	0.507	0.9796
hsa-miR-214	hsa-miR-24	0.054	0.514	0.9792
hsa-miR-124	hsa-miR-203	0.061	0.51	0.979
hsa-miR-200c	hsa-miR-26a	0.061	0.51	0.979
hsa-let-7g	hsa-miR-222	0.034	0.525	0.979
hsa-miR-126	hsa-miR-24	0.021	0.532	0.9786
hsa-miR-223	hsa-miR-96	0.021	0.532	0.9786
hsa-miR-142-3p	hsa-miR-148a	0.028	0.528	0.9784
hsa-miR-106b	hsa-miR-32	0.278	0.389	0.9782
hsa-miR-195	hsa-miR-200c	0.059	0.51	0.977
hsa-miR-106b	hsa-miR-7	0.077	0.5	0.977
hsa-miR-106b	hsa-miR-93	0.235	0.412	0.9766
hsa-miR-29b	hsa-miR-372	0.098	0.488	0.9764
hsa-miR-222	hsa-miR-9	0.062	0.508	0.9764
hsa-miR-205	hsa-miR-30b	0.02	0.531	0.9758
hsa-miR-153	hsa-miR-372	0	0.542	0.9756
hsa-miR-223	hsa-miR-373	0	0.542	0.9756
hsa-miR-217	hsa-miR-222	0.107	0.482	0.9746
hsa-miR-135a	hsa-miR-192	0.051	0.513	0.9744
hsa-miR-133a	hsa-miR-192	0	0.541	0.9738
hsa-let-7a	hsa-miR-30	0.057	0.509	0.9732
hsa-miR-132	hsa-miR-205	0.057	0.509	0.9732
hsa-miR-133a	hsa-miR-181b	0.026	0.526	0.9728
hsa-miR-181a	hsa-miR-373	0.026	0.526	0.9728
hsa-miR-221	hsa-miR-9	0.045	0.515	0.972
hsa-miR-148a	hsa-miR-222	0.016	0.531	0.9718
hsa-miR-125b	hsa-miR-153	0.055	0.509	0.9712
hsa-miR-106b	hsa-miR-320	0.071	0.5	0.971
hsa-miR-126	hsa-miR-25	0.049	0.512	0.9706
hsa-miR-16-1	hsa-miR-30d	0.049	0.512	0.9706
hsa-miR-135b	hsa-miR-20a	0.019	0.528	0.9694
hsa-miR-143	hsa-miR-98	0.109	0.478	0.9694
hsa-miR-200b	hsa-miR-29c	0.109	0.478	0.9694
hsa-miR-200b	hsa-miR-30d	0.089	0.489	0.9692
hsa-miR-29b	hsa-miR-30	0.089	0.489	0.9692
hsa-miR-107	hsa-miR-19a	0.047	0.512	0.9686
hsa-miR-153	hsa-miR-19b	0	0.538	0.9684
hsa-miR-16-1	hsa-miR-217	0.143	0.457	0.9656
hsa-miR-143	hsa-miR-320	0.065	0.5	0.965
hsa-miR-10a	hsa-miR-206	0.018	0.526	0.9648
hsa-miR-10a	hsa-miR-30b	0.044	0.511	0.9638
hsa-miR-132	hsa-miR-143	0.13	0.463	0.9634
hsa-let-7g	hsa-miR-183	0.063	0.5	0.963
hsa-miR-182	hsa-miR-29a	0.063	0.5	0.963
hsa-miR-198	hsa-miR-200c	0.063	0.5	0.963
hsa-miR-200a	hsa-miR-26b	0.063	0.5	0.963
hsa-miR-135a	hsa-miR-195	0	0.535	0.963
hsa-miR-19a	hsa-miR-30b	0.043	0.511	0.9628
hsa-miR-29b	hsa-miR-98	0.043	0.511	0.9628
hsa-let-7b	hsa-miR-141	0.113	0.472	0.9626
hsa-miR-106b	hsa-miR-221	0.113	0.472	0.9626
hsa-miR-155	hsa-miR-23a	0.096	0.481	0.9618
hsa-miR-122	hsa-miR-132	0.022	0.522	0.9616
hsa-miR-29b	hsa-miR-96	0.022	0.522	0.9616
hsa-miR-19a	hsa-miR-217	0.135	0.459	0.9612
hsa-let-7d	hsa-miR-7	0.032	0.516	0.9608
hsa-miR-29a	hsa-miR-7	0.086	0.486	0.9608
hsa-miR-146a	hsa-miR-9	0.111	0.472	0.9606
hsa-miR-181b	hsa-miR-25	0.111	0.472	0.9606
hsa-miR-132	hsa-miR-19a	0.078	0.49	0.96
hsa-miR-106b	hsa-miR-192	0.059	0.5	0.959
hsa-miR-206	hsa-miR-320	0.041	0.51	0.959
hsa-miR-15b	hsa-miR-29c	0.021	0.521	0.9588
hsa-miR-200c	hsa-miR-24	0.021	0.521	0.9588
hsa-miR-206	hsa-miR-26b	0.021	0.521	0.9588
hsa-let-7b	hsa-miR-372	0.163	0.442	0.9586
hsa-miR-106b	hsa-miR-146a	0.045	0.507	0.9576
hsa-miR-200a	hsa-miR-30	0.056	0.5	0.956
hsa-miR-200a	hsa-miR-30d	0.056	0.5	0.956
hsa-miR-153	hsa-miR-192	0	0.531	0.9558
hsa-miR-198	hsa-miR-205	0	0.531	0.9558
hsa-miR-203	hsa-miR-217	0.081	0.486	0.9558
hsa-miR-15a	hsa-miR-30d	0.041	0.507	0.9536
hsa-miR-143	hsa-miR-429	0.077	0.487	0.9536
hsa-miR-181b	hsa-miR-320	0.077	0.487	0.9536
hsa-miR-1	hsa-miR-30	0.028	0.514	0.9532
hsa-miR-150	hsa-miR-198	0.036	0.509	0.9522
hsa-miR-19b	hsa-miR-96	0	0.529	0.9522
hsa-miR-106b	hsa-miR-133b	0.095	0.476	0.9518
hsa-miR-223	hsa-miR-26b	0.095	0.476	0.9518
hsa-miR-125b	hsa-miR-198	0.092	0.477	0.9506
hsa-miR-135a	hsa-miR-203	0.05	0.5	0.95
hsa-miR-214	hsa-miR-30b	0.05	0.5	0.95
hsa-miR-107	hsa-miR-200c	0.091	0.477	0.9496
hsa-miR-146a	hsa-miR-29c	0.026	0.513	0.9494
hsa-miR-200c	hsa-miR-30b	0.106	0.468	0.9484
hsa-miR-16	hsa-miR-9	0.097	0.473	0.9484
hsa-miR-222	hsa-miR-30d	0.048	0.5	0.948
hsa-miR-181b	hsa-miR-29a	0.067	0.489	0.9472
hsa-miR-195	hsa-miR-30b	0.067	0.489	0.9472
hsa-miR-214	hsa-miR-429	0.115	0.462	0.9466
hsa-miR-217	hsa-miR-221	0.127	0.455	0.946
hsa-let-7a	hsa-miR-148a	0.098	0.471	0.9458
hsa-miR-146a	hsa-miR-30c	0.071	0.486	0.9458
hsa-miR-192	hsa-miR-30d	0.024	0.512	0.9456
hsa-miR-205	hsa-miR-25	0.024	0.512	0.9456
hsa-miR-21	hsa-miR-25	0.054	0.495	0.945
hsa-miR-135a	hsa-miR-198	0	0.525	0.945
hsa-miR-25	hsa-miR-34a	0.061	0.49	0.943
hsa-let-7d	hsa-miR-223	0.043	0.5	0.943
hsa-miR-181b	hsa-miR-9	0.043	0.5	0.943
hsa-miR-222	hsa-miR-32	0.057	0.491	0.9408
hsa-miR-20b	hsa-miR-7	0.074	0.481	0.9398
hsa-miR-138	hsa-miR-20b	0.069	0.483	0.9384
hsa-miR-142-3p	hsa-miR-29a	0.139	0.444	0.9382
hsa-miR-181b	hsa-miR-32	0.094	0.469	0.9382
hsa-miR-195	hsa-miR-32	0.094	0.469	0.9382
hsa-miR-146a	hsa-miR-26b	0.091	0.47	0.937
hsa-miR-130a	hsa-miR-200b	0.114	0.457	0.9366
hsa-miR-133a	hsa-miR-21	0.045	0.495	0.936
hsa-miR-122	hsa-miR-98	0.088	0.471	0.9358
hsa-miR-145	hsa-miR-181c	0.077	0.477	0.9356
hsa-let-7d	hsa-miR-203	0.108	0.459	0.9342
hsa-miR-200b	hsa-miR-429	0.333	0.333	0.9324
hsa-let-7g	hsa-miR-1	0.045	0.493	0.9324
hsa-miR-141	hsa-miR-320	0.079	0.474	0.9322
hsa-miR-26a	hsa-miR-26b	0.31	0.345	0.931
hsa-miR-155	hsa-miR-26b	0.049	0.49	0.931
hsa-miR-122	hsa-miR-372	0.031	0.5	0.931
hsa-miR-153	hsa-miR-22	0	0.517	0.9306
hsa-miR-15b	hsa-miR-206	0.016	0.508	0.9304
hsa-miR-138	hsa-miR-200b	0.093	0.465	0.93
hsa-miR-200b	hsa-miR-30	0.089	0.467	0.9296
hsa-miR-1	hsa-miR-98	0.042	0.493	0.9294
hsa-let-7d	hsa-miR-142-3p	0.029	0.5	0.929
hsa-miR-15a	hsa-miR-9	0.039	0.494	0.9282
hsa-miR-155	hsa-miR-373	0.028	0.5	0.928
hsa-miR-20b	hsa-miR-30b	0.028	0.5	0.928
hsa-miR-16	hsa-miR-26b	0.08	0.471	0.9278
hsa-miR-192	hsa-miR-23a	0.071	0.476	0.9278
hsa-miR-141	hsa-miR-373	0.051	0.487	0.9276
hsa-miR-135a	hsa-miR-7	0	0.515	0.927
hsa-miR-181a	hsa-miR-96	0.026	0.5	0.926
hsa-miR-16	hsa-miR-25	0.056	0.483	0.9254
hsa-miR-122	hsa-miR-373	0	0.514	0.9252
hsa-miR-24	hsa-miR-27a	0	0.514	0.9252
hsa-miR-181c	hsa-miR-21	0.073	0.473	0.9244
hsa-let-7g	hsa-miR-15b	0.024	0.5	0.924
hsa-miR-15b	hsa-miR-7	0.024	0.5	0.924
hsa-let-7g	hsa-miR-145	0.095	0.46	0.923
hsa-miR-133a	hsa-miR-155	0.05	0.485	0.923
hsa-miR-181a	hsa-miR-200c	0.041	0.49	0.923
hsa-let-7d	hsa-miR-182	0.023	0.5	0.923
hsa-miR-21	hsa-miR-429	0.057	0.481	0.9228
hsa-miR-124	hsa-miR-30d	0.022	0.5	0.922
hsa-miR-133a	hsa-miR-20a	0.038	0.491	0.9218
hsa-miR-17-5p	hsa-miR-198	0.039	0.49	0.921
hsa-miR-106b	hsa-miR-25	0.217	0.391	0.9208
hsa-miR-205	hsa-miR-24	0	0.511	0.9198
hsa-miR-135b	hsa-miR-221	0.017	0.5	0.917
hsa-let-7c	hsa-miR-372	0.143	0.429	0.9152
hsa-miR-15a	hsa-miR-32	0.015	0.5	0.915
hsa-miR-135a	hsa-miR-15a	0.027	0.493	0.9144
hsa-miR-1	hsa-miR-217	0.014	0.5	0.914
hsa-let-7d	hsa-miR-107	0.125	0.438	0.9134
hsa-let-7c	hsa-miR-107	0.128	0.436	0.9128
hsa-miR-124	hsa-miR-15a	0	0.506	0.9108
hsa-let-7b	hsa-miR-138	0.106	0.447	0.9106
hsa-miR-150	hsa-miR-27a	0.106	0.447	0.9106
hsa-miR-16-1	hsa-miR-429	0.097	0.452	0.9106
hsa-miR-22	hsa-miR-32	0.111	0.444	0.9102
hsa-miR-148a	hsa-miR-150	0.102	0.449	0.9102
hsa-let-7d	hsa-miR-200a	0.091	0.455	0.91
hsa-miR-122	hsa-miR-29b	0.091	0.455	0.91
hsa-miR-200a	hsa-miR-320	0.091	0.455	0.91
hsa-miR-1	hsa-miR-132	0.105	0.447	0.9096
hsa-miR-19b	hsa-miR-25	0.103	0.448	0.9094
hsa-miR-145	hsa-miR-429	0.085	0.458	0.9094
hsa-let-7d	hsa-miR-16	0.079	0.461	0.9088
hsa-miR-133a	hsa-miR-16-1	0.086	0.457	0.9086
hsa-let-7g	hsa-miR-106b	0.077	0.462	0.9086
hsa-miR-135b	hsa-miR-372	0.077	0.462	0.9086
hsa-miR-150	hsa-miR-29c	0.077	0.462	0.9086
hsa-miR-198	hsa-miR-22	0.077	0.462	0.9086
hsa-miR-222	hsa-miR-429	0.077	0.462	0.9086
hsa-let-7g	hsa-miR-138	0.067	0.467	0.9076
hsa-miR-133a	hsa-miR-142-3p	0.067	0.467	0.9076
hsa-miR-25	hsa-miR-27a	0.067	0.467	0.9076
hsa-miR-142-5p	hsa-miR-183	0.083	0.458	0.9074
hsa-miR-153	hsa-miR-27a	0.083	0.458	0.9074
hsa-miR-20a	hsa-miR-320	0.074	0.463	0.9074
hsa-miR-192	hsa-miR-27a	0.081	0.459	0.9072
hsa-miR-15a	hsa-miR-27a	0.072	0.464	0.9072
hsa-let-7g	hsa-miR-107	0.063	0.469	0.9072
hsa-miR-107	hsa-miR-26b	0.063	0.469	0.9072
hsa-miR-137	hsa-miR-203	0.063	0.469	0.9072
hsa-miR-142-3p	hsa-miR-217	0.063	0.469	0.9072
hsa-miR-200a	hsa-miR-25	0.063	0.469	0.9072
hsa-miR-30	hsa-miR-372	0.063	0.469	0.9072
hsa-miR-7	hsa-miR-98	0.063	0.469	0.9072
hsa-miR-17-5p	hsa-miR-25	0.07	0.465	0.907
hsa-miR-26a	hsa-miR-9	0.07	0.465	0.907
hsa-let-7c	hsa-miR-132	0.059	0.471	0.9068
hsa-let-7f	hsa-miR-26a	0.059	0.471	0.9068
hsa-miR-30d	hsa-miR-34a	0.057	0.472	0.9066
hsa-miR-205	hsa-miR-29a	0.064	0.468	0.9064
hsa-miR-122	hsa-miR-19a	0.073	0.463	0.9064
hsa-miR-25	hsa-miR-7	0.071	0.464	0.9062
hsa-let-7d	hsa-miR-26a	0.053	0.474	0.9062
hsa-miR-181c	hsa-miR-203	0.053	0.474	0.9062
hsa-miR-26a	hsa-miR-320	0.053	0.474	0.9062
hsa-miR-19b	hsa-miR-29c	0.056	0.472	0.9056
hsa-let-7d	hsa-miR-150	0.061	0.469	0.9052
hsa-let-7c	hsa-miR-27a	0.05	0.475	0.905
hsa-miR-106b	hsa-miR-200c	0.05	0.475	0.905
hsa-miR-192	hsa-miR-98	0.05	0.475	0.905
hsa-miR-106b	hsa-miR-130a	0.048	0.476	0.9048
hsa-miR-132	hsa-miR-7	0.048	0.476	0.9048
hsa-miR-126	hsa-miR-23a	0.042	0.479	0.9042
hsa-miR-150	hsa-miR-25	0.042	0.479	0.9042
hsa-miR-128a	hsa-miR-26a	0.029	0.486	0.9038
hsa-miR-138	hsa-miR-30d	0.029	0.486	0.9038
hsa-miR-182	hsa-miR-93	0.029	0.486	0.9038
hsa-miR-143	hsa-miR-217	0.043	0.478	0.9034
hsa-miR-21	hsa-miR-30c	0.043	0.478	0.9034
hsa-miR-135b	hsa-miR-19b	0.034	0.483	0.9034
hsa-miR-130a	hsa-miR-192	0.032	0.484	0.9032
hsa-miR-19b	hsa-miR-7	0.032	0.484	0.9032
hsa-miR-133a	hsa-miR-145	0.03	0.485	0.903
hsa-miR-138	hsa-miR-19b	0.03	0.485	0.903
hsa-miR-183	hsa-miR-26b	0.03	0.485	0.903
hsa-miR-124	hsa-miR-182	0.037	0.481	0.9028
hsa-miR-128a	hsa-miR-7	0.037	0.481	0.9028
hsa-miR-130b	hsa-miR-142-3p	0.037	0.481	0.9028
hsa-miR-183	hsa-miR-9	0.024	0.488	0.9024
hsa-miR-128a	hsa-miR-181b	0.027	0.486	0.9018
hsa-miR-183	hsa-miR-30	0.027	0.486	0.9018
hsa-miR-27a	hsa-miR-29c	0.027	0.486	0.9018
hsa-miR-124	hsa-miR-206	0.016	0.492	0.9016
hsa-let-7c	hsa-miR-30	0.023	0.488	0.9014
hsa-miR-135b	hsa-miR-17-5p	0.023	0.488	0.9014
hsa-miR-148a	hsa-miR-200c	0.021	0.489	0.9012
hsa-miR-124	hsa-miR-22	0	0.5	0.9
hsa-miR-138	hsa-miR-96	0	0.5	0.9
hsa-miR-144	hsa-miR-192	0	0.5	0.9
hsa-miR-32	hsa-miR-429	0	0.5	0.9
hsa-miR-107	hsa-miR-15b	0.175	0.4	0.895
hsa-miR-221	hsa-miR-25	0.109	0.436	0.8938
hsa-miR-21	hsa-miR-217	0.083	0.45	0.893
hsa-miR-132	hsa-miR-181a	0.133	0.422	0.8926
hsa-miR-16	hsa-miR-32	0.023	0.483	0.8924
hsa-miR-200c	hsa-miR-23a	0.109	0.435	0.892
hsa-miR-143	hsa-miR-30b	0.1	0.44	0.892
hsa-let-7a	hsa-miR-23b	0.085	0.447	0.8896
hsa-let-7b	hsa-miR-181a	0.056	0.463	0.8894
hsa-miR-206	hsa-miR-29a	0.056	0.463	0.8894
hsa-miR-10a	hsa-miR-26a	0.093	0.442	0.8886
hsa-miR-126	hsa-miR-98	0.093	0.442	0.8886
hsa-miR-124	hsa-miR-138	0.098	0.439	0.8882
hsa-miR-107	hsa-miR-29b	0.089	0.444	0.8882
hsa-miR-200c	hsa-miR-29b	0.035	0.474	0.8882
hsa-let-7c	hsa-miR-124	0.06	0.46	0.888
hsa-let-7d	hsa-miR-222	0.033	0.475	0.888
hsa-miR-148a	hsa-miR-203	0.103	0.436	0.8878
hsa-miR-137	hsa-miR-20a	0.063	0.458	0.8874
hsa-miR-206	hsa-miR-27a	0.063	0.458	0.8874
hsa-let-7g	hsa-miR-16	0.056	0.461	0.8858
hsa-miR-17-5p	hsa-miR-32	0.108	0.432	0.8856
hsa-miR-133a	hsa-miR-150	0.043	0.468	0.8854
hsa-miR-19a	hsa-miR-29a	0.043	0.468	0.8854
hsa-miR-19a	hsa-miR-9	0.043	0.468	0.8854
hsa-miR-15b	hsa-miR-30b	0.041	0.469	0.8852
hsa-miR-135a	hsa-miR-181b	0.075	0.45	0.885
hsa-miR-15b	hsa-miR-372	0.075	0.45	0.885
hsa-miR-16-1	hsa-miR-30	0.075	0.45	0.885
hsa-miR-223	hsa-miR-23a	0.019	0.481	0.8848
hsa-let-7c	hsa-miR-198	0.044	0.467	0.8846
hsa-miR-107	hsa-miR-182	0.044	0.467	0.8846
hsa-miR-192	hsa-miR-198	0.071	0.452	0.8846
hsa-miR-15b	hsa-miR-19b	0.047	0.465	0.884
hsa-miR-106b	hsa-miR-126	0.079	0.447	0.8836
hsa-miR-203	hsa-miR-27a	0.079	0.447	0.8836
hsa-miR-122	hsa-miR-30b	0.051	0.462	0.8826
hsa-miR-126	hsa-miR-128a	0.051	0.462	0.8826
hsa-miR-141	hsa-miR-148a	0.049	0.463	0.8824
hsa-miR-141	hsa-miR-26b	0.083	0.444	0.8822
hsa-miR-135a	hsa-miR-200a	0.088	0.441	0.8818
hsa-miR-135a	hsa-miR-214	0.088	0.441	0.8818
hsa-miR-181a	hsa-miR-25	0.088	0.441	0.8818
hsa-miR-15b	hsa-miR-96	0.023	0.477	0.8816
hsa-miR-182	hsa-miR-320	0.023	0.477	0.8816
hsa-miR-203	hsa-miR-30	0.024	0.476	0.8808
hsa-miR-148a	hsa-miR-24	0.054	0.459	0.8802
hsa-miR-181a	hsa-miR-27a	0.054	0.459	0.8802
hsa-miR-181a	hsa-miR-320	0.054	0.459	0.8802
hsa-miR-135b	hsa-miR-206	0	0.489	0.8802
hsa-miR-146a	hsa-miR-25	0.059	0.456	0.8798
hsa-let-7d	hsa-miR-15a	0.057	0.457	0.8796
hsa-miR-183	hsa-miR-30c	0.057	0.457	0.8796
hsa-miR-26a	hsa-miR-429	0.1	0.433	0.8794
hsa-miR-1	hsa-miR-9	0.026	0.474	0.8792
hsa-miR-1	hsa-miR-30d	0.042	0.465	0.879
hsa-let-7b	hsa-miR-195	0.132	0.415	0.879
hsa-miR-125b	hsa-miR-26b	0.085	0.441	0.8788
hsa-let-7g	hsa-miR-122	0.065	0.452	0.8786
hsa-let-7g	hsa-miR-142-3p	0.065	0.452	0.8786
hsa-miR-146a	hsa-miR-30	0.027	0.473	0.8784
hsa-miR-124	hsa-miR-372	0	0.488	0.8784
hsa-miR-145	hsa-miR-30c	0.043	0.464	0.8782
hsa-miR-153	hsa-miR-19a	0.029	0.471	0.8768
[truncated: 2,853 more rows]
