# Supplementary material for: Dissection of Protein Interactomics Highlights MicroRNA Synergy
Source: PLoS One. 2013 May 14;8(5):e63342. doi: 10.1371/journal.pone.0063342 (PMC3653946; doi:10.1371/journal.pone.0063342)
Supplement: Table S9 — Results of synergy score calculation in MI. (XLSX) [file pone.0063342.s019.xlsx]

## Sheet: Sheet1
Table S9. Results of synergy score calculation in MI.
miRNA i	miRNA j	TSS	PIS	synergy score
hsa-miR-1	hsa-miR-21	0.163	1.096	2.1358
hsa-miR-16	hsa-miR-21	0.135	1.031	1.9908
hsa-miR-16-1	hsa-miR-22	0.15	0.95	1.86
hsa-miR-125b	hsa-miR-16	0.141	0.938	1.8294
hsa-miR-16	hsa-miR-222	0.159	0.889	1.7592
hsa-let-7a	hsa-miR-16	0.214	0.857	1.7566
hsa-miR-16-1	hsa-miR-182	0.211	0.842	1.7266
hsa-miR-21	hsa-miR-222	0.167	0.857	1.7096
hsa-miR-16	hsa-miR-221	0.15	0.85	1.68
hsa-let-7a	hsa-miR-16-1	0.161	0.839	1.6712
hsa-miR-16	hsa-miR-206	0.068	0.89	1.67
hsa-miR-15a	hsa-miR-21	0.098	0.866	1.6568
hsa-miR-15a	hsa-miR-221	0.136	0.841	1.6498
hsa-miR-21	hsa-miR-221	0.16	0.827	1.6486
hsa-miR-125b	hsa-miR-16-1	0.139	0.833	1.6384
hsa-let-7a	hsa-miR-15a	0.167	0.81	1.625
hsa-miR-15a	hsa-miR-222	0.125	0.833	1.6244
hsa-miR-16-1	hsa-miR-221	0.156	0.813	1.6194
hsa-miR-146a	hsa-miR-21	0.184	0.786	1.5988
hsa-miR-155	hsa-miR-21	0.255	0.745	1.596
hsa-let-7a	hsa-miR-145	0.214	0.762	1.5856
hsa-miR-125b	hsa-miR-15a	0.102	0.816	1.5708
hsa-miR-15a	hsa-miR-22	0.091	0.818	1.5634
hsa-miR-126	hsa-miR-16	0.143	0.786	1.5578
hsa-miR-16-1	hsa-miR-372	0.095	0.81	1.553
hsa-miR-1	hsa-miR-222	0.133	0.787	1.5496
hsa-miR-16-1	hsa-miR-192	0.1	0.8	1.54
hsa-miR-16-1	hsa-miR-222	0.139	0.778	1.5394
hsa-miR-1	hsa-miR-125b	0.104	0.792	1.5296
hsa-miR-1	hsa-miR-16	0.129	0.776	1.5258
hsa-miR-145	hsa-miR-16	0.155	0.759	1.5212
hsa-miR-16	hsa-miR-182	0.146	0.75	1.496
hsa-miR-16	hsa-miR-22	0.078	0.784	1.4892
hsa-miR-126	hsa-miR-21	0.171	0.724	1.4742
hsa-miR-145	hsa-miR-15a	0.143	0.738	1.4714
hsa-miR-15a	hsa-miR-206	0.073	0.764	1.4482
hsa-miR-145	hsa-miR-16-1	0.094	0.75	1.444
hsa-miR-15a	hsa-miR-182	0.161	0.71	1.439
hsa-miR-206	hsa-miR-21	0.096	0.745	1.437
hsa-miR-16-1	hsa-miR-19a	0.105	0.737	1.4316
hsa-miR-16-1	hsa-miR-203	0.105	0.737	1.4316
hsa-miR-1	hsa-miR-221	0.11	0.726	1.4168
hsa-let-7a	hsa-miR-21	0.192	0.679	1.4142
hsa-let-7a	hsa-miR-143	0.171	0.683	1.4004
hsa-miR-16-1	hsa-miR-181b	0.125	0.708	1.3994
hsa-miR-143	hsa-miR-21	0.113	0.713	1.3964
hsa-let-7a	hsa-miR-1	0.127	0.704	1.3942
hsa-let-7a	hsa-miR-126	0.143	0.69	1.385
hsa-miR-21	hsa-miR-34a	0.134	0.695	1.385
hsa-miR-16-1	hsa-miR-206	0.095	0.714	1.3802
hsa-miR-1	hsa-miR-206	0.154	0.679	1.3762
hsa-miR-142-3p	hsa-miR-16-1	0.25	0.625	1.375
hsa-miR-145	hsa-miR-206	0.151	0.679	1.3732
hsa-miR-16-1	hsa-miR-21	0.069	0.722	1.3686
hsa-miR-15a	hsa-miR-181b	0.111	0.694	1.3602
hsa-miR-16-1	hsa-miR-205	0.071	0.714	1.3562
hsa-miR-146a	hsa-miR-16	0.138	0.675	1.353
hsa-miR-146a	hsa-miR-155	0.292	0.584	1.3432
hsa-miR-155	hsa-miR-16	0.149	0.66	1.337
hsa-miR-15a	hsa-miR-16	0.477	0.477	1.3356
hsa-let-7a	hsa-miR-206	0.107	0.679	1.3292
hsa-let-7a	hsa-miR-182	0.182	0.636	1.3268
hsa-let-7a	hsa-miR-150	0.2	0.625	1.325
hsa-miR-1	hsa-miR-145	0.097	0.681	1.3228
hsa-miR-182	hsa-miR-206	0.14	0.651	1.3118
hsa-miR-1	hsa-miR-155	0.143	0.648	1.3094
hsa-miR-126	hsa-miR-221	0.225	0.6	1.305
hsa-miR-146a	hsa-miR-222	0.096	0.671	1.3038
hsa-miR-16-1	hsa-miR-98	0.136	0.636	1.2808
hsa-miR-200b	hsa-miR-21	0.099	0.654	1.2762
hsa-miR-143	hsa-miR-16	0.143	0.625	1.268
hsa-miR-145	hsa-miR-21	0.122	0.634	1.2632
hsa-miR-146a	hsa-miR-221	0.118	0.632	1.2556
hsa-let-7a	hsa-miR-223	0.175	0.6	1.255
hsa-miR-16	hsa-miR-16-1	0.209	0.581	1.2548
hsa-miR-16	hsa-miR-200b	0.103	0.638	1.2514
hsa-miR-21	hsa-miR-29b	0.111	0.633	1.2504
hsa-miR-16	hsa-miR-34a	0.133	0.617	1.2436
hsa-miR-145	hsa-miR-182	0.152	0.606	1.2428
hsa-miR-106b	hsa-miR-16-1	0.105	0.632	1.2426
hsa-miR-143	hsa-miR-221	0.167	0.595	1.238
hsa-miR-205	hsa-miR-21	0.145	0.605	1.234
hsa-miR-16	hsa-miR-181a	0.107	0.625	1.232
hsa-miR-206	hsa-miR-223	0.075	0.642	1.2306
hsa-miR-125b	hsa-miR-143	0.104	0.625	1.229
hsa-miR-15a	hsa-miR-195	0.267	0.533	1.2264
hsa-miR-16-1	hsa-miR-200b	0.103	0.621	1.2208
hsa-miR-16-1	hsa-miR-20a	0.103	0.621	1.2208
hsa-miR-155	hsa-miR-206	0.146	0.596	1.2188
hsa-miR-126	hsa-miR-222	0.178	0.578	1.2184
hsa-let-7a	hsa-miR-7	0.086	0.629	1.2182
hsa-miR-16-1	hsa-miR-24	0.043	0.652	1.2166
hsa-miR-126	hsa-miR-15a	0.154	0.59	1.216
hsa-miR-1	hsa-miR-205	0.057	0.643	1.2144
hsa-miR-222	hsa-miR-34a	0.118	0.608	1.2124
hsa-miR-122	hsa-miR-16-1	0.111	0.611	1.2108
hsa-miR-143	hsa-miR-222	0.152	0.587	1.2086
hsa-miR-16	hsa-miR-195	0.213	0.553	1.2084
hsa-miR-182	hsa-miR-27a	0.083	0.625	1.208
hsa-miR-126	hsa-miR-206	0.16	0.58	1.204
hsa-miR-21	hsa-miR-29a	0.077	0.626	1.2038
hsa-miR-125b	hsa-miR-206	0.136	0.593	1.2034
hsa-miR-125b	hsa-miR-182	0.158	0.579	1.2002
hsa-miR-125b	hsa-miR-145	0.12	0.6	1.2
hsa-miR-182	hsa-miR-7	0.136	0.591	1.1998
hsa-miR-16	hsa-miR-183	0.08	0.62	1.196
hsa-miR-155	hsa-miR-222	0.169	0.566	1.1878
hsa-miR-126	hsa-miR-16-1	0.185	0.556	1.1858
hsa-miR-143	hsa-miR-16-1	0.185	0.556	1.1858
hsa-miR-15a	hsa-miR-200b	0.071	0.619	1.1852
hsa-miR-182	hsa-miR-221	0.176	0.559	1.1822
hsa-miR-205	hsa-miR-221	0.093	0.605	1.182
hsa-miR-15a	hsa-miR-372	0.091	0.606	1.1818
hsa-miR-126	hsa-miR-155	0.173	0.56	1.181
hsa-miR-145	hsa-miR-7	0.194	0.548	1.1804
hsa-miR-16-1	hsa-miR-30b	0.125	0.583	1.1744
hsa-miR-1	hsa-miR-126	0.101	0.594	1.1702
hsa-miR-142-3p	hsa-miR-19a	0.167	0.556	1.1678
hsa-miR-16	hsa-miR-181b	0.113	0.585	1.166
hsa-miR-16	hsa-miR-20a	0.123	0.579	1.1652
hsa-miR-16-1	hsa-miR-7	0.048	0.619	1.1622
hsa-miR-142-3p	hsa-miR-372	0.211	0.526	1.1578
hsa-miR-200c	hsa-miR-21	0.107	0.583	1.1564
hsa-miR-182	hsa-miR-205	0.031	0.625	1.156
hsa-miR-145	hsa-miR-150	0.146	0.561	1.1558
hsa-miR-143	hsa-miR-145	0.306	0.472	1.1556
hsa-let-7a	hsa-miR-200b	0.091	0.591	1.1548
hsa-miR-10a	hsa-miR-16-1	0.091	0.591	1.1548
hsa-miR-182	hsa-miR-19a	0.091	0.591	1.1548
hsa-miR-155	hsa-miR-221	0.148	0.556	1.1488
hsa-miR-125b	hsa-miR-21	0.153	0.553	1.1484
hsa-miR-142-3p	hsa-miR-15a	0.179	0.536	1.1438
hsa-miR-143	hsa-miR-15a	0.216	0.514	1.1412
hsa-miR-142-3p	hsa-miR-16	0.106	0.574	1.1392
hsa-miR-145	hsa-miR-221	0.106	0.574	1.1392
hsa-miR-150	hsa-miR-182	0.207	0.517	1.1376
hsa-miR-16-1	hsa-miR-181a	0.2	0.52	1.136
hsa-miR-205	hsa-miR-222	0.133	0.556	1.1338
hsa-miR-128a	hsa-miR-182	0.05	0.6	1.13
hsa-miR-15a	hsa-miR-181a	0.132	0.553	1.1274
hsa-miR-182	hsa-miR-21	0.081	0.581	1.1268
hsa-miR-192	hsa-miR-21	0.113	0.563	1.1264
hsa-let-7a	hsa-miR-98	0.281	0.469	1.1252
hsa-miR-221	hsa-miR-34a	0.128	0.553	1.1234
hsa-miR-181b	hsa-miR-182	0.154	0.538	1.1224
hsa-miR-146a	hsa-miR-16-1	0.073	0.582	1.1206
hsa-miR-126	hsa-miR-145	0.175	0.525	1.12
hsa-miR-15a	hsa-miR-205	0.103	0.564	1.1182
hsa-miR-145	hsa-miR-34a	0.085	0.574	1.1182
hsa-miR-146a	hsa-miR-206	0.133	0.547	1.1176
hsa-miR-125b	hsa-miR-126	0.104	0.563	1.1174
hsa-miR-15a	hsa-miR-192	0.129	0.548	1.1154
hsa-miR-16-1	hsa-miR-25	0.111	0.556	1.1118
hsa-miR-126	hsa-miR-146a	0.164	0.525	1.109
hsa-miR-15a	hsa-miR-20a	0.098	0.561	1.1078
hsa-miR-106b	hsa-miR-20b	0.267	0.467	1.1076
hsa-miR-146a	hsa-miR-15a	0.108	0.554	1.1052
hsa-miR-182	hsa-miR-222	0.158	0.526	1.1048
hsa-miR-16	hsa-miR-205	0.107	0.554	1.1042
hsa-miR-142-3p	hsa-miR-181b	0.125	0.542	1.1006
hsa-miR-128a	hsa-miR-16-1	0	0.611	1.0998
hsa-miR-16-1	hsa-miR-20b	0	0.611	1.0998
hsa-miR-128a	hsa-miR-7	0.053	0.579	1.0952
hsa-miR-145	hsa-miR-222	0.12	0.54	1.092
hsa-miR-1	hsa-miR-22	0.063	0.571	1.0908
hsa-miR-1	hsa-miR-200b	0.086	0.557	1.0886
hsa-miR-145	hsa-miR-223	0.122	0.537	1.0886
hsa-miR-16	hsa-miR-192	0.08	0.56	1.088
hsa-let-7a	hsa-miR-181b	0.162	0.514	1.0872
hsa-miR-221	hsa-miR-223	0.143	0.524	1.0862
hsa-miR-1	hsa-miR-146a	0.062	0.567	1.0826
hsa-miR-125b	hsa-miR-142-3p	0.108	0.541	1.0818
hsa-miR-16	hsa-miR-200c	0.079	0.556	1.0798
hsa-miR-142-3p	hsa-miR-182	0.278	0.444	1.0772
hsa-miR-15a	hsa-miR-19a	0.063	0.563	1.0764
hsa-let-7a	hsa-miR-222	0.14	0.52	1.076
hsa-miR-125b	hsa-miR-222	0.127	0.527	1.0756
hsa-miR-142-3p	hsa-miR-221	0.233	0.467	1.0736
hsa-miR-15a	hsa-miR-98	0.118	0.529	1.0702
hsa-miR-145	hsa-miR-205	0.125	0.525	1.07
hsa-miR-182	hsa-miR-22	0.13	0.522	1.0696
hsa-miR-182	hsa-miR-372	0.13	0.522	1.0696
hsa-miR-126	hsa-miR-182	0.167	0.5	1.067
hsa-miR-16	hsa-miR-372	0.078	0.549	1.0662
hsa-miR-125b	hsa-miR-223	0.106	0.532	1.0636
hsa-miR-222	hsa-miR-223	0.106	0.532	1.0636
hsa-miR-1	hsa-miR-143	0.086	0.543	1.0634
hsa-miR-15a	hsa-miR-16-1	0.435	0.348	1.0614
hsa-let-7c	hsa-miR-16-1	0.083	0.542	1.0586
hsa-miR-16-1	hsa-miR-32	0.056	0.556	1.0568
hsa-miR-206	hsa-miR-221	0.105	0.526	1.0518
hsa-miR-16	hsa-miR-30b	0.054	0.554	1.0512
hsa-miR-200c	hsa-miR-222	0.188	0.479	1.0502
hsa-miR-106b	hsa-miR-20a	0.375	0.375	1.05
hsa-miR-142-3p	hsa-miR-22	0.15	0.5	1.05
hsa-miR-15a	hsa-miR-7	0.094	0.531	1.0498
hsa-miR-200b	hsa-miR-206	0.115	0.519	1.0492
hsa-miR-181b	hsa-miR-21	0.091	0.532	1.0486
hsa-miR-1	hsa-miR-34a	0.053	0.553	1.0484
hsa-miR-1	hsa-miR-15a	0.085	0.535	1.048
hsa-miR-142-3p	hsa-miR-21	0.085	0.535	1.048
hsa-miR-200c	hsa-miR-221	0.128	0.511	1.0478
hsa-miR-181b	hsa-miR-200b	0.147	0.5	1.047
hsa-miR-182	hsa-miR-34a	0.147	0.5	1.047
hsa-miR-126	hsa-miR-205	0.077	0.538	1.0454
hsa-miR-16-1	hsa-miR-17-5p	0.077	0.538	1.0454
hsa-miR-1	hsa-miR-29b	0.048	0.554	1.0452
hsa-let-7a	hsa-miR-205	0.122	0.512	1.0436
hsa-miR-126	hsa-miR-7	0.172	0.483	1.0414
hsa-miR-145	hsa-miR-155	0.152	0.494	1.0412
hsa-miR-206	hsa-miR-20a	0.074	0.537	1.0406
hsa-miR-145	hsa-miR-192	0.088	0.529	1.0402
hsa-miR-128a	hsa-miR-22	0.05	0.55	1.04
hsa-miR-29a	hsa-miR-29b	0.524	0.286	1.0388
hsa-miR-145	hsa-miR-181a	0.184	0.474	1.0372
hsa-miR-145	hsa-miR-20a	0.205	0.462	1.0366
hsa-miR-155	hsa-miR-15a	0.099	0.519	1.0332
hsa-miR-150	hsa-miR-223	0.132	0.5	1.032
hsa-miR-16	hsa-miR-203	0.06	0.54	1.032
hsa-miR-125b	hsa-miR-34a	0.096	0.519	1.0302
hsa-miR-200b	hsa-miR-205	0.235	0.441	1.0288
hsa-miR-1	hsa-miR-372	0.031	0.554	1.0282
hsa-miR-16-1	hsa-miR-373	0	0.571	1.0278
hsa-miR-16	hsa-miR-19a	0.039	0.549	1.0272
hsa-miR-206	hsa-miR-34a	0.051	0.542	1.0266
hsa-let-7a	hsa-miR-34a	0.106	0.511	1.0258
hsa-let-7a	hsa-miR-192	0.152	0.485	1.025
hsa-let-7a	hsa-miR-142-3p	0.125	0.5	1.025
hsa-miR-142-3p	hsa-miR-25	0.176	0.471	1.0238
hsa-miR-16-1	hsa-miR-223	0.192	0.462	1.0236
hsa-miR-1	hsa-miR-200c	0.053	0.539	1.0232
hsa-miR-181b	hsa-miR-221	0.222	0.444	1.0212
hsa-miR-106b	hsa-miR-372	0.263	0.421	1.0208
hsa-miR-106b	hsa-miR-15a	0.063	0.531	1.0188
hsa-miR-15a	hsa-miR-203	0.063	0.531	1.0188
hsa-let-7a	hsa-miR-221	0.178	0.467	1.0186
hsa-miR-145	hsa-miR-203	0.091	0.515	1.018
hsa-miR-16-1	hsa-miR-200c	0.091	0.515	1.018
hsa-miR-20a	hsa-miR-21	0.141	0.487	1.0176
hsa-miR-16-1	hsa-miR-195	0.042	0.542	1.0176
hsa-miR-16-1	hsa-miR-30c	0.115	0.5	1.015
hsa-miR-16	hsa-miR-30c	0.052	0.534	1.0132
hsa-miR-206	hsa-miR-222	0.098	0.508	1.0124
hsa-miR-16-1	hsa-miR-19b	0.111	0.5	1.011
hsa-miR-143	hsa-miR-206	0.094	0.509	1.0102
hsa-let-7a	hsa-miR-214	0.135	0.486	1.0098
hsa-miR-205	hsa-miR-206	0.057	0.528	1.0074
hsa-let-7a	hsa-miR-181a	0.15	0.475	1.005
hsa-miR-15a	hsa-miR-200c	0.065	0.522	1.0046
hsa-miR-200b	hsa-miR-221	0.065	0.522	1.0046
hsa-let-7a	hsa-miR-20a	0.171	0.463	1.0044
hsa-miR-181b	hsa-miR-222	0.171	0.463	1.0044
hsa-let-7a	hsa-miR-146a	0.103	0.5	1.003
hsa-miR-143	hsa-miR-182	0.129	0.484	1.0002
hsa-miR-16-1	hsa-miR-183	0.1	0.5	1
hsa-miR-16-1	hsa-miR-200a	0.1	0.5	1
hsa-miR-221	hsa-miR-27a	0.053	0.526	0.9998
hsa-miR-16	hsa-miR-29b	0.087	0.507	0.9996
hsa-miR-145	hsa-miR-183	0.121	0.485	0.994
hsa-miR-106b	hsa-miR-16	0.039	0.529	0.9912
hsa-miR-125b	hsa-miR-181b	0.091	0.5	0.991
hsa-miR-142-3p	hsa-miR-24	0.091	0.5	0.991
hsa-miR-142-3p	hsa-miR-145	0.061	0.515	0.988
hsa-miR-10a	hsa-miR-126	0.241	0.414	0.9862
hsa-let-7a	hsa-miR-200c	0.083	0.5	0.983
hsa-miR-15a	hsa-miR-17-5p	0.108	0.486	0.9828
hsa-miR-16-1	hsa-miR-96	0.043	0.522	0.9826
hsa-miR-200a	hsa-miR-429	0.833	0.083	0.9824
hsa-let-7a	hsa-miR-125b	0.239	0.413	0.9824
hsa-miR-21	hsa-miR-22	0.081	0.5	0.981
hsa-miR-125b	hsa-miR-221	0.115	0.481	0.9808
hsa-miR-15a	hsa-miR-34a	0.167	0.452	0.9806
hsa-miR-16	hsa-miR-24	0.077	0.5	0.977
hsa-miR-181b	hsa-miR-22	0.111	0.481	0.9768
hsa-miR-125b	hsa-miR-205	0.133	0.467	0.9736
hsa-miR-181b	hsa-miR-34a	0.049	0.512	0.9706
hsa-miR-143	hsa-miR-183	0.097	0.484	0.9682
hsa-miR-143	hsa-miR-150	0.189	0.432	0.9666
hsa-miR-21	hsa-miR-9	0.118	0.471	0.9658
hsa-miR-142-3p	hsa-miR-205	0.034	0.517	0.9646
hsa-miR-181b	hsa-miR-206	0.082	0.49	0.964
hsa-miR-200b	hsa-miR-222	0.082	0.49	0.964
hsa-miR-16-1	hsa-miR-217	0.063	0.5	0.963
hsa-miR-1	hsa-miR-20a	0.101	0.478	0.9614
hsa-miR-145	hsa-miR-181b	0.135	0.459	0.9612
hsa-miR-21	hsa-miR-372	0.111	0.472	0.9606
hsa-miR-126	hsa-miR-200b	0.128	0.462	0.9596
hsa-miR-20a	hsa-miR-372	0.25	0.393	0.9574
hsa-miR-155	hsa-miR-16-1	0.07	0.493	0.9574
hsa-let-7b	hsa-miR-16	0.131	0.459	0.9572
hsa-miR-15a	hsa-miR-30b	0.081	0.486	0.9558
hsa-miR-132	hsa-miR-223	0.122	0.463	0.9554
hsa-miR-22	hsa-miR-7	0.136	0.455	0.955
hsa-miR-125b	hsa-miR-146a	0.067	0.493	0.9544
hsa-let-7b	hsa-miR-21	0.119	0.464	0.9542
hsa-miR-15a	hsa-miR-30c	0.077	0.487	0.9536
hsa-miR-126	hsa-miR-200c	0.116	0.465	0.953
hsa-miR-145	hsa-miR-17-5p	0.265	0.382	0.9526
hsa-miR-21	hsa-miR-223	0.073	0.488	0.9514
hsa-miR-221	hsa-miR-29b	0.132	0.453	0.9474
hsa-miR-183	hsa-miR-22	0.087	0.478	0.9474
hsa-miR-27a	hsa-miR-7	0.087	0.478	0.9474
hsa-miR-101	hsa-miR-372	0.045	0.5	0.945
hsa-miR-16-1	hsa-miR-27a	0.045	0.5	0.945
hsa-miR-16	hsa-miR-17-5p	0.111	0.463	0.9444
hsa-miR-150	hsa-miR-16	0.123	0.456	0.9438
hsa-miR-142-3p	hsa-miR-222	0.171	0.429	0.9432
hsa-miR-126	hsa-miR-22	0.129	0.452	0.9426
hsa-miR-132	hsa-miR-16-1	0.129	0.452	0.9426
hsa-miR-200b	hsa-miR-22	0.129	0.452	0.9426
hsa-miR-16	hsa-miR-7	0.059	0.49	0.941
hsa-miR-1	hsa-miR-16-1	0.085	0.475	0.94
hsa-miR-181b	hsa-miR-200c	0.162	0.432	0.9396
hsa-miR-142-3p	hsa-miR-223	0.069	0.483	0.9384
hsa-miR-143	hsa-miR-223	0.132	0.447	0.9366
hsa-miR-181b	hsa-miR-20a	0.114	0.457	0.9366
hsa-miR-183	hsa-miR-221	0.114	0.457	0.9366
hsa-miR-128a	hsa-miR-145	0.065	0.484	0.9362
hsa-miR-143	hsa-miR-203	0.065	0.484	0.9362
hsa-miR-223	hsa-miR-7	0.065	0.484	0.9362
hsa-miR-145	hsa-miR-146a	0.088	0.471	0.9358
hsa-miR-125b	hsa-miR-20a	0.152	0.435	0.935
hsa-miR-150	hsa-miR-221	0.114	0.455	0.933
hsa-miR-206	hsa-miR-22	0.114	0.455	0.933
hsa-miR-22	hsa-miR-34a	0.083	0.472	0.9326
hsa-miR-20a	hsa-miR-93	0.333	0.333	0.9324
hsa-let-7a	hsa-miR-132	0.133	0.444	0.9322
hsa-miR-145	hsa-miR-214	0.079	0.474	0.9322
hsa-miR-181a	hsa-miR-222	0.109	0.457	0.9316
hsa-miR-221	hsa-miR-7	0.054	0.486	0.9288
hsa-miR-125b	hsa-miR-200b	0.104	0.458	0.9284
hsa-miR-145	hsa-miR-198	0.085	0.468	0.9274
hsa-miR-206	hsa-miR-30b	0.082	0.469	0.9262
hsa-miR-16	hsa-miR-32	0.063	0.479	0.9252
hsa-miR-20a	hsa-miR-20b	0.25	0.375	0.925
hsa-miR-181a	hsa-miR-21	0.088	0.463	0.9214
hsa-miR-221	hsa-miR-372	0.212	0.394	0.9212
hsa-miR-16	hsa-miR-373	0.039	0.49	0.921
hsa-miR-1	hsa-miR-223	0.071	0.471	0.9188
hsa-miR-132	hsa-miR-221	0.156	0.422	0.9156
hsa-miR-16-1	hsa-miR-34a	0.161	0.419	0.9152
hsa-miR-126	hsa-miR-34a	0.143	0.429	0.9152
hsa-miR-132	hsa-miR-145	0.136	0.432	0.9136
hsa-miR-16-1	hsa-miR-214	0.13	0.435	0.913
hsa-miR-15a	hsa-miR-223	0.128	0.436	0.9128
hsa-miR-182	hsa-miR-223	0.133	0.433	0.9124
hsa-miR-192	hsa-miR-20a	0.133	0.433	0.9124
hsa-miR-132	hsa-miR-222	0.12	0.44	0.912
hsa-miR-142-3p	hsa-miR-17-5p	0.12	0.44	0.912
hsa-miR-22	hsa-miR-98	0.12	0.44	0.912
hsa-miR-145	hsa-miR-22	0.118	0.441	0.9118
hsa-miR-20a	hsa-miR-34a	0.116	0.442	0.9116
hsa-miR-126	hsa-miR-192	0.097	0.452	0.9106
hsa-miR-143	hsa-miR-192	0.097	0.452	0.9106
hsa-miR-181b	hsa-miR-30b	0.097	0.452	0.9106
hsa-miR-16-1	hsa-miR-429	0.111	0.444	0.9102
hsa-miR-198	hsa-miR-206	0.55	0.2	0.91
hsa-miR-126	hsa-miR-150	0.1	0.45	0.91
hsa-miR-206	hsa-miR-7	0.091	0.455	0.91
hsa-miR-143	hsa-miR-205	0.105	0.447	0.9096
hsa-miR-221	hsa-miR-98	0.077	0.462	0.9086
hsa-miR-200c	hsa-miR-206	0.069	0.466	0.9078
hsa-miR-142-3p	hsa-miR-200b	0.067	0.467	0.9076
hsa-miR-22	hsa-miR-223	0.063	0.469	0.9072
hsa-miR-142-3p	hsa-miR-20b	0.059	0.471	0.9068
hsa-miR-142-3p	hsa-miR-181a	0.071	0.464	0.9062
hsa-miR-145	hsa-miR-30b	0.05	0.475	0.905
hsa-miR-124	hsa-miR-21	0.048	0.476	0.9048
hsa-miR-182	hsa-miR-373	0.043	0.478	0.9034
hsa-miR-16	hsa-miR-30d	0.034	0.483	0.9034
hsa-miR-181b	hsa-miR-372	0.034	0.483	0.9034
hsa-miR-223	hsa-miR-27a	0.03	0.485	0.903
hsa-miR-16-1	hsa-miR-30d	0.037	0.481	0.9028
hsa-miR-128a	hsa-miR-142-3p	0	0.5	0.9
hsa-miR-19a	hsa-miR-19b	0.75	0.083	0.8994
hsa-miR-15a	hsa-miR-15b	0.276	0.345	0.897
hsa-miR-155	hsa-miR-182	0.097	0.444	0.8962
hsa-miR-132	hsa-miR-206	0.109	0.436	0.8938
hsa-miR-183	hsa-miR-21	0.053	0.467	0.8936
hsa-miR-145	hsa-miR-200b	0.146	0.415	0.893
hsa-miR-125b	hsa-miR-181a	0.133	0.422	0.8926
hsa-miR-10a	hsa-miR-222	0.154	0.41	0.892
hsa-miR-150	hsa-miR-15a	0.154	0.41	0.892
hsa-miR-29a	hsa-miR-29c	0.686	0.114	0.8912
hsa-miR-125b	hsa-miR-192	0.132	0.421	0.8898
hsa-miR-143	hsa-miR-181b	0.147	0.412	0.8886
hsa-miR-206	hsa-miR-27a	0.089	0.444	0.8882
hsa-miR-126	hsa-miR-223	0.103	0.436	0.8878
hsa-miR-206	hsa-miR-372	0.065	0.457	0.8876
hsa-miR-126	hsa-miR-372	0.167	0.4	0.887
hsa-miR-182	hsa-miR-198	0.114	0.429	0.8862
hsa-miR-34a	hsa-miR-372	0.114	0.429	0.8862
hsa-miR-29b	hsa-miR-29c	0.564	0.179	0.8862
hsa-miR-222	hsa-miR-7	0.075	0.45	0.885
hsa-miR-182	hsa-miR-183	0.316	0.316	0.8848
hsa-miR-181a	hsa-miR-182	0.138	0.414	0.8832
hsa-miR-146a	hsa-miR-223	0.111	0.429	0.8832
hsa-miR-101	hsa-miR-222	0.051	0.462	0.8826
hsa-miR-21	hsa-miR-30c	0.049	0.463	0.8824
hsa-miR-15a	hsa-miR-183	0.094	0.438	0.8824
hsa-miR-182	hsa-miR-200b	0.094	0.438	0.8824
hsa-miR-192	hsa-miR-221	0.083	0.444	0.8822
hsa-let-7b	hsa-miR-16-1	0.088	0.441	0.8818
hsa-let-7a	hsa-miR-27a	0.054	0.459	0.8802
hsa-miR-205	hsa-miR-30	0.061	0.455	0.88
hsa-miR-124	hsa-miR-205	0.025	0.475	0.88
hsa-miR-106b	hsa-miR-34a	0.057	0.457	0.8796
hsa-miR-10a	hsa-miR-15a	0.057	0.457	0.8796
hsa-miR-15a	hsa-miR-96	0.057	0.457	0.8796
hsa-miR-122	hsa-miR-15a	0.065	0.452	0.8786
hsa-miR-19a	hsa-miR-20a	0.065	0.452	0.8786
hsa-miR-15a	hsa-miR-24	0.028	0.472	0.8776
hsa-miR-192	hsa-miR-203	0.278	0.333	0.8774
hsa-miR-20b	hsa-miR-372	0.313	0.313	0.8764
hsa-let-7b	hsa-miR-221	0.149	0.404	0.8762
hsa-miR-182	hsa-miR-192	0.19	0.381	0.8758
hsa-miR-150	hsa-miR-206	0.094	0.434	0.8752
hsa-miR-221	hsa-miR-29a	0.094	0.434	0.8752
hsa-miR-21	hsa-miR-29c	0.033	0.467	0.8736
hsa-miR-192	hsa-miR-372	0.136	0.409	0.8722
hsa-miR-200c	hsa-miR-205	0.179	0.385	0.872
hsa-miR-222	hsa-miR-30b	0.143	0.405	0.872
hsa-let-7a	hsa-miR-155	0.165	0.392	0.8706
hsa-let-7b	hsa-miR-15a	0.087	0.435	0.87
hsa-miR-192	hsa-miR-22	0.087	0.435	0.87
hsa-miR-126	hsa-miR-143	0.189	0.378	0.8694
hsa-miR-122	hsa-miR-16	0.061	0.449	0.8692
hsa-miR-221	hsa-miR-30b	0.158	0.395	0.869
hsa-miR-200a	hsa-miR-200b	0.478	0.217	0.8686
hsa-miR-143	hsa-miR-34a	0.091	0.432	0.8686
hsa-miR-146a	hsa-miR-34a	0.071	0.443	0.8684
hsa-miR-106b	hsa-miR-142-3p	0.167	0.389	0.8672
hsa-miR-142-3p	hsa-miR-203	0.167	0.389	0.8672
hsa-miR-132	hsa-miR-21	0.095	0.429	0.8672
hsa-miR-192	hsa-miR-19a	0.095	0.429	0.8672
hsa-miR-25	hsa-miR-372	0.095	0.429	0.8672
hsa-miR-25	hsa-miR-32	0.267	0.333	0.8664
hsa-miR-183	hsa-miR-206	0.067	0.444	0.8662
hsa-miR-192	hsa-miR-206	0.067	0.444	0.8662
hsa-miR-1	hsa-miR-181b	0.076	0.439	0.8662
hsa-miR-16	hsa-miR-29a	0.043	0.457	0.8656
hsa-miR-222	hsa-miR-30	0.07	0.442	0.8656
hsa-miR-19a	hsa-miR-222	0.135	0.405	0.864
hsa-miR-1	hsa-miR-27a	0.047	0.453	0.8624
hsa-let-7a	hsa-miR-29b	0.135	0.404	0.8622
hsa-miR-145	hsa-miR-30c	0.048	0.452	0.8616
hsa-miR-222	hsa-miR-27a	0.048	0.452	0.8616
hsa-let-7a	hsa-let-7b	0.262	0.333	0.8614
hsa-miR-19a	hsa-miR-221	0.152	0.394	0.8612
hsa-miR-221	hsa-miR-222	0.611	0.139	0.8612
hsa-miR-20b	hsa-miR-22	0.05	0.45	0.86
hsa-miR-221	hsa-miR-30	0.05	0.45	0.86
hsa-miR-132	hsa-miR-182	0.118	0.412	0.8596
hsa-miR-142-3p	hsa-miR-32	0.118	0.412	0.8596
hsa-miR-125b	hsa-miR-155	0.102	0.42	0.858
hsa-miR-34a	hsa-miR-96	0.053	0.447	0.8576
hsa-let-7a	hsa-miR-29a	0.096	0.423	0.8574
hsa-miR-101	hsa-miR-19a	0	0.476	0.8568
hsa-let-7c	hsa-miR-143	0.056	0.444	0.8552
hsa-miR-20a	hsa-miR-222	0.104	0.417	0.8546
hsa-miR-206	hsa-miR-30c	0.078	0.431	0.8538
hsa-miR-101	hsa-miR-32	0	0.474	0.8532
hsa-miR-142-3p	hsa-miR-217	0.133	0.4	0.853
hsa-miR-206	hsa-miR-98	0.085	0.426	0.8518
hsa-miR-150	hsa-miR-7	0.063	0.438	0.8514
hsa-miR-150	hsa-miR-16-1	0.143	0.393	0.8504
hsa-miR-16	hsa-miR-198	0.046	0.446	0.8488
hsa-miR-146a	hsa-miR-181b	0.082	0.426	0.8488
hsa-miR-20a	hsa-miR-221	0.089	0.422	0.8486
hsa-miR-19a	hsa-miR-223	0.103	0.414	0.8482
hsa-miR-205	hsa-miR-7	0.103	0.414	0.8482
hsa-miR-181a	hsa-miR-221	0.146	0.39	0.848
hsa-miR-15a	hsa-miR-373	0	0.471	0.8478
hsa-miR-101	hsa-miR-130a	0.154	0.385	0.847
hsa-miR-126	hsa-miR-138	0.067	0.433	0.8464
hsa-miR-192	hsa-miR-205	0.067	0.433	0.8464
hsa-miR-19a	hsa-miR-206	0.068	0.432	0.8456
hsa-miR-155	hsa-miR-200c	0.07	0.43	0.844
hsa-miR-143	hsa-miR-155	0.1	0.413	0.8434
hsa-miR-22	hsa-miR-30b	0.071	0.429	0.8432
hsa-miR-155	hsa-miR-20a	0.114	0.405	0.843
hsa-miR-192	hsa-miR-222	0.103	0.41	0.841
hsa-miR-126	hsa-miR-128a	0.034	0.448	0.8404
hsa-miR-16	hsa-miR-96	0.098	0.412	0.8396
hsa-miR-143	hsa-miR-146a	0.092	0.415	0.839
hsa-miR-10a	hsa-miR-221	0.171	0.371	0.8388
hsa-miR-128a	hsa-miR-205	0.077	0.423	0.8384
hsa-miR-181a	hsa-miR-206	0.057	0.434	0.8382
hsa-let-7a	hsa-miR-9	0.125	0.396	0.8378
hsa-miR-1	hsa-miR-182	0.117	0.4	0.837
hsa-miR-205	hsa-miR-223	0.079	0.421	0.8368
hsa-let-7a	hsa-miR-22	0.147	0.382	0.8346
hsa-let-7c	hsa-miR-15a	0.083	0.417	0.8336
hsa-miR-19a	hsa-miR-21	0.083	0.417	0.8336
hsa-let-7a	hsa-miR-198	0.061	0.429	0.8332
hsa-miR-125b	hsa-miR-128a	0.054	0.432	0.8316
hsa-miR-200b	hsa-miR-30b	0.054	0.432	0.8316
hsa-let-7a	hsa-miR-203	0.156	0.375	0.831
hsa-miR-128a	hsa-miR-222	0.026	0.447	0.8306
hsa-miR-182	hsa-miR-203	0.2	0.35	0.83
hsa-miR-203	hsa-miR-372	0.2	0.35	0.83
hsa-miR-143	hsa-miR-98	0.088	0.412	0.8296
hsa-miR-181b	hsa-miR-205	0.057	0.429	0.8292
hsa-miR-19a	hsa-miR-34a	0.057	0.429	0.8292
hsa-miR-1	hsa-miR-181a	0.072	0.42	0.828
hsa-let-7a	hsa-let-7e	0.25	0.321	0.8278
hsa-miR-132	hsa-miR-15a	0.091	0.409	0.8272
hsa-miR-142-3p	hsa-miR-96	0.091	0.409	0.8272
hsa-miR-16	hsa-miR-9	0.148	0.377	0.8266
hsa-miR-200b	hsa-miR-34a	0.067	0.422	0.8266
hsa-miR-22	hsa-miR-373	0.043	0.435	0.826
hsa-miR-17-5p	hsa-miR-181b	0.094	0.406	0.8248
hsa-miR-124	hsa-miR-221	0	0.458	0.8244
hsa-miR-142-3p	hsa-miR-206	0.07	0.419	0.8242
hsa-miR-15a	hsa-miR-200a	0.061	0.424	0.8242
hsa-miR-155	hsa-miR-372	0.097	0.403	0.8224
hsa-miR-203	hsa-miR-20a	0.222	0.333	0.8214
hsa-miR-222	hsa-miR-372	0.222	0.333	0.8214
hsa-miR-124	hsa-miR-206	0.018	0.446	0.8208
hsa-miR-126	hsa-miR-20a	0.158	0.368	0.8204
hsa-miR-142-3p	hsa-miR-183	0.158	0.368	0.8204
hsa-miR-142-3p	hsa-miR-192	0.158	0.368	0.8204
hsa-miR-181a	hsa-miR-22	0.1	0.4	0.82
hsa-miR-205	hsa-miR-372	0.1	0.4	0.82
hsa-miR-1	hsa-miR-7	0.082	0.41	0.82
hsa-miR-221	hsa-miR-9	0.058	0.423	0.8194
hsa-miR-106b	hsa-miR-200b	0.065	0.419	0.8192
hsa-miR-15a	hsa-miR-25	0.065	0.419	0.8192
hsa-miR-125b	hsa-miR-29b	0.085	0.407	0.8176
hsa-miR-222	hsa-miR-29b	0.085	0.407	0.8176
hsa-miR-150	hsa-miR-222	0.104	0.396	0.8168
hsa-miR-181a	hsa-miR-200b	0.105	0.395	0.816
hsa-miR-106b	hsa-miR-205	0.069	0.414	0.8142
hsa-miR-222	hsa-miR-29a	0.069	0.414	0.8142
hsa-miR-1	hsa-miR-30c	0.058	0.42	0.814
hsa-miR-146a	hsa-miR-200b	0.109	0.391	0.8128
hsa-miR-128a	hsa-miR-15a	0.033	0.433	0.8124
hsa-miR-150	hsa-miR-21	0.113	0.388	0.8114
hsa-miR-142-3p	hsa-miR-19b	0.176	0.353	0.8114
hsa-miR-182	hsa-miR-217	0.111	0.389	0.8112
hsa-miR-142-3p	hsa-miR-93	0.053	0.421	0.8108
hsa-miR-145	hsa-miR-98	0.053	0.421	0.8108
hsa-let-7a	hsa-miR-96	0.081	0.405	0.81
hsa-miR-181a	hsa-miR-205	0.081	0.405	0.81
hsa-miR-138	hsa-miR-16-1	0	0.45	0.81
hsa-let-7b	hsa-miR-143	0.089	0.4	0.809
hsa-miR-1	hsa-miR-30	0.062	0.415	0.809
hsa-miR-146a	hsa-miR-205	0.062	0.415	0.809
hsa-miR-146a	hsa-miR-181a	0.078	0.406	0.8088
hsa-miR-181b	hsa-miR-183	0.16	0.36	0.808
hsa-miR-181b	hsa-miR-192	0.115	0.385	0.808
hsa-let-7b	hsa-miR-125b	0.094	0.396	0.8068
hsa-miR-17-5p	hsa-miR-19a	0.074	0.407	0.8066
hsa-miR-145	hsa-miR-27a	0.086	0.4	0.806
hsa-miR-192	hsa-miR-34a	0.086	0.4	0.806
hsa-miR-145	hsa-miR-372	0.118	0.382	0.8056
hsa-miR-1	hsa-miR-19a	0.016	0.438	0.8044
hsa-miR-1	hsa-miR-373	0.016	0.438	0.8044
hsa-miR-126	hsa-miR-132	0.093	0.395	0.804
hsa-miR-15a	hsa-miR-29b	0.098	0.392	0.8036
hsa-miR-155	hsa-miR-181b	0.078	0.403	0.8034
hsa-miR-155	hsa-miR-34a	0.082	0.4	0.802
hsa-miR-222	hsa-miR-24	0.047	0.419	0.8012
hsa-let-7b	hsa-miR-1	0.095	0.392	0.8006
hsa-miR-16-1	hsa-miR-198	0.059	0.412	0.8006
hsa-let-7a	hsa-miR-122	0.091	0.394	0.8002
hsa-miR-106b	hsa-miR-145	0.091	0.394	0.8002
hsa-miR-145	hsa-miR-19a	0.091	0.394	0.8002
hsa-miR-142-3p	hsa-miR-34a	0.161	0.355	0.8
hsa-miR-16	hsa-miR-223	0.125	0.375	0.8
hsa-miR-16-1	hsa-miR-26a	0.125	0.375	0.8
hsa-miR-101	hsa-miR-181b	0.08	0.4	0.8
hsa-miR-141	hsa-miR-16-1	0.08	0.4	0.8
hsa-miR-182	hsa-miR-24	0.08	0.4	0.8
hsa-miR-22	hsa-miR-24	0.08	0.4	0.8
hsa-miR-24	hsa-miR-372	0.08	0.4	0.8
hsa-miR-372	hsa-miR-96	0.08	0.4	0.8
hsa-miR-132	hsa-miR-181a	0.216	0.324	0.7992
hsa-miR-183	hsa-miR-222	0.103	0.385	0.796
hsa-miR-16-1	hsa-miR-29b	0.049	0.415	0.796
hsa-miR-101	hsa-miR-16	0.04	0.42	0.796
hsa-let-7c	hsa-miR-206	0.061	0.408	0.7954
hsa-let-7c	hsa-miR-221	0.132	0.368	0.7944
hsa-miR-183	hsa-miR-200b	0.063	0.406	0.7938
hsa-miR-143	hsa-miR-7	0.133	0.367	0.7936
hsa-miR-126	hsa-miR-183	0.097	0.387	0.7936
hsa-miR-217	hsa-miR-221	0.097	0.387	0.7936
hsa-let-7a	hsa-miR-128a	0.03	0.424	0.7932
hsa-miR-223	hsa-miR-372	0.03	0.424	0.7932
hsa-miR-150	hsa-miR-183	0.172	0.345	0.793
hsa-miR-21	hsa-miR-23a	0.105	0.382	0.7926
hsa-miR-125b	hsa-miR-9	0.135	0.365	0.792
hsa-miR-21	hsa-miR-30b	0.063	0.405	0.792
hsa-miR-222	hsa-miR-30c	0.111	0.378	0.7914
hsa-miR-125b	hsa-miR-30c	0.064	0.404	0.7912
hsa-miR-128a	hsa-miR-16	0.064	0.404	0.7912
hsa-miR-200a	hsa-miR-22	0.136	0.364	0.7912
hsa-miR-106b	hsa-miR-96	0.087	0.391	0.7908
hsa-miR-122	hsa-miR-125b	0.079	0.395	0.79
hsa-miR-1	hsa-miR-192	0.082	0.393	0.7894
hsa-miR-125b	hsa-miR-200c	0.096	0.385	0.789
hsa-miR-16	hsa-miR-30	0.096	0.385	0.789
hsa-miR-128a	hsa-miR-26a	0	0.438	0.7884
hsa-miR-16	hsa-miR-98	0.075	0.396	0.7878
hsa-miR-125b	hsa-miR-30b	0.067	0.4	0.787
hsa-miR-200c	hsa-miR-20a	0.067	0.4	0.787
hsa-miR-15a	hsa-miR-32	0.032	0.419	0.7862
hsa-miR-181a	hsa-miR-192	0.032	0.419	0.7862
hsa-miR-126	hsa-miR-198	0.091	0.386	0.7858
hsa-miR-143	hsa-miR-200c	0.116	0.372	0.7856
hsa-miR-1	hsa-miR-30b	0.06	0.403	0.7854
hsa-miR-142-3p	hsa-miR-20a	0.103	0.379	0.7852
hsa-miR-200a	hsa-miR-205	0.28	0.28	0.784
hsa-miR-205	hsa-miR-30c	0.026	0.421	0.7838
hsa-miR-1	hsa-miR-128a	0.033	0.417	0.7836
hsa-miR-182	hsa-miR-200c	0.083	0.389	0.7832
hsa-miR-106b	hsa-miR-21	0.068	0.397	0.7826
hsa-miR-126	hsa-miR-181b	0.114	0.371	0.7818
hsa-miR-15a	hsa-miR-214	0.114	0.371	0.7818
hsa-miR-128a	hsa-miR-30	0.045	0.409	0.7812
hsa-miR-142-3p	hsa-miR-27a	0.045	0.409	0.7812
hsa-miR-181a	hsa-miR-34a	0.07	0.395	0.781
hsa-miR-222	hsa-miR-98	0.07	0.395	0.781
hsa-miR-138	hsa-miR-182	0.095	0.381	0.7808
hsa-miR-128a	hsa-miR-200b	0	0.433	0.7794
hsa-miR-128a	hsa-miR-20a	0.034	0.414	0.7792
hsa-miR-101	hsa-miR-221	0.028	0.417	0.7786
hsa-miR-182	hsa-miR-30b	0.071	0.393	0.7784
hsa-miR-132	hsa-miR-16	0.136	0.356	0.7768
hsa-let-7a	hsa-miR-106b	0.121	0.364	0.7762
hsa-let-7a	hsa-miR-19a	0.121	0.364	0.7762
hsa-miR-145	hsa-miR-200c	0.063	0.396	0.7758
hsa-miR-200c	hsa-miR-203	0.088	0.382	0.7756
hsa-miR-125b	hsa-miR-372	0.1	0.375	0.775
hsa-miR-143	hsa-miR-200b	0.1	0.375	0.775
hsa-miR-155	hsa-miR-200b	0.1	0.375	0.775
hsa-miR-200b	hsa-miR-20a	0.1	0.375	0.775
hsa-let-7b	hsa-miR-222	0.137	0.353	0.7724
hsa-miR-130b	hsa-miR-16-1	0	0.429	0.7722
hsa-miR-128a	hsa-miR-221	0.029	0.412	0.7706
hsa-miR-16	hsa-miR-29c	0.029	0.412	0.7706
hsa-miR-130b	hsa-miR-142-3p	0.077	0.385	0.77
hsa-miR-203	hsa-miR-222	0.077	0.385	0.77
hsa-miR-10a	hsa-miR-16	0.037	0.407	0.7696
hsa-miR-125b	hsa-miR-132	0.098	0.373	0.7694
hsa-miR-10a	hsa-miR-223	0.094	0.375	0.769
hsa-miR-143	hsa-miR-22	0.094	0.375	0.769
hsa-miR-143	hsa-miR-372	0.094	0.375	0.769
hsa-miR-181b	hsa-miR-30d	0.094	0.375	0.769
hsa-miR-17-5p	hsa-miR-19b	0.12	0.36	0.768
hsa-miR-182	hsa-miR-195	0.12	0.36	0.768
hsa-miR-125b	hsa-miR-19a	0.105	0.368	0.7674
hsa-miR-128a	hsa-miR-372	0.105	0.368	0.7674
hsa-miR-138	hsa-miR-373	0.105	0.368	0.7674
hsa-miR-181a	hsa-miR-20a	0.105	0.368	0.7674
hsa-miR-205	hsa-miR-20a	0.105	0.368	0.7674
hsa-miR-221	hsa-miR-27b	0.105	0.368	0.7674
hsa-miR-182	hsa-miR-20a	0.167	0.333	0.7664
hsa-miR-183	hsa-miR-32	0.167	0.333	0.7664
hsa-miR-1	hsa-miR-124	0.071	0.386	0.7658
hsa-miR-21	hsa-miR-30	0.051	0.397	0.7656
hsa-miR-106b	hsa-miR-93	0.235	0.294	0.7642
hsa-miR-200b	hsa-miR-30d	0.053	0.395	0.764
hsa-let-7a	hsa-miR-124	0.044	0.4	0.764
hsa-miR-200c	hsa-miR-223	0.044	0.4	0.764
hsa-miR-223	hsa-miR-34a	0.044	0.4	0.764
hsa-miR-143	hsa-miR-373	0	0.424	0.7632
hsa-miR-181a	hsa-miR-372	0.031	0.406	0.7618
hsa-miR-192	hsa-miR-223	0.031	0.406	0.7618
hsa-miR-15a	hsa-miR-19b	0.065	0.387	0.7616
hsa-miR-15a	hsa-miR-429	0.065	0.387	0.7616
hsa-miR-200b	hsa-miR-203	0.065	0.387	0.7616
hsa-miR-200b	hsa-miR-373	0.065	0.387	0.7616
hsa-miR-222	hsa-miR-9	0.054	0.393	0.7614
hsa-miR-141	hsa-miR-15a	0.081	0.378	0.7614
hsa-miR-155	hsa-miR-223	0.115	0.359	0.7612
hsa-miR-1	hsa-miR-183	0.1	0.367	0.7606
hsa-miR-126	hsa-miR-203	0.1	0.367	0.7606
hsa-miR-126	hsa-miR-373	0.1	0.367	0.7606
hsa-let-7b	hsa-miR-145	0.04	0.4	0.76
hsa-miR-27a	hsa-miR-27b	0.4	0.2	0.76
hsa-miR-200c	hsa-miR-34a	0.061	0.388	0.7594
hsa-miR-155	hsa-miR-198	0.082	0.376	0.7588
hsa-let-7c	hsa-miR-142-3p	0.083	0.375	0.758
hsa-miR-17-5p	hsa-miR-21	0.149	0.338	0.7574
hsa-miR-107	hsa-miR-16-1	0.056	0.389	0.7562
hsa-miR-128a	hsa-miR-373	0.056	0.389	0.7562
hsa-miR-222	hsa-miR-96	0.125	0.35	0.755
hsa-miR-192	hsa-miR-24	0.182	0.318	0.7544
hsa-miR-30c	hsa-miR-7	0	0.419	0.7542
hsa-miR-203	hsa-miR-221	0.086	0.371	0.7538
hsa-miR-223	hsa-miR-30b	0.086	0.371	0.7538
hsa-miR-34a	hsa-miR-7	0.086	0.371	0.7538
hsa-miR-181b	hsa-miR-223	0.118	0.353	0.7534
hsa-miR-125b	hsa-miR-29a	0.051	0.39	0.753
hsa-miR-124	hsa-miR-126	0.024	0.405	0.753
hsa-miR-124	hsa-miR-143	0.024	0.405	0.753
hsa-let-7a	hsa-miR-183	0.152	0.333	0.7514
hsa-miR-155	hsa-miR-181a	0.062	0.383	0.7514
hsa-miR-15a	hsa-miR-20b	0.069	0.379	0.7512
hsa-miR-181b	hsa-miR-217	0	0.417	0.7506
hsa-miR-125b	hsa-miR-183	0.075	0.375	0.75
hsa-miR-125b	hsa-miR-7	0.103	0.359	0.7492
hsa-miR-17-5p	hsa-miR-182	0.148	0.333	0.7474
hsa-miR-181a	hsa-miR-19a	0.148	0.333	0.7474
hsa-miR-222	hsa-miR-23a	0.067	0.378	0.7474
hsa-miR-21	hsa-miR-7	0.097	0.361	0.7468
hsa-miR-15a	hsa-miR-27a	0.059	0.382	0.7466
hsa-miR-1	hsa-miR-17-5p	0.075	0.373	0.7464
hsa-miR-145	hsa-miR-373	0.091	0.364	0.7462
hsa-miR-183	hsa-miR-7	0.091	0.364	0.7462
hsa-miR-30b	hsa-miR-7	0	0.414	0.7452
hsa-miR-15a	hsa-miR-30d	0.025	0.4	0.745
hsa-miR-132	hsa-miR-146a	0.194	0.306	0.7448
hsa-let-7a	hsa-miR-25	0.125	0.344	0.7442
hsa-miR-221	hsa-miR-24	0.051	0.385	0.744
hsa-miR-30	hsa-miR-34a	0.051	0.385	0.744
hsa-miR-124	hsa-miR-145	0.022	0.4	0.742
hsa-miR-124	hsa-miR-22	0	0.412	0.7416
hsa-miR-122	hsa-miR-222	0.079	0.368	0.7414
hsa-miR-124	hsa-miR-128a	0.074	0.37	0.74
hsa-miR-182	hsa-miR-29b	0.045	0.386	0.7398
hsa-miR-205	hsa-miR-34a	0.045	0.386	0.7398
hsa-miR-22	hsa-miR-29b	0.07	0.372	0.7396
hsa-miR-143	hsa-miR-30c	0.139	0.333	0.7384
hsa-miR-155	hsa-miR-30c	0.049	0.383	0.7384
hsa-miR-217	hsa-miR-25	0.063	0.375	0.738
hsa-miR-106b	hsa-miR-17-5p	0.115	0.346	0.7378
hsa-miR-182	hsa-miR-214	0.115	0.346	0.7378
hsa-miR-19a	hsa-miR-372	0.263	0.263	0.7364
hsa-miR-221	hsa-miR-30c	0.122	0.341	0.7358
hsa-miR-10a	hsa-miR-145	0.054	0.378	0.7344
hsa-miR-128a	hsa-miR-206	0.023	0.395	0.734
hsa-miR-125b	hsa-miR-27a	0.048	0.381	0.7338
hsa-miR-142-3p	hsa-miR-200a	0.048	0.381	0.7338
hsa-miR-22	hsa-miR-29a	0.048	0.381	0.7338
hsa-miR-221	hsa-miR-23a	0.048	0.381	0.7338
hsa-miR-26a	hsa-miR-32	0.133	0.333	0.7324
hsa-miR-15a	hsa-miR-198	0.043	0.383	0.7324
hsa-miR-200c	hsa-miR-29b	0.017	0.397	0.7316
hsa-let-7a	hsa-miR-372	0.114	0.343	0.7314
hsa-miR-150	hsa-miR-181b	0.114	0.343	0.7314
hsa-miR-10a	hsa-miR-22	0.038	0.385	0.731
hsa-miR-183	hsa-miR-205	0	0.406	0.7308
hsa-miR-122	hsa-miR-192	0.1	0.35	0.73
hsa-miR-143	hsa-miR-20a	0.1	0.35	0.73
hsa-miR-19a	hsa-miR-203	0.1	0.35	0.73
hsa-miR-150	hsa-miR-155	0.114	0.342	0.7296
hsa-miR-142-3p	hsa-miR-155	0.086	0.357	0.7286
hsa-miR-21	hsa-miR-24	0.08	0.36	0.728
hsa-miR-21	hsa-miR-96	0.08	0.36	0.728
hsa-miR-125b	hsa-miR-17-5p	0.114	0.341	0.7278
hsa-miR-124	hsa-miR-373	0.067	0.367	0.7276
hsa-miR-124	hsa-miR-222	0	0.404	0.7272
hsa-miR-153	hsa-miR-182	0.158	0.316	0.7268
hsa-miR-22	hsa-miR-32	0.158	0.316	0.7268
hsa-miR-1	hsa-miR-98	0.062	0.369	0.7262
hsa-miR-222	hsa-miR-373	0.05	0.375	0.725
hsa-miR-122	hsa-miR-221	0.057	0.371	0.7248
hsa-miR-16	hsa-miR-19b	0.04	0.38	0.724
hsa-miR-16	hsa-miR-25	0.04	0.38	0.724
hsa-miR-142-3p	hsa-miR-143	0.103	0.345	0.724
hsa-miR-17-5p	hsa-miR-34a	0.189	0.297	0.7236
hsa-miR-200b	hsa-miR-98	0.088	0.353	0.7234
hsa-miR-125b	hsa-miR-214	0.068	0.364	0.7232
hsa-miR-132	hsa-miR-181b	0.077	0.359	0.7232
hsa-miR-1	hsa-miR-132	0.082	0.356	0.7228
hsa-miR-124	hsa-miR-155	0.024	0.388	0.7224
hsa-miR-206	hsa-miR-214	0.061	0.367	0.7216
hsa-miR-206	hsa-miR-373	0.093	0.349	0.7212
hsa-miR-122	hsa-miR-21	0.055	0.37	0.721
hsa-miR-132	hsa-miR-155	0.152	0.316	0.7208
hsa-miR-107	hsa-miR-15a	0.143	0.321	0.7208
hsa-let-7c	hsa-miR-200c	0.105	0.342	0.7206
hsa-miR-126	hsa-miR-98	0.121	0.333	0.7204
hsa-miR-19a	hsa-miR-200c	0.121	0.333	0.7204
hsa-miR-101	hsa-miR-16-1	0	0.4	0.72
hsa-miR-101	hsa-miR-19b	0	0.4	0.72
hsa-miR-101	hsa-miR-30	0	0.4	0.72
hsa-miR-128a	hsa-miR-181b	0	0.4	0.72
hsa-miR-16-1	hsa-miR-93	0	0.4	0.72
hsa-miR-146a	hsa-miR-182	0.088	0.351	0.7198
hsa-miR-203	hsa-miR-34a	0.156	0.313	0.7194
hsa-miR-125b	hsa-miR-198	0.096	0.346	0.7188
hsa-miR-106b	hsa-miR-125b	0.135	0.324	0.7182
hsa-miR-128a	hsa-miR-21	0.027	0.384	0.7182
hsa-miR-126	hsa-miR-142-3p	0.185	0.296	0.7178
hsa-miR-21	hsa-miR-98	0.093	0.347	0.7176
hsa-miR-10a	hsa-miR-206	0.042	0.375	0.717
hsa-miR-19a	hsa-miR-24	0.042	0.375	0.717
hsa-miR-132	hsa-miR-143	0.146	0.317	0.7166
hsa-miR-200c	hsa-miR-30c	0.047	0.372	0.7166
hsa-miR-16	hsa-miR-27a	0.038	0.377	0.7166
hsa-miR-101	hsa-miR-145	0.029	0.382	0.7166
hsa-miR-138	hsa-miR-145	0.029	0.382	0.7166
hsa-miR-128a	hsa-miR-143	0.034	0.379	0.7162
hsa-miR-126	hsa-miR-27a	0.061	0.364	0.7162
hsa-miR-32	hsa-miR-34a	0.061	0.364	0.7162
hsa-miR-106b	hsa-miR-130b	0.071	0.357	0.7136
hsa-miR-130a	hsa-miR-16-1	0.071	0.357	0.7136
hsa-miR-19a	hsa-miR-30c	0.071	0.357	0.7136
hsa-miR-23a	hsa-miR-372	0.071	0.357	0.7136
hsa-miR-142-3p	hsa-miR-195	0.087	0.348	0.7134
hsa-miR-16-1	hsa-miR-30	0.087	0.348	0.7134
hsa-miR-372	hsa-miR-7	0.087	0.348	0.7134
hsa-let-7c	hsa-miR-30c	0.094	0.344	0.7132
hsa-miR-20a	hsa-miR-22	0.094	0.344	0.7132
hsa-miR-1	hsa-miR-29a	0.076	0.354	0.7132
hsa-let-7a	hsa-miR-10a	0.081	0.351	0.7128
hsa-miR-221	hsa-miR-29c	0.1	0.34	0.712
hsa-let-7a	hsa-let-7c	0.235	0.265	0.712
hsa-miR-17-5p	hsa-miR-221	0.098	0.341	0.7118
hsa-miR-221	hsa-miR-30d	0.098	0.341	0.7118
hsa-let-7b	hsa-miR-206	0.05	0.367	0.7106
hsa-let-7a	hsa-miR-24	0.111	0.333	0.7104
hsa-miR-1	hsa-miR-24	0.046	0.369	0.7102
hsa-miR-146a	hsa-miR-30c	0.046	0.369	0.7102
hsa-miR-198	hsa-miR-21	0.069	0.356	0.7098
hsa-miR-155	hsa-miR-192	0.068	0.356	0.7088
hsa-miR-125b	hsa-miR-24	0.154	0.308	0.7084
hsa-miR-126	hsa-miR-9	0.136	0.318	0.7084
hsa-miR-24	hsa-miR-34a	0.143	0.314	0.7082
hsa-miR-198	hsa-miR-20a	0.067	0.356	0.7078
hsa-miR-16	hsa-miR-214	0.074	0.352	0.7076
hsa-let-7c	hsa-miR-200b	0.027	0.378	0.7074
hsa-miR-221	hsa-miR-373	0.027	0.378	0.7074
hsa-miR-125b	hsa-miR-150	0.082	0.347	0.7066
hsa-miR-302d	hsa-miR-372	0.467	0.133	0.7064
hsa-miR-143	hsa-miR-29b	0.17	0.298	0.7064
hsa-miR-181a	hsa-miR-181b	0.321	0.214	0.7062
hsa-miR-183	hsa-miR-223	0.031	0.375	0.706
hsa-miR-19a	hsa-miR-200b	0.031	0.375	0.706
hsa-miR-16-1	hsa-miR-9	0.056	0.361	0.7058
hsa-miR-183	hsa-miR-200c	0.056	0.361	0.7058
hsa-miR-22	hsa-miR-221	0.176	0.294	0.7052
hsa-let-7a	hsa-miR-23a	0.075	0.35	0.705
hsa-miR-214	hsa-miR-221	0.075	0.35	0.705
hsa-miR-203	hsa-miR-24	0.19	0.286	0.7048
hsa-miR-146a	hsa-miR-20a	0.06	0.358	0.7044
hsa-miR-138	hsa-miR-15a	0.065	0.355	0.704
hsa-miR-205	hsa-miR-27a	0.065	0.355	0.704
hsa-miR-101	hsa-miR-22	0	0.391	0.7038
hsa-miR-138	hsa-miR-22	0	0.391	0.7038
hsa-miR-15a	hsa-miR-30	0.086	0.343	0.7034
hsa-miR-217	hsa-miR-222	0.086	0.343	0.7034
hsa-miR-181b	hsa-miR-373	0.037	0.37	0.703
hsa-miR-19a	hsa-miR-23a	0.037	0.37	0.703
hsa-miR-214	hsa-miR-7	0.037	0.37	0.703
hsa-miR-217	hsa-miR-223	0.037	0.37	0.703
hsa-miR-24	hsa-miR-96	0.037	0.37	0.703
hsa-miR-183	hsa-miR-34a	0.118	0.324	0.7012
hsa-miR-1	hsa-miR-195	0.045	0.364	0.7002
hsa-miR-125b	hsa-miR-30	0.045	0.364	0.7002
hsa-miR-183	hsa-miR-19a	0.045	0.364	0.7002
hsa-miR-183	hsa-miR-373	0.045	0.364	0.7002
hsa-miR-106b	hsa-miR-217	0	0.389	0.7002
hsa-miR-128a	hsa-miR-429	0	0.389	0.7002
hsa-miR-181b	hsa-miR-19a	0.077	0.346	0.6998
hsa-miR-19a	hsa-miR-30b	0.077	0.346	0.6998
hsa-miR-22	hsa-miR-30	0.077	0.346	0.6998
hsa-let-7c	hsa-miR-30b	0.1	0.333	0.6994
hsa-miR-1	hsa-miR-133a	0.177	0.29	0.699
hsa-miR-125b	hsa-miR-98	0.07	0.349	0.6982
hsa-miR-150	hsa-miR-214	0.152	0.303	0.6974
hsa-miR-17-5p	hsa-miR-181a	0.152	0.303	0.6974
hsa-miR-192	hsa-miR-200c	0.152	0.303	0.6974
hsa-miR-155	hsa-miR-29a	0.078	0.344	0.6972
hsa-miR-143	hsa-miR-96	0.029	0.371	0.6968
hsa-miR-205	hsa-miR-22	0.138	0.31	0.696
hsa-miR-181b	hsa-miR-203	0.12	0.32	0.696
hsa-miR-30	hsa-miR-372	0.12	0.32	0.696
hsa-let-7g	hsa-miR-16	0.038	0.365	0.695
hsa-miR-17-5p	hsa-miR-206	0.038	0.365	0.695
hsa-miR-106b	hsa-miR-192	0.095	0.333	0.6944
hsa-miR-181a	hsa-miR-200c	0.095	0.333	0.6944
hsa-miR-20b	hsa-miR-30	0.095	0.333	0.6944
hsa-miR-22	hsa-miR-25	0.095	0.333	0.6944
hsa-miR-32	hsa-miR-96	0.095	0.333	0.6944
hsa-miR-19b	hsa-miR-34a	0.059	0.353	0.6944
hsa-miR-200b	hsa-miR-96	0.059	0.353	0.6944
hsa-miR-25	hsa-miR-34a	0.059	0.353	0.6944
hsa-miR-181b	hsa-miR-96	0.033	0.367	0.6936
hsa-miR-192	hsa-miR-30c	0.033	0.367	0.6936
hsa-miR-200b	hsa-miR-32	0.033	0.367	0.6936
hsa-let-7a	hsa-miR-29c	0.08	0.34	0.692
hsa-miR-16	hsa-miR-200a	0.08	0.34	0.692
hsa-miR-19b	hsa-miR-222	0.108	0.324	0.6912
hsa-miR-142-3p	hsa-miR-200c	0.091	0.333	0.6904
hsa-miR-181b	hsa-miR-30c	0.091	0.333	0.6904
hsa-miR-146a	hsa-miR-9	0.116	0.319	0.6902
hsa-miR-182	hsa-miR-25	0.15	0.3	0.69
hsa-miR-22	hsa-miR-429	0.15	0.3	0.69
hsa-miR-19a	hsa-miR-205	0.069	0.345	0.69
hsa-miR-181a	hsa-miR-223	0.139	0.306	0.6898
hsa-let-7c	hsa-miR-1	0.045	0.358	0.6894
hsa-miR-19b	hsa-miR-200c	0.125	0.313	0.6884
hsa-miR-223	hsa-miR-98	0.125	0.313	0.6884
hsa-miR-222	hsa-miR-30d	0.089	0.333	0.6884
hsa-miR-145	hsa-miR-24	0.026	0.368	0.6884
hsa-miR-155	hsa-miR-30b	0.064	0.346	0.6868
hsa-let-7b	hsa-miR-126	0.114	0.318	0.6864
hsa-miR-17-5p	hsa-miR-222	0.114	0.318	0.6864
hsa-miR-145	hsa-miR-96	0.054	0.351	0.6858
hsa-miR-20b	hsa-miR-222	0.054	0.351	0.6858
hsa-let-7e	hsa-miR-7	0	0.381	0.6858
hsa-miR-1	hsa-miR-203	0.066	0.344	0.6852
hsa-let-7a	hsa-miR-20b	0.03	0.364	0.6852
hsa-let-7g	hsa-miR-200b	0.03	0.364	0.6852
hsa-miR-181a	hsa-miR-96	0.03	0.364	0.6852
hsa-miR-17-5p	hsa-miR-22	0.107	0.321	0.6848
hsa-miR-19b	hsa-miR-372	0.211	0.263	0.6844
hsa-miR-10a	hsa-miR-150	0.161	0.29	0.683
hsa-miR-124	hsa-miR-223	0.024	0.366	0.6828
hsa-let-7a	hsa-miR-17-5p	0.128	0.308	0.6824
hsa-let-7b	hsa-miR-192	0.083	0.333	0.6824
hsa-miR-138	hsa-miR-16	0.083	0.333	0.6824
hsa-miR-183	hsa-miR-96	0.083	0.333	0.6824
hsa-miR-192	hsa-miR-96	0.083	0.333	0.6824
hsa-miR-1	hsa-miR-10a	0.063	0.344	0.6822
hsa-miR-150	hsa-miR-192	0.063	0.344	0.6822
hsa-miR-203	hsa-miR-206	0.068	0.341	0.6818
hsa-miR-200b	hsa-miR-29b	0.058	0.346	0.6808
hsa-miR-122	hsa-miR-19a	0.05	0.35	0.68
hsa-miR-122	hsa-miR-203	0.05	0.35	0.68
hsa-miR-182	hsa-miR-20b	0.05	0.35	0.68
hsa-let-7b	hsa-miR-29b	0.091	0.327	0.6796
hsa-miR-146a	hsa-miR-373	0.091	0.327	0.6796
hsa-miR-126	hsa-miR-30b	0.114	0.314	0.6792
hsa-miR-143	hsa-miR-217	0.036	0.357	0.6786
hsa-miR-192	hsa-miR-30b	0.036	0.357	0.6786
hsa-miR-214	hsa-miR-27a	0.036	0.357	0.6786
hsa-let-7c	hsa-miR-30d	0.097	0.323	0.6784
hsa-miR-192	hsa-miR-200b	0.097	0.323	0.6784
hsa-miR-200b	hsa-miR-7	0.097	0.323	0.6784
hsa-miR-124	hsa-miR-16	0.068	0.339	0.6782
hsa-miR-125b	hsa-miR-22	0.158	0.289	0.6782
hsa-let-7b	hsa-miR-146a	0.086	0.329	0.6782
hsa-miR-1	hsa-miR-150	0.086	0.329	0.6782
hsa-let-7c	hsa-miR-222	0.119	0.31	0.677
hsa-miR-155	hsa-miR-9	0.119	0.31	0.677
hsa-miR-106b	hsa-miR-222	0.077	0.333	0.6764
hsa-miR-200c	hsa-miR-372	0.147	0.294	0.6762
hsa-miR-195	hsa-miR-21	0.038	0.354	0.6752
hsa-miR-128a	hsa-miR-214	0	0.375	0.675
hsa-let-7b	hsa-miR-34a	0.039	0.353	0.6744
hsa-miR-153	hsa-miR-183	0.105	0.316	0.6738
hsa-miR-19a	hsa-miR-25	0.105	0.316	0.6738
hsa-miR-22	hsa-miR-26a	0.105	0.316	0.6738
hsa-miR-192	hsa-miR-23a	0.074	0.333	0.6734
hsa-miR-214	hsa-miR-22	0.074	0.333	0.6734
hsa-miR-203	hsa-miR-223	0.032	0.355	0.671
hsa-miR-30c	hsa-miR-372	0.032	0.355	0.671
hsa-miR-155	hsa-miR-19a	0.055	0.342	0.6706
hsa-miR-125b	hsa-miR-203	0.135	0.297	0.6696
hsa-miR-155	hsa-miR-17-5p	0.135	0.297	0.6696
hsa-miR-150	hsa-miR-198	0.043	0.348	0.6694
hsa-miR-15b	hsa-miR-16-1	0.043	0.348	0.6694
hsa-miR-128a	hsa-miR-27a	0.167	0.278	0.6674
hsa-miR-143	hsa-miR-181a	0.167	0.278	0.6674
hsa-miR-132	hsa-miR-9	0.104	0.313	0.6674
hsa-miR-29b	hsa-miR-34a	0.035	0.351	0.6668
hsa-miR-101	hsa-miR-200b	0.067	0.333	0.6664
hsa-miR-143	hsa-miR-198	0.067	0.333	0.6664
hsa-miR-181b	hsa-miR-98	0.067	0.333	0.6664
hsa-miR-182	hsa-miR-30c	0.067	0.333	0.6664
hsa-miR-19b	hsa-miR-20a	0.067	0.333	0.6664
hsa-miR-21	hsa-miR-27a	0.067	0.333	0.6664
hsa-miR-22	hsa-miR-30c	0.067	0.333	0.6664
hsa-miR-30b	hsa-miR-98	0.067	0.333	0.6664
hsa-miR-19b	hsa-miR-221	0.121	0.303	0.6664
hsa-miR-221	hsa-miR-25	0.121	0.303	0.6664
hsa-let-7b	hsa-miR-155	0.094	0.318	0.6664
hsa-miR-141	hsa-miR-200b	0.258	0.226	0.6648
hsa-miR-20b	hsa-miR-221	0.029	0.353	0.6644
hsa-miR-132	hsa-miR-98	0.081	0.324	0.6642
hsa-miR-145	hsa-miR-195	0.081	0.324	0.6642
hsa-miR-223	hsa-miR-30c	0.081	0.324	0.6642
hsa-miR-122	hsa-miR-24	0.091	0.318	0.6634
hsa-miR-125b	hsa-miR-23a	0.091	0.318	0.6634
hsa-miR-203	hsa-miR-22	0.091	0.318	0.6634
hsa-miR-200b	hsa-miR-223	0.049	0.341	0.6628
hsa-miR-200c	hsa-miR-30b	0.049	0.341	0.6628
hsa-miR-206	hsa-miR-217	0.049	0.341	0.6628
hsa-miR-106b	hsa-miR-128a	0	0.368	0.6624
hsa-miR-126	hsa-miR-17-5p	0.111	0.306	0.6618
hsa-miR-146a	hsa-miR-22	0.051	0.339	0.6612
hsa-let-7c	hsa-miR-98	0.348	0.174	0.6612
hsa-miR-143	hsa-miR-25	0.103	0.31	0.661
hsa-miR-142-3p	hsa-miR-23a	0.038	0.346	0.6608
hsa-miR-142-3p	hsa-miR-30b	0.038	0.346	0.6608
hsa-miR-16-1	hsa-miR-23a	0.038	0.346	0.6608
hsa-miR-195	hsa-miR-7	0.038	0.346	0.6608
hsa-miR-181b	hsa-miR-27a	0	0.367	0.6606
hsa-miR-30c	hsa-miR-373	0	0.367	0.6606
hsa-miR-145	hsa-miR-25	0.061	0.333	0.6604
hsa-miR-200b	hsa-miR-372	0.061	0.333	0.6604
hsa-miR-205	hsa-miR-98	0.061	0.333	0.6604
hsa-miR-155	hsa-miR-183	0.068	0.329	0.6602
hsa-miR-20a	hsa-miR-223	0.075	0.325	0.66
hsa-miR-146a	hsa-miR-198	0.103	0.309	0.6592
hsa-miR-15a	hsa-miR-9	0.085	0.319	0.6592
hsa-miR-132	hsa-miR-150	0.27	0.216	0.6588
hsa-miR-138	hsa-miR-206	0.045	0.341	0.6588
hsa-miR-15a	hsa-miR-29a	0.059	0.333	0.6584
hsa-miR-106b	hsa-miR-22	0.143	0.286	0.6578
hsa-miR-10a	hsa-miR-26b	0.143	0.286	0.6578
hsa-miR-143	hsa-miR-17-5p	0.143	0.286	0.6578
hsa-miR-155	hsa-miR-29b	0.112	0.303	0.6574
hsa-let-7a	hsa-miR-30b	0.103	0.308	0.6574
hsa-miR-124	hsa-miR-132	0.07	0.326	0.6568
hsa-miR-15b	hsa-miR-22	0.08	0.32	0.656
hsa-miR-22	hsa-miR-96	0.08	0.32	0.656
hsa-miR-223	hsa-miR-29b	0.08	0.32	0.656
hsa-miR-7	hsa-miR-98	0.08	0.32	0.656
hsa-let-7a	hsa-miR-200a	0.056	0.333	0.6554
hsa-miR-142-3p	hsa-miR-153	0.056	0.333	0.6554
hsa-miR-21	hsa-miR-32	0.056	0.333	0.6554
hsa-let-7e	hsa-miR-182	0	0.364	0.6552
hsa-let-7e	hsa-miR-22	0	0.364	0.6552
hsa-miR-101	hsa-miR-183	0	0.364	0.6552
hsa-miR-222	hsa-miR-27b	0.095	0.31	0.653
hsa-let-7a	hsa-let-7i	0.233	0.233	0.6524
hsa-miR-15b	hsa-miR-195	0.261	0.217	0.6516
hsa-miR-122	hsa-miR-145	0.129	0.29	0.651
hsa-miR-16-1	hsa-miR-29a	0.051	0.333	0.6504
hsa-miR-200b	hsa-miR-30c	0.051	0.333	0.6504
hsa-miR-22	hsa-miR-9	0.051	0.333	0.6504
hsa-miR-221	hsa-miR-96	0.051	0.333	0.6504
hsa-let-7a	hsa-miR-101	0	0.361	0.6498
hsa-miR-124	hsa-miR-125b	0.061	0.327	0.6496
hsa-miR-223	hsa-miR-29a	0.061	0.327	0.6496
hsa-miR-26a	hsa-miR-26b	0.5	0.083	0.6494
hsa-miR-223	hsa-miR-9	0.089	0.311	0.6488
hsa-miR-146a	hsa-miR-19a	0.071	0.321	0.6488
hsa-miR-203	hsa-miR-30c	0.071	0.321	0.6488
hsa-miR-141	hsa-miR-205	0.276	0.207	0.6486
hsa-miR-181b	hsa-miR-20b	0	0.36	0.648
hsa-miR-19a	hsa-miR-96	0	0.36	0.648
hsa-let-7a	hsa-miR-30	0.079	0.316	0.6478
hsa-miR-132	hsa-miR-214	0.079	0.316	0.6478
hsa-miR-195	hsa-miR-34a	0.079	0.316	0.6478
hsa-miR-222	hsa-miR-25	0.079	0.316	0.6478
hsa-let-7g	hsa-miR-16-1	0.048	0.333	0.6474
hsa-miR-128a	hsa-miR-96	0.048	0.333	0.6474
hsa-miR-19a	hsa-miR-373	0.048	0.333	0.6474
hsa-miR-17-5p	hsa-miR-205	0.118	0.294	0.6472
hsa-miR-126	hsa-miR-29b	0.058	0.327	0.6466
hsa-miR-143	hsa-miR-19a	0.065	0.323	0.6464
hsa-miR-145	hsa-miR-20b	0.065	0.323	0.6464
hsa-let-7a	hsa-miR-138	0.029	0.343	0.6464
hsa-miR-122	hsa-miR-34a	0.029	0.343	0.6464
hsa-miR-126	hsa-miR-96	0.029	0.343	0.6464
hsa-miR-206	hsa-miR-24	0.02	0.347	0.6446
hsa-let-7c	hsa-miR-10a	0.111	0.296	0.6438
hsa-miR-17-5p	hsa-miR-192	0.111	0.296	0.6438
hsa-let-7e	hsa-miR-98	0.263	0.211	0.6428
hsa-miR-181a	hsa-miR-20b	0	0.357	0.6426
hsa-miR-30b	hsa-miR-373	0	0.357	0.6426
hsa-miR-10a	hsa-miR-143	0.059	0.324	0.6422
hsa-miR-200b	hsa-miR-24	0.059	0.324	0.6422
hsa-miR-205	hsa-miR-214	0.059	0.324	0.6422
hsa-miR-183	hsa-miR-27a	0.042	0.333	0.6414
hsa-miR-192	hsa-miR-27a	0.042	0.333	0.6414
hsa-miR-25	hsa-miR-30	0.042	0.333	0.6414
hsa-miR-10a	hsa-miR-146a	0.105	0.298	0.6414
hsa-miR-126	hsa-miR-19a	0.1	0.3	0.64
hsa-miR-142-3p	hsa-miR-7	0.1	0.3	0.64
hsa-miR-150	hsa-miR-20a	0.1	0.3	0.64
hsa-miR-183	hsa-miR-25	0.1	0.3	0.64
hsa-miR-192	hsa-miR-25	0.1	0.3	0.64
hsa-miR-17-5p	hsa-miR-20a	0.29	0.194	0.6392
hsa-let-7f	hsa-miR-143	0	0.355	0.639
hsa-miR-203	hsa-miR-205	0	0.355	0.639
hsa-miR-128a	hsa-miR-181a	0.037	0.333	0.6364
hsa-miR-142-3p	hsa-miR-30d	0.037	0.333	0.6364
hsa-miR-132	hsa-miR-19a	0.091	0.303	0.6364
hsa-miR-22	hsa-miR-222	0.128	0.282	0.6356
hsa-let-7e	hsa-miR-145	0	0.353	0.6354
hsa-let-7c	hsa-miR-34a	0.05	0.325	0.635
hsa-miR-106b	hsa-miR-24	0.087	0.304	0.6342
hsa-miR-142-3p	hsa-miR-98	0.087	0.304	0.6342
hsa-miR-181b	hsa-miR-29b	0.087	0.304	0.6342
hsa-miR-183	hsa-miR-372	0.087	0.304	0.6342
hsa-miR-192	hsa-miR-29b	0.047	0.326	0.6338
hsa-miR-17-5p	hsa-miR-223	0.083	0.306	0.6338
hsa-miR-1	hsa-miR-20b	0.033	0.333	0.6324
hsa-miR-181b	hsa-miR-24	0.033	0.333	0.6324
hsa-miR-22	hsa-miR-30d	0.033	0.333	0.6324
hsa-miR-138	hsa-miR-221	0	0.351	0.6318
hsa-miR-203	hsa-miR-21	0.099	0.296	0.6318
hsa-miR-106b	hsa-miR-19a	0.158	0.263	0.6314
hsa-miR-106b	hsa-miR-203	0.158	0.263	0.6314
hsa-miR-130a	hsa-miR-32	0.077	0.308	0.6314
hsa-miR-182	hsa-miR-98	0.077	0.308	0.6314
hsa-miR-205	hsa-miR-20b	0.077	0.308	0.6314
hsa-miR-27a	hsa-miR-98	0.077	0.308	0.6314
hsa-miR-1	hsa-miR-142-3p	0.103	0.293	0.6304
hsa-miR-101	hsa-miR-142-3p	0	0.35	0.63
hsa-miR-107	hsa-miR-19a	0	0.35	0.63
hsa-miR-128a	hsa-miR-200a	0	0.35	0.63
hsa-miR-217	hsa-miR-22	0	0.35	0.63
hsa-miR-195	hsa-miR-206	0.041	0.327	0.6296
hsa-let-7b	hsa-miR-200c	0.104	0.292	0.6296
hsa-miR-205	hsa-miR-29b	0.104	0.292	0.6296
hsa-miR-10a	hsa-miR-21	0.095	0.297	0.6296
hsa-let-7c	hsa-miR-146a	0.048	0.323	0.6294
hsa-miR-1	hsa-miR-106b	0.048	0.323	0.6294
hsa-miR-181b	hsa-miR-23a	0.03	0.333	0.6294
hsa-miR-132	hsa-miR-205	0.071	0.31	0.629
hsa-miR-143	hsa-miR-23a	0.114	0.286	0.6288
hsa-miR-1	hsa-miR-23a	0.029	0.333	0.6284
hsa-miR-200b	hsa-miR-200c	0.371	0.143	0.6284
hsa-let-7g	hsa-miR-98	0.286	0.19	0.628
hsa-miR-155	hsa-miR-22	0.068	0.311	0.6278
hsa-miR-1	hsa-miR-96	0.046	0.323	0.6274
hsa-let-7b	hsa-miR-101	0.028	0.333	0.6274
hsa-miR-205	hsa-miR-30b	0.028	0.333	0.6274
hsa-miR-122	hsa-miR-223	0.069	0.31	0.627
hsa-miR-15a	hsa-miR-26a	0.069	0.31	0.627
hsa-miR-205	hsa-miR-373	0.069	0.31	0.627
hsa-miR-30b	hsa-miR-96	0.069	0.31	0.627
hsa-miR-124	hsa-miR-29b	0.038	0.327	0.6266
hsa-miR-145	hsa-miR-32	0.063	0.313	0.6264
hsa-miR-30c	hsa-miR-98	0.063	0.313	0.6264
hsa-miR-128a	hsa-miR-98	0	0.348	0.6264
hsa-miR-19a	hsa-miR-7	0	0.348	0.6264
hsa-miR-16	hsa-miR-23a	0.093	0.296	0.6258
hsa-miR-150	hsa-miR-181a	0.105	0.289	0.6252
hsa-miR-29a	hsa-miR-34a	0.036	0.327	0.6246
hsa-miR-205	hsa-miR-429	0.25	0.208	0.6244
hsa-miR-124	hsa-miR-150	0.024	0.333	0.6234
hsa-miR-124	hsa-miR-200b	0.024	0.333	0.6234
hsa-let-7a	hsa-miR-373	0.057	0.314	0.6222
hsa-miR-132	hsa-miR-7	0.057	0.314	0.6222
hsa-miR-200b	hsa-miR-30	0.057	0.314	0.6222
hsa-miR-155	hsa-miR-203	0.055	0.315	0.622
hsa-miR-205	hsa-miR-9	0.091	0.295	0.622
hsa-let-7b	hsa-miR-22	0.053	0.316	0.6218
hsa-miR-122	hsa-miR-142-3p	0.053	0.316	0.6218
hsa-miR-142-3p	hsa-miR-429	0.053	0.316	0.6218
hsa-miR-20a	hsa-miR-32	0.107	0.286	0.6218
hsa-miR-146a	hsa-miR-30b	0.031	0.328	0.6214
hsa-miR-101	hsa-miR-206	0.022	0.333	0.6214
hsa-miR-206	hsa-miR-27b	0.085	0.298	0.6214
hsa-miR-206	hsa-miR-30d	0.08	0.3	0.62
hsa-miR-21	hsa-miR-25	0.069	0.306	0.6198
hsa-miR-101	hsa-miR-29b	0.049	0.317	0.6196
hsa-miR-142-3p	hsa-miR-29b	0.049	0.317	0.6196
hsa-miR-145	hsa-miR-30d	0.049	0.317	0.6196
hsa-miR-124	hsa-miR-19a	0	0.344	0.6192
hsa-miR-223	hsa-miR-373	0	0.344	0.6192
hsa-let-7a	hsa-miR-26a	0.097	0.29	0.619
hsa-miR-200b	hsa-miR-429	0.455	0.091	0.6188
hsa-miR-106b	hsa-miR-200a	0.045	0.318	0.6174
hsa-miR-122	hsa-miR-372	0.045	0.318	0.6174
hsa-miR-15b	hsa-miR-32	0.045	0.318	0.6174
hsa-miR-182	hsa-miR-93	0.045	0.318	0.6174
hsa-miR-192	hsa-miR-373	0.045	0.318	0.6174
hsa-miR-206	hsa-miR-25	0.045	0.318	0.6174
hsa-miR-22	hsa-miR-26b	0.045	0.318	0.6174
hsa-miR-25	hsa-miR-27a	0.045	0.318	0.6174
hsa-miR-373	hsa-miR-7	0.045	0.318	0.6174
hsa-let-7b	hsa-miR-142-3p	0.088	0.294	0.6172
hsa-miR-143	hsa-miR-27b	0.088	0.294	0.6172
hsa-miR-150	hsa-miR-98	0.088	0.294	0.6172
hsa-miR-10a	hsa-miR-183	0.04	0.32	0.616
hsa-miR-15b	hsa-miR-183	0.04	0.32	0.616
hsa-miR-22	hsa-miR-27a	0.04	0.32	0.616
hsa-let-7e	hsa-miR-125b	0.081	0.297	0.6156
hsa-miR-17-5p	hsa-miR-372	0.148	0.259	0.6142
hsa-miR-132	hsa-miR-29b	0.036	0.321	0.6138
hsa-miR-205	hsa-miR-32	0.036	0.321	0.6138
hsa-miR-30	hsa-miR-96	0.036	0.321	0.6138
hsa-miR-130b	hsa-miR-372	0.133	0.267	0.6136
hsa-miR-205	hsa-miR-96	0.133	0.267	0.6136
hsa-miR-20a	hsa-miR-7	0.133	0.267	0.6136
hsa-miR-29b	hsa-miR-372	0.07	0.302	0.6136
hsa-miR-138	hsa-miR-143	0.032	0.323	0.6134
hsa-miR-181a	hsa-miR-7	0.032	0.323	0.6134
hsa-miR-181a	hsa-miR-30b	0.121	0.273	0.6124
hsa-miR-214	hsa-miR-223	0.121	0.273	0.6124
hsa-let-7b	hsa-miR-200b	0.065	0.304	0.6122
hsa-miR-124	hsa-miR-146a	0.029	0.324	0.6122
hsa-miR-16	hsa-miR-429	0.061	0.306	0.6118
hsa-let-7b	hsa-miR-372	0.111	0.278	0.6114
hsa-miR-122	hsa-miR-22	0.095	0.286	0.6098
hsa-miR-182	hsa-miR-19b	0.095	0.286	0.6098
hsa-miR-21	hsa-miR-373	0.068	0.301	0.6098
hsa-miR-146a	hsa-miR-200c	0.087	0.29	0.609
hsa-miR-124	hsa-miR-200c	0.022	0.326	0.6088
hsa-miR-130a	hsa-miR-16	0.022	0.326	0.6088
hsa-miR-198	hsa-miR-223	0.022	0.326	0.6088
hsa-miR-183	hsa-miR-24	0.083	0.292	0.6086
hsa-miR-155	hsa-miR-205	0.117	0.273	0.6084
hsa-miR-21	hsa-miR-30d	0.037	0.317	0.6076
hsa-miR-126	hsa-miR-25	0.067	0.3	0.607
hsa-miR-181a	hsa-miR-183	0.067	0.3	0.607
hsa-miR-183	hsa-miR-198	0.056	0.306	0.6068
hsa-miR-1	hsa-miR-29c	0.038	0.316	0.6068
hsa-let-7c	hsa-miR-16	0.074	0.296	0.6068
hsa-miR-126	hsa-miR-217	0.074	0.296	0.6068
hsa-miR-195	hsa-miR-24	0.074	0.296	0.6068
hsa-miR-145	hsa-miR-19b	0.061	0.303	0.6064
hsa-miR-181a	hsa-miR-98	0.061	0.303	0.6064
hsa-miR-17-5p	hsa-miR-200c	0.048	0.31	0.606
hsa-miR-183	hsa-miR-20a	0.172	0.241	0.6058
hsa-miR-22	hsa-miR-29c	0.051	0.308	0.6054
hsa-miR-198	hsa-miR-221	0.039	0.314	0.6042
hsa-miR-200b	hsa-miR-29a	0.039	0.314	0.6042
hsa-let-7b	hsa-miR-205	0.044	0.311	0.6038
hsa-let-7c	hsa-miR-126	0.086	0.286	0.6008
hsa-miR-132	hsa-miR-372	0.086	0.286	0.6008
hsa-miR-143	hsa-miR-214	0.086	0.286	0.6008
hsa-miR-200b	hsa-miR-29c	0.064	0.298	0.6004
hsa-miR-145	hsa-miR-9	0.06	0.3	0.6
hsa-miR-106b	hsa-miR-30	0.13	0.261	0.5998
hsa-miR-122	hsa-miR-200b	0.103	0.276	0.5998
hsa-miR-132	hsa-miR-217	0.103	0.276	0.5998
hsa-let-7a	hsa-miR-32	0.094	0.281	0.5998
hsa-miR-143	hsa-miR-27a	0.094	0.281	0.5998
hsa-miR-101	hsa-miR-106b	0	0.333	0.5994
hsa-miR-101	hsa-miR-15a	0	0.333	0.5994
hsa-miR-142-3p	hsa-miR-373	0	0.333	0.5994
hsa-miR-181a	hsa-miR-217	0	0.333	0.5994
hsa-miR-181b	hsa-miR-200a	0.115	0.269	0.5992
hsa-miR-19b	hsa-miR-217	0.214	0.214	0.5992
hsa-miR-1	hsa-miR-9	0.079	0.289	0.5992
hsa-miR-126	hsa-miR-30c	0.079	0.289	0.5992
hsa-miR-20a	hsa-miR-30c	0.079	0.289	0.5992
hsa-miR-19a	hsa-miR-32	0.176	0.235	0.599
hsa-miR-214	hsa-miR-222	0.068	0.295	0.599
hsa-miR-1	hsa-miR-198	0.053	0.303	0.5984
hsa-miR-222	hsa-miR-29c	0.073	0.291	0.5968
hsa-miR-146a	hsa-miR-372	0.069	0.293	0.5964
hsa-miR-15b	hsa-miR-16	0.302	0.163	0.5954
hsa-let-7b	hsa-miR-23a	0.1	0.275	0.595
hsa-miR-125b	hsa-miR-20b	0.026	0.316	0.5948
hsa-miR-1	hsa-miR-30d	0.029	0.314	0.5942
hsa-miR-101	hsa-miR-200c	0.029	0.314	0.5942
hsa-miR-20b	hsa-miR-21	0.042	0.306	0.5928
hsa-miR-19b	hsa-miR-21	0.085	0.282	0.5926
hsa-miR-10a	hsa-miR-182	0.038	0.308	0.5924
hsa-miR-19b	hsa-miR-23a	0.038	0.308	0.5924
hsa-let-7a	hsa-let-7d	0.259	0.185	0.592
hsa-miR-122	hsa-miR-205	0.034	0.31	0.592
hsa-miR-126	hsa-miR-20b	0.034	0.31	0.592
hsa-miR-138	hsa-miR-205	0.034	0.31	0.592
hsa-miR-182	hsa-miR-23a	0.034	0.31	0.592
hsa-miR-30b	hsa-miR-372	0.034	0.31	0.592
hsa-miR-17-5p	hsa-miR-203	0.16	0.24	0.592
hsa-miR-205	hsa-miR-29a	0.041	0.306	0.5918
hsa-miR-183	hsa-miR-203	0.211	0.211	0.5908
hsa-miR-27a	hsa-miR-372	0.182	0.227	0.5906
hsa-miR-146a	hsa-miR-150	0.092	0.277	0.5906
hsa-miR-181b	hsa-miR-9	0.047	0.302	0.5906
hsa-miR-30c	hsa-miR-34a	0.047	0.302	0.5906
hsa-miR-101	hsa-miR-15b	0.043	0.304	0.5902
hsa-miR-142-3p	hsa-miR-15b	0.043	0.304	0.5902
hsa-miR-29b	hsa-miR-98	0.043	0.304	0.5902
hsa-miR-30	hsa-miR-32	0.043	0.304	0.5902
hsa-let-7d	hsa-miR-22	0.05	0.3	0.59
hsa-miR-101	hsa-miR-373	0.05	0.3	0.59
hsa-miR-217	hsa-miR-96	0.05	0.3	0.59
hsa-miR-150	hsa-miR-30b	0.054	0.297	0.5886
hsa-let-7a	hsa-miR-429	0.059	0.294	0.5882
hsa-miR-101	hsa-miR-26a	0.059	0.294	0.5882
hsa-miR-20b	hsa-miR-25	0.059	0.294	0.5882
hsa-let-7b	hsa-miR-19a	0.152	0.242	0.5876
hsa-miR-150	hsa-miR-34a	0.067	0.289	0.5872
hsa-let-7c	hsa-miR-181b	0.065	0.29	0.587
hsa-miR-128a	hsa-miR-132	0.065	0.29	0.587
hsa-miR-198	hsa-miR-205	0	0.326	0.5868
hsa-miR-1	hsa-miR-101	0.016	0.317	0.5866
hsa-miR-101	hsa-miR-205	0.071	0.286	0.5858
hsa-miR-10a	hsa-miR-125b	0.071	0.286	0.5858
hsa-miR-138	hsa-miR-181a	0.071	0.286	0.5858
hsa-miR-150	hsa-miR-205	0.077	0.282	0.5846
hsa-miR-29b	hsa-miR-32	0.077	0.282	0.5846
hsa-miR-122	hsa-miR-181b	0.08	0.28	0.584
hsa-miR-138	hsa-miR-181b	0.08	0.28	0.584
hsa-miR-141	hsa-miR-142-3p	0.08	0.28	0.584
hsa-miR-181b	hsa-miR-429	0.08	0.28	0.584
hsa-miR-143	hsa-miR-30b	0.083	0.278	0.5834
hsa-miR-155	hsa-miR-7	0.083	0.278	0.5834
hsa-miR-200a	hsa-miR-221	0.083	0.278	0.5834
hsa-miR-20a	hsa-miR-30b	0.083	0.278	0.5834
hsa-miR-124	hsa-miR-27a	0	0.324	0.5832
hsa-miR-19a	hsa-miR-22	0.091	0.273	0.5824
hsa-miR-20a	hsa-miR-24	0.091	0.273	0.5824
hsa-miR-20a	hsa-miR-96	0.091	0.273	0.5824
hsa-miR-221	hsa-miR-32	0.091	0.273	0.5824
hsa-miR-146a	hsa-miR-29b	0.051	0.295	0.582
hsa-miR-124	hsa-miR-16-1	0	0.323	0.5814
hsa-miR-150	hsa-miR-203	0.1	0.267	0.5806
hsa-miR-181b	hsa-miR-214	0.1	0.267	0.5806
hsa-miR-20a	hsa-miR-373	0.1	0.267	0.5806
hsa-let-7a	hsa-miR-30c	0.098	0.268	0.5804
hsa-let-7g	hsa-miR-21	0.053	0.293	0.5804
hsa-miR-138	hsa-miR-21	0.027	0.307	0.5796
hsa-miR-125b	hsa-miR-30d	0.043	0.298	0.5794
hsa-miR-106b	hsa-miR-200c	0.028	0.306	0.5788
hsa-miR-195	hsa-miR-200b	0.028	0.306	0.5788
hsa-let-7d	hsa-miR-98	0.278	0.167	0.5786
hsa-miR-101	hsa-miR-135a	0.105	0.263	0.5784
hsa-miR-126	hsa-miR-181a	0.105	0.263	0.5784
hsa-miR-135a	hsa-miR-16-1	0.105	0.263	0.5784
hsa-miR-17-5p	hsa-miR-7	0.111	0.259	0.5772
hsa-miR-19b	hsa-miR-206	0.045	0.295	0.576
hsa-miR-198	hsa-miR-34a	0.061	0.286	0.5758
hsa-miR-30b	hsa-miR-30c	0.5	0.042	0.5756
hsa-miR-101	hsa-miR-21	0.041	0.297	0.5756
hsa-miR-101	hsa-miR-23a	0.125	0.25	0.575
hsa-miR-128a	hsa-miR-138	0.125	0.25	0.575
hsa-miR-17-5p	hsa-miR-32	0.125	0.25	0.575
hsa-miR-181b	hsa-miR-25	0.125	0.25	0.575
hsa-miR-182	hsa-miR-96	0.125	0.25	0.575
hsa-miR-200a	hsa-miR-98	0.125	0.25	0.575
hsa-miR-124	hsa-miR-30c	0.053	0.289	0.5732
hsa-miR-15a	hsa-miR-23a	0.053	0.289	0.5732
hsa-miR-222	hsa-miR-32	0.053	0.289	0.5732
hsa-miR-181a	hsa-miR-203	0.033	0.3	0.573
hsa-miR-181a	hsa-miR-373	0.033	0.3	0.573
hsa-miR-182	hsa-miR-30d	0.033	0.3	0.573
hsa-miR-101	hsa-miR-192	0	0.318	0.5724
hsa-miR-124	hsa-miR-15a	0	0.318	0.5724
hsa-miR-122	hsa-miR-206	0.07	0.279	0.5722
hsa-miR-200c	hsa-miR-373	0.057	0.286	0.5718
hsa-miR-221	hsa-miR-429	0.057	0.286	0.5718
hsa-miR-106b	hsa-miR-182	0.143	0.238	0.5714
hsa-miR-146a	hsa-miR-192	0.089	0.268	0.5714
hsa-miR-125b	hsa-miR-29c	0.035	0.298	0.5714
hsa-miR-138	hsa-miR-222	0	0.317	0.5706
hsa-let-7a	hsa-miR-141	0.075	0.275	0.57
hsa-miR-25	hsa-miR-29b	0.075	0.275	0.57
hsa-miR-106b	hsa-miR-141	0.037	0.296	0.5698
hsa-miR-106b	hsa-miR-23a	0.037	0.296	0.5698
hsa-miR-146a	hsa-miR-17-5p	0.098	0.262	0.5696
hsa-miR-206	hsa-miR-9	0.103	0.259	0.5692
hsa-miR-124	hsa-miR-182	0.063	0.281	0.5688
hsa-miR-20b	hsa-miR-34a	0.063	0.281	0.5688
hsa-miR-27b	hsa-miR-30c	0.063	0.281	0.5688
hsa-let-7e	hsa-miR-142-3p	0	0.316	0.5688
hsa-miR-153	hsa-miR-16-1	0	0.316	0.5688
hsa-miR-19a	hsa-miR-20b	0	0.316	0.5688
hsa-miR-217	hsa-miR-7	0	0.316	0.5688
hsa-let-7a	hsa-miR-26b	0.161	0.226	0.5678
hsa-miR-221	hsa-miR-302d	0.161	0.226	0.5678
hsa-let-7a	hsa-let-7g	0.267	0.167	0.5676
hsa-miR-125b	hsa-miR-32	0.081	0.27	0.567
hsa-let-7g	hsa-miR-32	0.167	0.222	0.5666
hsa-miR-132	hsa-miR-29a	0.057	0.283	0.5664
hsa-miR-198	hsa-miR-203	0.088	0.265	0.565
hsa-miR-205	hsa-miR-23a	0.088	0.265	0.565
hsa-miR-141	hsa-miR-16	0.073	0.273	0.5644
hsa-miR-142-3p	hsa-miR-146a	0.073	0.273	0.5644
hsa-miR-106b	hsa-miR-206	0.044	0.289	0.5642
hsa-miR-24	hsa-miR-29b	0.044	0.289	0.5642
hsa-miR-181a	hsa-miR-29b	0.06	0.28	0.564
hsa-miR-200a	hsa-miR-222	0.103	0.256	0.5638
hsa-miR-145	hsa-miR-217	0	0.313	0.5634
hsa-miR-27a	hsa-miR-30c	0	0.313	0.5634
hsa-miR-17-5p	hsa-miR-198	0.048	0.286	0.5628
hsa-miR-192	hsa-miR-93	0.048	0.286	0.5628
hsa-miR-16	hsa-miR-20b	0.064	0.277	0.5626
hsa-miR-16	hsa-miR-26a	0.064	0.277	0.5626
hsa-miR-10a	hsa-miR-181a	0.097	0.258	0.5614
hsa-miR-203	hsa-miR-30b	0.077	0.269	0.5612
hsa-miR-17-5p	hsa-miR-200b	0.111	0.25	0.561
hsa-miR-1	hsa-miR-27b	0.062	0.277	0.5606
hsa-miR-206	hsa-miR-29b	0.062	0.277	0.5606
hsa-miR-183	hsa-miR-192	0.2	0.2	0.56
hsa-miR-19a	hsa-miR-217	0.2	0.2	0.56
hsa-miR-198	hsa-miR-222	0.036	0.291	0.5598
hsa-miR-125b	hsa-miR-138	0.051	0.282	0.5586
hsa-miR-128a	hsa-miR-29b	0.051	0.282	0.5586
hsa-miR-150	hsa-miR-30c	0.051	0.282	0.5586
hsa-miR-195	hsa-miR-205	0.029	0.294	0.5582
hsa-miR-20a	hsa-miR-27a	0.029	0.294	0.5582
hsa-miR-128a	hsa-miR-223	0	0.31	0.558
hsa-miR-10a	hsa-miR-155	0.127	0.239	0.5572
hsa-miR-155	hsa-miR-27a	0.053	0.28	0.557
hsa-miR-10a	hsa-miR-30b	0.107	0.25	0.557
hsa-miR-19b	hsa-miR-223	0.107	0.25	0.557
hsa-miR-10a	hsa-miR-19a	0.087	0.261	0.5568
hsa-miR-142-3p	hsa-miR-30	0.087	0.261	0.5568
hsa-miR-203	hsa-miR-96	0.087	0.261	0.5568
hsa-miR-143	hsa-miR-30	0.121	0.242	0.5566
hsa-miR-145	hsa-miR-200a	0.121	0.242	0.5566
hsa-miR-218	hsa-miR-221	0.121	0.242	0.5566
hsa-miR-107	hsa-miR-142-3p	0.056	0.278	0.5564
hsa-miR-128a	hsa-miR-19a	0.056	0.278	0.5564
hsa-miR-132	hsa-miR-22	0.056	0.278	0.5564
hsa-miR-15a	hsa-miR-27b	0.056	0.278	0.5564
hsa-miR-16-1	hsa-miR-29c	0.056	0.278	0.5564
hsa-miR-16-1	hsa-miR-302d	0.056	0.278	0.5564
hsa-miR-19a	hsa-miR-26a	0.056	0.278	0.5564
hsa-miR-15a	hsa-miR-29c	0.041	0.286	0.5558
hsa-miR-106b	hsa-miR-29b	0.073	0.268	0.5554
hsa-miR-1	hsa-miR-122	0.032	0.29	0.554
hsa-miR-101	hsa-miR-126	0.032	0.29	0.554
hsa-miR-138	hsa-miR-20a	0.032	0.29	0.554
hsa-miR-19b	hsa-miR-200b	0.032	0.29	0.554
hsa-miR-200b	hsa-miR-25	0.032	0.29	0.554
hsa-let-7c	hsa-miR-132	0.079	0.263	0.5524
hsa-miR-125b	hsa-miR-25	0.079	0.263	0.5524
hsa-miR-222	hsa-miR-429	0.079	0.263	0.5524
hsa-let-7g	hsa-miR-15a	0.061	0.273	0.5524
hsa-miR-132	hsa-miR-142-3p	0.061	0.273	0.5524
hsa-miR-150	hsa-miR-22	0.061	0.273	0.5524
hsa-miR-221	hsa-miR-26a	0.061	0.273	0.5524
hsa-miR-106b	hsa-miR-155	0.041	0.284	0.5522
hsa-miR-155	hsa-miR-373	0.041	0.284	0.5522
hsa-miR-106b	hsa-miR-181b	0.12	0.24	0.552
hsa-miR-195	hsa-miR-22	0.12	0.24	0.552
hsa-let-7b	hsa-miR-98	0.235	0.176	0.5518
hsa-miR-25	hsa-miR-320	0.235	0.176	0.5518
hsa-let-7g	hsa-let-7i	0.438	0.063	0.5514
hsa-miR-1	hsa-miR-138	0.049	0.279	0.5512
hsa-miR-206	hsa-miR-30	0.063	0.271	0.5508
hsa-let-7c	hsa-miR-182	0.036	0.286	0.5508
hsa-miR-138	hsa-miR-30c	0.036	0.286	0.5508
hsa-miR-142-3p	hsa-miR-30c	0.036	0.286	0.5508
hsa-miR-19a	hsa-miR-30d	0.036	0.286	0.5508
hsa-miR-214	hsa-miR-372	0.036	0.286	0.5508
hsa-miR-20a	hsa-miR-9	0.111	0.244	0.5502
hsa-miR-138	hsa-miR-7	0.1	0.25	0.55
hsa-miR-141	hsa-miR-221	0.1	0.25	0.55
hsa-miR-153	hsa-miR-27a	0.1	0.25	0.55
hsa-miR-182	hsa-miR-32	0.1	0.25	0.55
hsa-miR-192	hsa-miR-19b	0.1	0.25	0.55
hsa-miR-20b	hsa-miR-96	0.1	0.25	0.55
hsa-miR-32	hsa-miR-372	0.1	0.25	0.55
hsa-miR-146a	hsa-miR-183	0.052	0.276	0.5488
hsa-let-7c	hsa-miR-150	0.086	0.257	0.5486
hsa-miR-106b	hsa-miR-221	0.086	0.257	0.5486
hsa-miR-126	hsa-miR-214	0.086	0.257	0.5486
hsa-miR-223	hsa-miR-23a	0.086	0.257	0.5486
hsa-let-7d	hsa-miR-128a	0.067	0.267	0.5476
hsa-miR-128a	hsa-miR-20b	0.067	0.267	0.5476
hsa-miR-130a	hsa-miR-203	0.067	0.267	0.5476
hsa-miR-16-1	hsa-miR-367	0.067	0.267	0.5476
hsa-miR-17-5p	hsa-miR-96	0.067	0.267	0.5476
hsa-miR-181b	hsa-miR-29a	0.067	0.267	0.5476
hsa-miR-20b	hsa-miR-26a	0.067	0.267	0.5476
hsa-miR-29b	hsa-miR-30	0.067	0.267	0.5476
hsa-miR-101	hsa-miR-182	0	0.304	0.5472
hsa-let-7b	hsa-miR-20a	0.021	0.292	0.5466
hsa-miR-1	hsa-miR-141	0.044	0.279	0.5462
hsa-miR-126	hsa-miR-23a	0.026	0.289	0.5462
hsa-miR-125b	hsa-miR-26b	0.108	0.243	0.5454
hsa-miR-15b	hsa-miR-221	0.108	0.243	0.5454
hsa-miR-27a	hsa-miR-9	0.108	0.243	0.5454
hsa-miR-15a	hsa-miR-93	0	0.303	0.5454
hsa-let-7d	hsa-let-7e	0.545	0	0.545
hsa-miR-125b	hsa-miR-373	0.05	0.275	0.545
hsa-miR-429	hsa-miR-98	0.136	0.227	0.5446
hsa-miR-153	hsa-miR-181b	0.04	0.28	0.544
hsa-miR-19a	hsa-miR-98	0.04	0.28	0.544
hsa-miR-132	hsa-miR-19b	0.094	0.25	0.544
hsa-miR-132	hsa-miR-25	0.094	0.25	0.544
hsa-miR-153	hsa-miR-221	0.029	0.286	0.5438
hsa-miR-183	hsa-miR-29b	0.071	0.262	0.5426
hsa-miR-29b	hsa-miR-7	0.071	0.262	0.5426
hsa-miR-146a	hsa-miR-98	0.085	0.254	0.5422
hsa-miR-200a	hsa-miR-206	0.091	0.25	0.541
hsa-miR-106b	hsa-miR-26a	0.118	0.235	0.541
hsa-miR-203	hsa-miR-20b	0.118	0.235	0.541
hsa-let-7c	hsa-miR-22	0.074	0.259	0.5402
hsa-miR-181b	hsa-miR-7	0.074	0.259	0.5402
hsa-miR-195	hsa-miR-96	0.074	0.259	0.5402
hsa-miR-27a	hsa-miR-34a	0.054	0.27	0.54
hsa-miR-128a	hsa-miR-183	0	0.3	0.54
hsa-miR-128a	hsa-miR-192	0	0.3	0.54
hsa-miR-198	hsa-miR-30b	0.024	0.286	0.5388
hsa-miR-138	hsa-miR-192	0.158	0.211	0.5378
hsa-miR-15b	hsa-miR-222	0.098	0.244	0.5372
hsa-miR-150	hsa-miR-25	0.103	0.241	0.5368
hsa-miR-124	hsa-miR-7	0.031	0.281	0.5368
hsa-miR-30d	hsa-miR-98	0.031	0.281	0.5368
hsa-miR-181a	hsa-miR-198	0.045	0.273	0.5364
hsa-miR-22	hsa-miR-93	0.045	0.273	0.5364
hsa-miR-29a	hsa-miR-98	0.045	0.273	0.5364
hsa-miR-106b	hsa-miR-132	0.059	0.265	0.536
hsa-miR-223	hsa-miR-27b	0.059	0.265	0.536
hsa-miR-141	hsa-miR-222	0.116	0.233	0.5354
hsa-miR-206	hsa-miR-23a	0.039	0.275	0.534
hsa-miR-30b	hsa-miR-30d	0.458	0.042	0.5336
hsa-miR-130b	hsa-miR-32	0.083	0.25	0.533
hsa-miR-142-3p	hsa-miR-214	0.083	0.25	0.533
hsa-miR-200c	hsa-miR-22	0.083	0.25	0.533
hsa-let-7f	hsa-miR-98	0.333	0.111	0.5328
hsa-miR-200c	hsa-miR-29a	0.018	0.286	0.5328
hsa-miR-145	hsa-miR-29a	0.057	0.264	0.5322
hsa-miR-23a	hsa-miR-34a	0.049	0.268	0.5314
hsa-miR-29b	hsa-miR-96	0.022	0.283	0.5314
hsa-miR-107	hsa-miR-21	0.056	0.264	0.5312
hsa-miR-145	hsa-miR-29b	0.115	0.231	0.5308
hsa-miR-101	hsa-miR-181a	0.034	0.276	0.5308
hsa-miR-143	hsa-miR-20b	0.034	0.276	0.5308
hsa-miR-15a	hsa-miR-217	0.034	0.276	0.5308
hsa-miR-200b	hsa-miR-20b	0.034	0.276	0.5308
hsa-miR-205	hsa-miR-25	0.034	0.276	0.5308
hsa-let-7a	hsa-miR-217	0.065	0.258	0.5294
hsa-let-7i	hsa-miR-126	0.065	0.258	0.5294
hsa-miR-150	hsa-miR-19a	0.065	0.258	0.5294
hsa-miR-1	hsa-miR-214	0.045	0.269	0.5292
hsa-miR-124	hsa-miR-372	0	0.294	0.5292
hsa-miR-128a	hsa-miR-200c	0	0.294	0.5292
hsa-miR-34a	hsa-miR-373	0.028	0.278	0.5284
hsa-let-7c	hsa-miR-145	0	0.293	0.5274
hsa-miR-101	hsa-miR-125b	0	0.293	0.5274
hsa-miR-101	hsa-miR-29a	0	0.293	0.5274
hsa-miR-122	hsa-miR-200c	0.091	0.242	0.5266
hsa-miR-135a	hsa-miR-145	0.091	0.242	0.5266
hsa-miR-200a	hsa-miR-21	0.082	0.247	0.5266
hsa-let-7b	hsa-miR-182	0.053	0.263	0.5264
hsa-miR-106b	hsa-miR-153	0.053	0.263	0.5264
hsa-miR-183	hsa-miR-20b	0.053	0.263	0.5264
hsa-miR-200c	hsa-miR-24	0.053	0.263	0.5264
hsa-miR-142-3p	hsa-miR-302d	0.188	0.188	0.5264
hsa-miR-101	hsa-miR-24	0	0.292	0.5256
hsa-miR-132	hsa-miR-30c	0.023	0.279	0.5252
hsa-miR-200c	hsa-miR-30d	0.023	0.279	0.5252
hsa-miR-29a	hsa-miR-372	0.023	0.279	0.5252
hsa-miR-200c	hsa-miR-23a	0.075	0.25	0.525
hsa-miR-132	hsa-miR-20a	0.044	0.267	0.5246
hsa-miR-106b	hsa-miR-183	0.095	0.238	0.5234
hsa-miR-122	hsa-miR-182	0.095	0.238	0.5234
hsa-miR-125b	hsa-miR-195	0.095	0.238	0.5234
hsa-miR-24	hsa-miR-32	0.095	0.238	0.5234
hsa-miR-372	hsa-miR-93	0.095	0.238	0.5234
hsa-miR-21	hsa-miR-93	0.055	0.26	0.523
hsa-miR-138	hsa-miR-30b	0.038	0.269	0.5222
hsa-miR-15b	hsa-miR-21	0.038	0.269	0.5222
hsa-miR-181b	hsa-miR-93	0.038	0.269	0.5222
hsa-miR-183	hsa-miR-30	0.038	0.269	0.5222
hsa-miR-19a	hsa-miR-214	0.038	0.269	0.5222
hsa-miR-200c	hsa-miR-29c	0.038	0.269	0.5222
hsa-miR-23a	hsa-miR-25	0.038	0.269	0.5222
hsa-miR-27a	hsa-miR-96	0.038	0.269	0.5222
hsa-miR-29c	hsa-miR-34a	0.038	0.269	0.5222
hsa-let-7e	hsa-miR-200b	0	0.29	0.522
hsa-let-7f	hsa-miR-200b	0	0.29	0.522
hsa-miR-101	hsa-miR-124	0	0.29	0.522
hsa-miR-128a	hsa-miR-34a	0.03	0.273	0.5214
hsa-miR-145	hsa-miR-153	0.03	0.273	0.5214
hsa-miR-181a	hsa-miR-24	0.03	0.273	0.5214
hsa-miR-205	hsa-miR-24	0.03	0.273	0.5214
hsa-miR-141	hsa-miR-22	0.071	0.25	0.521
hsa-let-7b	hsa-let-7c	0.303	0.121	0.5208
hsa-miR-141	hsa-miR-200c	0.303	0.121	0.5208
hsa-let-7f	hsa-let-7g	0.4	0.067	0.5206
hsa-miR-107	hsa-miR-181b	0.13	0.217	0.5206
hsa-miR-17-5p	hsa-miR-20b	0.13	0.217	0.5206
hsa-miR-22	hsa-miR-372	0.13	0.217	0.5206
hsa-let-7e	hsa-miR-206	0	0.289	0.5202
hsa-miR-155	hsa-miR-30	0.052	0.26	0.52
hsa-miR-200c	hsa-miR-30	0.025	0.275	0.52
hsa-miR-222	hsa-miR-93	0.025	0.275	0.52
hsa-let-7g	hsa-miR-145	0.057	0.257	0.5196
hsa-miR-198	hsa-miR-19a	0.057	0.257	0.5196
hsa-miR-221	hsa-miR-26b	0.057	0.257	0.5196
hsa-let-7a	hsa-miR-30d	0.048	0.262	0.5196
hsa-let-7b	hsa-miR-181b	0.048	0.262	0.5196
hsa-miR-150	hsa-miR-200b	0.048	0.262	0.5196
hsa-miR-27b	hsa-miR-29b	0.021	0.277	0.5196
hsa-miR-10a	hsa-miR-133a	0.1	0.233	0.5194
hsa-miR-10a	hsa-miR-30c	0.1	0.233	0.5194
hsa-miR-9	hsa-miR-98	0.103	0.231	0.5188
hsa-miR-155	hsa-miR-23a	0.092	0.237	0.5186
hsa-miR-200c	hsa-miR-96	0.081	0.243	0.5184
hsa-let-7c	hsa-let-7g	0.273	0.136	0.5178
hsa-miR-206	hsa-miR-29a	0.081	0.242	0.5166
hsa-miR-143	hsa-miR-29a	0.104	0.229	0.5162
hsa-miR-16	hsa-miR-93	0.02	0.275	0.515
hsa-let-7a	hsa-miR-153	0	0.286	0.5148
hsa-let-7e	hsa-miR-192	0	0.286	0.5148
hsa-let-7f	hsa-miR-7	0	0.286	0.5148
hsa-miR-122	hsa-miR-373	0	0.286	0.5148
hsa-miR-142-3p	hsa-miR-152	0	0.286	0.5148
hsa-miR-152	hsa-miR-16-1	0	0.286	0.5148
hsa-miR-153	hsa-miR-7	0	0.286	0.5148
hsa-miR-198	hsa-miR-30c	0.023	0.273	0.5144
hsa-let-7b	hsa-miR-29a	0.055	0.255	0.514
hsa-miR-10a	hsa-miR-181b	0.033	0.267	0.5136
hsa-miR-126	hsa-miR-137	0.033	0.267	0.5136
hsa-miR-30d	hsa-miR-372	0.033	0.267	0.5136
hsa-miR-107	hsa-miR-128a	0.063	0.25	0.513
hsa-miR-130a	hsa-miR-192	0.063	0.25	0.513
hsa-miR-130b	hsa-miR-182	0.063	0.25	0.513
hsa-miR-130b	hsa-miR-22	0.063	0.25	0.513
hsa-miR-20b	hsa-miR-32	0.063	0.25	0.513
hsa-let-7g	hsa-miR-34a	0.027	0.27	0.513
hsa-miR-142-3p	hsa-miR-9	0.027	0.27	0.513
hsa-miR-10a	hsa-miR-122	0.043	0.261	0.5128
hsa-miR-203	hsa-miR-27a	0.043	0.261	0.5128
hsa-miR-141	hsa-miR-21	0.091	0.234	0.5122
hsa-miR-10a	hsa-miR-372	0.08	0.24	0.512
hsa-miR-192	hsa-miR-195	0.08	0.24	0.512
hsa-miR-30	hsa-miR-7	0.08	0.24	0.512
hsa-let-7a	hsa-miR-27b	0.051	0.256	0.5118
hsa-miR-142-3p	hsa-miR-29a	0.051	0.256	0.5118
hsa-miR-222	hsa-miR-26b	0.051	0.256	0.5118
hsa-miR-126	hsa-miR-30	0.088	0.235	0.511
hsa-miR-29c	hsa-miR-32	0.088	0.235	0.511
hsa-miR-145	hsa-miR-30	0.111	0.222	0.5106
hsa-miR-150	hsa-miR-17-5p	0.111	0.222	0.5106
hsa-miR-16-1	hsa-miR-26b	0.111	0.222	0.5106
hsa-miR-181a	hsa-miR-25	0.111	0.222	0.5106
hsa-miR-192	hsa-miR-20b	0.111	0.222	0.5106
hsa-miR-19b	hsa-miR-25	0.111	0.222	0.5106
hsa-miR-205	hsa-miR-26b	0.111	0.222	0.5106
hsa-miR-217	hsa-miR-27a	0.111	0.222	0.5106
hsa-miR-23a	hsa-miR-29b	0.111	0.222	0.5106
hsa-miR-1	hsa-miR-200a	0.031	0.266	0.5098
hsa-miR-20a	hsa-miR-29b	0.058	0.25	0.508
hsa-miR-125b	hsa-miR-96	0.047	0.256	0.5078
hsa-miR-132	hsa-miR-30b	0.024	0.268	0.5064
hsa-miR-145	hsa-miR-23a	0.024	0.268	0.5064
hsa-miR-125b	hsa-miR-217	0.056	0.25	0.506
hsa-miR-181a	hsa-miR-30d	0.056	0.25	0.506
hsa-miR-20a	hsa-miR-214	0.056	0.25	0.506
hsa-miR-107	hsa-miR-34a	0.029	0.265	0.506
hsa-miR-200c	hsa-miR-32	0.029	0.265	0.506
hsa-miR-205	hsa-miR-27b	0.029	0.265	0.506
hsa-let-7b	hsa-miR-24	0.079	0.237	0.5056
hsa-miR-125b	hsa-miR-19b	0.079	0.237	0.5056
hsa-miR-25	hsa-miR-29a	0.079	0.237	0.5056
hsa-miR-1	hsa-miR-32	0.033	0.262	0.5046
hsa-miR-106b	hsa-miR-15b	0	0.28	0.504
hsa-miR-128a	hsa-miR-141	0	0.28	0.504
hsa-miR-15b	hsa-miR-19a	0	0.28	0.504
hsa-miR-30c	hsa-miR-30d	0.37	0.074	0.5032
hsa-miR-106b	hsa-miR-30b	0.037	0.259	0.5032
hsa-miR-130a	hsa-miR-15a	0.037	0.259	0.5032
hsa-miR-143	hsa-miR-367	0.037	0.259	0.5032
hsa-miR-17-5p	hsa-miR-25	0.037	0.259	0.5032
hsa-miR-372	hsa-miR-98	0.037	0.259	0.5032
hsa-miR-130a	hsa-miR-34a	0.069	0.241	0.5028
hsa-miR-150	hsa-miR-32	0.069	0.241	0.5028
hsa-miR-206	hsa-miR-26b	0.022	0.267	0.5026
hsa-let-7c	hsa-miR-223	0.121	0.212	0.5026
hsa-miR-20a	hsa-miR-30	0.121	0.212	0.5026
hsa-miR-29b	hsa-miR-30c	0.061	0.245	0.502
hsa-miR-107	hsa-miR-32	0	0.278	0.5004
hsa-miR-122	hsa-miR-128a	0	0.278	0.5004
hsa-miR-128a	hsa-miR-25	0	0.278	0.5004
hsa-miR-195	hsa-miR-223	0	0.278	0.5004
hsa-let-7i	hsa-miR-16-1	0.05	0.25	0.5
hsa-miR-106b	hsa-miR-122	0.05	0.25	0.5
hsa-miR-106b	hsa-miR-429	0.05	0.25	0.5
hsa-miR-137	hsa-miR-183	0.05	0.25	0.5
hsa-miR-26a	hsa-miR-372	0.05	0.25	0.5
hsa-let-7b	hsa-miR-223	0.091	0.227	0.4996
hsa-miR-200a	hsa-miR-7	0.091	0.227	0.4996
hsa-miR-217	hsa-miR-23a	0.091	0.227	0.4996
hsa-miR-372	hsa-miR-373	0.091	0.227	0.4996
hsa-miR-21	hsa-miR-429	0.055	0.247	0.4996
hsa-miR-20a	hsa-miR-23a	0.026	0.263	0.4994
hsa-let-7c	hsa-miR-19a	0.125	0.208	0.4994
hsa-let-7c	hsa-miR-203	0.125	0.208	0.4994
hsa-miR-125b	hsa-miR-15b	0.071	0.238	0.4994
hsa-let-7c	hsa-miR-21	0.078	0.234	0.4992
hsa-miR-146a	hsa-miR-29a	0.067	0.24	0.499
hsa-miR-192	hsa-miR-198	0.086	0.229	0.4982
hsa-miR-132	hsa-miR-29c	0.039	0.255	0.498
hsa-miR-146a	hsa-miR-19b	0.073	0.236	0.4978
hsa-miR-1	hsa-miR-217	0.017	0.267	0.4976
hsa-miR-20a	hsa-miR-217	0	0.276	0.4968
hsa-let-7a	hsa-miR-195	0.108	0.216	0.4968
hsa-miR-145	hsa-miR-26b	0.061	0.242	0.4966
hsa-miR-153	hsa-miR-34a	0.061	0.242	0.4966
hsa-miR-181a	hsa-miR-195	0.061	0.242	0.4966
hsa-miR-1	hsa-miR-19b	0.032	0.258	0.4964
hsa-miR-101	hsa-miR-143	0.032	0.258	0.4964
hsa-miR-101	hsa-miR-20a	0.032	0.258	0.4964
hsa-miR-122	hsa-miR-150	0.032	0.258	0.4964
hsa-miR-122	hsa-miR-20a	0.032	0.258	0.4964
hsa-miR-181b	hsa-miR-195	0.032	0.258	0.4964
hsa-miR-27b	hsa-miR-30b	0.032	0.258	0.4964
hsa-miR-146a	hsa-miR-23a	0.082	0.23	0.496
hsa-let-7i	hsa-miR-146a	0.053	0.246	0.4958
hsa-miR-146a	hsa-miR-203	0.053	0.246	0.4958
hsa-miR-10a	hsa-miR-198	0	0.275	0.495
hsa-miR-16	hsa-miR-27b	0.036	0.255	0.495
hsa-miR-101	hsa-miR-17-5p	0.077	0.231	0.4928
hsa-miR-182	hsa-miR-30	0.077	0.231	0.4928
hsa-miR-217	hsa-miR-372	0.176	0.176	0.4928
hsa-miR-138	hsa-miR-146a	0.093	0.222	0.4926
hsa-miR-124	hsa-miR-138	0.107	0.214	0.4922
hsa-miR-15b	hsa-miR-181b	0.107	0.214	0.4922
hsa-miR-23a	hsa-miR-24	0.107	0.214	0.4922
hsa-let-7g	hsa-miR-22	0.042	0.25	0.492
hsa-miR-101	hsa-miR-27b	0.042	0.25	0.492
hsa-miR-182	hsa-miR-200a	0.042	0.25	0.492
hsa-miR-200a	hsa-miR-372	0.042	0.25	0.492
hsa-let-7c	hsa-miR-29a	0.022	0.261	0.4918
hsa-miR-135a	hsa-miR-206	0.022	0.261	0.4918
hsa-let-7a	hsa-miR-93	0.029	0.257	0.4916
hsa-miR-101	hsa-miR-34a	0.029	0.257	0.4916
hsa-miR-126	hsa-miR-24	0.029	0.257	0.4916
hsa-miR-200c	hsa-miR-25	0.029	0.257	0.4916
hsa-miR-34a	hsa-miR-93	0.029	0.257	0.4916
hsa-let-7e	hsa-miR-27a	0	0.273	0.4914
hsa-let-7g	hsa-miR-101	0	0.273	0.4914
hsa-miR-106b	hsa-miR-373	0	0.273	0.4914
hsa-miR-122	hsa-miR-7	0	0.273	0.4914
hsa-miR-153	hsa-miR-22	0	0.273	0.4914
hsa-miR-192	hsa-miR-26b	0	0.273	0.4914
hsa-miR-206	hsa-miR-20b	0	0.273	0.4914
hsa-miR-26b	hsa-miR-7	0	0.273	0.4914
hsa-miR-198	hsa-miR-22	0.054	0.243	0.4914
hsa-miR-19a	hsa-miR-9	0.054	0.243	0.4914
hsa-miR-200b	hsa-miR-23a	0.054	0.243	0.4914
hsa-miR-16	hsa-miR-26b	0.106	0.213	0.4894
hsa-miR-125b	hsa-miR-200a	0.049	0.244	0.4882
hsa-miR-133a	hsa-miR-21	0.049	0.244	0.4882
hsa-miR-29c	hsa-miR-98	0.049	0.244	0.4882
hsa-miR-17-5p	hsa-miR-183	0.2	0.16	0.488
hsa-miR-153	hsa-miR-222	0.026	0.256	0.4868
hsa-miR-15b	hsa-miR-34a	0.026	0.256	0.4868
hsa-miR-106b	hsa-miR-223	0.067	0.233	0.4864
hsa-miR-138	hsa-miR-200b	0.067	0.233	0.4864
hsa-miR-20a	hsa-miR-25	0.067	0.233	0.4864
hsa-miR-21	hsa-miR-27b	0.065	0.234	0.4862
hsa-miR-124	hsa-miR-214	0	0.27	0.486
hsa-let-7c	hsa-miR-27a	0.036	0.25	0.486
hsa-miR-101	hsa-miR-30c	0.036	0.25	0.486
hsa-miR-106b	hsa-miR-30d	0.036	0.25	0.486
hsa-miR-150	hsa-miR-217	0.036	0.25	0.486
hsa-miR-133a	hsa-miR-222	0.064	0.234	0.4852
hsa-miR-107	hsa-miR-195	0.143	0.19	0.485
hsa-miR-192	hsa-miR-7	0.143	0.19	0.485
hsa-miR-19a	hsa-miR-27a	0.143	0.19	0.485
hsa-miR-192	hsa-miR-32	0.105	0.211	0.4848
hsa-miR-19b	hsa-miR-203	0.105	0.211	0.4848
hsa-miR-203	hsa-miR-25	0.105	0.211	0.4848
hsa-miR-203	hsa-miR-93	0.105	0.211	0.4848
hsa-miR-10a	hsa-miR-192	0	0.269	0.4842
hsa-miR-203	hsa-miR-29b	0.023	0.256	0.4838
hsa-miR-27a	hsa-miR-29a	0.023	0.256	0.4838
hsa-let-7b	hsa-miR-181a	0.044	0.244	0.4832
hsa-miR-155	hsa-miR-29c	0.044	0.244	0.4832
hsa-miR-222	hsa-miR-26a	0.083	0.222	0.4826
hsa-let-7d	hsa-miR-16-1	0.059	0.235	0.482
hsa-miR-101	hsa-miR-20b	0.059	0.235	0.482
hsa-miR-130a	hsa-miR-372	0.059	0.235	0.482
hsa-miR-142-3p	hsa-miR-26a	0.059	0.235	0.482
hsa-miR-150	hsa-miR-96	0.059	0.235	0.482
hsa-miR-181a	hsa-miR-214	0.059	0.235	0.482
hsa-miR-20b	hsa-miR-429	0.059	0.235	0.482
hsa-miR-155	hsa-miR-30d	0.037	0.247	0.4816
hsa-miR-106b	hsa-miR-181a	0.148	0.185	0.481
hsa-let-7g	hsa-miR-1	0.031	0.25	0.481
hsa-let-7i	hsa-miR-200b	0.031	0.25	0.481
hsa-miR-155	hsa-miR-19b	0.056	0.236	0.4808
hsa-miR-130a	hsa-miR-25	0	0.267	0.4806
hsa-miR-130b	hsa-miR-19a	0	0.267	0.4806
hsa-miR-217	hsa-miR-26a	0	0.267	0.4806
hsa-miR-22	hsa-miR-23a	0	0.267	0.4806
hsa-miR-27a	hsa-miR-30b	0	0.267	0.4806
hsa-miR-155	hsa-miR-195	0.025	0.253	0.4804
hsa-miR-133a	hsa-miR-221	0.095	0.214	0.4802
hsa-miR-206	hsa-miR-429	0.095	0.214	0.4802
hsa-miR-135a	hsa-miR-181b	0.12	0.2	0.48
hsa-miR-205	hsa-miR-29c	0.021	0.255	0.48
hsa-let-7i	hsa-miR-98	0.3	0.1	0.48
hsa-miR-10a	hsa-miR-200c	0.053	0.237	0.4796
hsa-miR-143	hsa-miR-30d	0.053	0.237	0.4796
hsa-miR-145	hsa-miR-27b	0.053	0.237	0.4796
hsa-miR-20a	hsa-miR-30d	0.053	0.237	0.4796
hsa-let-7b	hsa-miR-29c	0.038	0.245	0.479
hsa-miR-145	hsa-miR-429	0.129	0.194	0.4782
hsa-miR-128a	hsa-miR-155	0.028	0.25	0.478
hsa-miR-132	hsa-miR-192	0.028	0.25	0.478
hsa-miR-20a	hsa-miR-98	0.028	0.25	0.478
hsa-miR-10a	hsa-miR-135a	0.087	0.217	0.4776
hsa-miR-143	hsa-miR-29c	0.087	0.217	0.4776
hsa-miR-16-1	hsa-miR-27b	0.087	0.217	0.4776
hsa-miR-181b	hsa-miR-26a	0.087	0.217	0.4776
hsa-miR-25	hsa-miR-98	0.087	0.217	0.4776
hsa-let-7c	hsa-miR-125b	0.068	0.227	0.4766
hsa-let-7g	hsa-miR-142-3p	0.048	0.238	0.4764
hsa-miR-107	hsa-miR-22	0.048	0.238	0.4764
hsa-miR-122	hsa-miR-183	0.048	0.238	0.4764
hsa-miR-138	hsa-miR-183	0.048	0.238	0.4764
hsa-miR-183	hsa-miR-93	0.048	0.238	0.4764
hsa-miR-19a	hsa-miR-29b	0.048	0.238	0.4764
hsa-miR-200a	hsa-miR-25	0.048	0.238	0.4764
hsa-miR-203	hsa-miR-373	0.048	0.238	0.4764
hsa-miR-142-3p	hsa-miR-150	0.103	0.207	0.4756
hsa-miR-17-5p	hsa-miR-24	0.103	0.207	0.4756
hsa-miR-24	hsa-miR-30d	0.103	0.207	0.4756
hsa-miR-30d	hsa-miR-96	0.103	0.207	0.4756
hsa-miR-222	hsa-miR-23b	0.025	0.25	0.475
hsa-miR-106b	hsa-miR-32	0.25	0.125	0.475
hsa-let-7d	hsa-miR-125b	0.114	0.2	0.474
hsa-miR-133a	hsa-miR-206	0.058	0.231	0.4738
hsa-miR-107	hsa-miR-181a	0.074	0.222	0.4736
hsa-miR-10a	hsa-miR-98	0.074	0.222	0.4736
hsa-miR-183	hsa-miR-30b	0.074	0.222	0.4736
hsa-miR-19b	hsa-miR-30c	0.074	0.222	0.4736
hsa-miR-200a	hsa-miR-30b	0.074	0.222	0.4736
hsa-let-7b	hsa-miR-373	0	0.263	0.4734
hsa-let-7e	hsa-miR-16-1	0	0.263	0.4734
hsa-miR-101	hsa-miR-29c	0	0.263	0.4734
hsa-miR-107	hsa-miR-19b	0	0.263	0.4734
hsa-miR-124	hsa-miR-30b	0	0.263	0.4734
hsa-miR-128a	hsa-miR-203	0	0.263	0.4734
hsa-miR-130b	hsa-miR-30	0	0.263	0.4734
hsa-miR-205	hsa-miR-30d	0	0.263	0.4734
hsa-let-7a	hsa-miR-19b	0.091	0.212	0.4726
hsa-miR-128a	hsa-miR-9	0.091	0.212	0.4726
hsa-miR-30b	hsa-miR-34a	0.103	0.205	0.472
hsa-miR-106b	hsa-miR-98	0.04	0.24	0.472
hsa-miR-107	hsa-miR-30b	0.04	0.24	0.472
hsa-miR-10a	hsa-miR-7	0.04	0.24	0.472
hsa-miR-195	hsa-miR-373	0.04	0.24	0.472
hsa-miR-17-5p	hsa-miR-30	0.065	0.226	0.4718
hsa-miR-17-5p	hsa-miR-98	0.065	0.226	0.4718
hsa-miR-24	hsa-miR-30c	0.065	0.226	0.4718
hsa-miR-30c	hsa-miR-96	0.065	0.226	0.4718
hsa-miR-146a	hsa-miR-25	0.054	0.232	0.4716
hsa-let-7c	hsa-miR-29b	0.021	0.25	0.471
hsa-miR-101	hsa-miR-27a	0	0.261	0.4698
hsa-miR-19a	hsa-miR-200a	0	0.261	0.4698
hsa-let-7a	hsa-miR-15b	0.081	0.216	0.4698
hsa-miR-195	hsa-miR-20a	0.057	0.229	0.4692
hsa-miR-34a	hsa-miR-9	0.102	0.204	0.4692
hsa-let-7c	hsa-miR-9	0.073	0.22	0.469
hsa-miR-106b	hsa-miR-146a	0.034	0.241	0.4678
hsa-miR-141	hsa-miR-372	0.034	0.241	0.4678
hsa-miR-181a	hsa-miR-93	0.034	0.241	0.4678
hsa-miR-192	hsa-miR-30d	0.034	0.241	0.4678
hsa-miR-195	hsa-miR-98	0.034	0.241	0.4678
hsa-miR-19b	hsa-miR-205	0.034	0.241	0.4678
hsa-miR-223	hsa-miR-32	0.034	0.241	0.4678
hsa-miR-30	hsa-miR-98	0.034	0.241	0.4678
hsa-miR-205	hsa-miR-26a	0.167	0.167	0.4676
hsa-miR-1	hsa-miR-25	0.032	0.242	0.4676
hsa-miR-200c	hsa-miR-98	0.051	0.231	0.4668
hsa-miR-34a	hsa-miR-98	0.051	0.231	0.4668
hsa-miR-372	hsa-miR-9	0.051	0.231	0.4668
hsa-miR-150	hsa-miR-200c	0.067	0.222	0.4666
hsa-let-7b	hsa-miR-17-5p	0.047	0.233	0.4664
hsa-miR-24	hsa-miR-29a	0.047	0.233	0.4664
hsa-miR-101	hsa-miR-30b	0	0.259	0.4662
hsa-miR-205	hsa-miR-217	0	0.259	0.4662
hsa-miR-24	hsa-miR-27a	0	0.259	0.4662
hsa-let-7c	hsa-miR-17-5p	0.03	0.242	0.4656
hsa-let-7g	hsa-miR-143	0.03	0.242	0.4656
hsa-miR-155	hsa-miR-24	0.026	0.244	0.4652
hsa-miR-150	hsa-miR-26b	0.143	0.179	0.4652
hsa-let-7c	hsa-miR-20a	0.027	0.243	0.4644
hsa-let-7g	hsa-miR-200c	0.027	0.243	0.4644
hsa-miR-200c	hsa-miR-7	0.027	0.243	0.4644
hsa-miR-217	hsa-miR-29a	0.027	0.243	0.4644
hsa-let-7e	hsa-miR-126	0	0.258	0.4644
hsa-let-7e	hsa-miR-150	0	0.258	0.4644
hsa-miR-198	hsa-miR-200c	0.061	0.224	0.4642
hsa-miR-214	hsa-miR-29b	0.043	0.234	0.4642
hsa-miR-107	hsa-miR-221	0.125	0.188	0.4634
hsa-miR-25	hsa-miR-26a	0.125	0.188	0.4634
hsa-miR-19a	hsa-miR-29a	0.024	0.244	0.4632
hsa-miR-214	hsa-miR-34a	0.024	0.244	0.4632
hsa-miR-10a	hsa-miR-124	0	0.257	0.4626
hsa-miR-200b	hsa-miR-27a	0	0.257	0.4626
hsa-miR-126	hsa-miR-29a	0.039	0.235	0.462
hsa-miR-21	hsa-miR-26a	0.056	0.225	0.461
hsa-miR-15b	hsa-miR-206	0.02	0.245	0.461
hsa-let-7b	hsa-miR-7	0	0.256	0.4608
hsa-miR-223	hsa-miR-30d	0	0.256	0.4608
hsa-miR-181a	hsa-miR-32	0.115	0.192	0.4606
hsa-miR-203	hsa-miR-30d	0.115	0.192	0.4606
hsa-miR-133a	hsa-miR-16	0.034	0.237	0.4606
hsa-miR-101	hsa-miR-200a	0.1	0.2	0.46
hsa-miR-107	hsa-miR-182	0.1	0.2	0.46
hsa-miR-10a	hsa-miR-26a	0.1	0.2	0.46
hsa-miR-183	hsa-miR-26b	0.1	0.2	0.46
hsa-miR-221	hsa-miR-367	0.1	0.2	0.46
hsa-miR-429	hsa-miR-7	0.1	0.2	0.46
hsa-miR-198	hsa-miR-200b	0.091	0.205	0.46
hsa-miR-107	hsa-miR-15b	0.353	0.059	0.4592
hsa-miR-146a	hsa-miR-29c	0.027	0.24	0.459
hsa-miR-125b	hsa-miR-23b	0.079	0.211	0.4588
hsa-miR-182	hsa-miR-9	0.079	0.211	0.4588
hsa-miR-106b	hsa-miR-195	0.083	0.208	0.4574
hsa-miR-130b	hsa-miR-20a	0.083	0.208	0.4574
hsa-miR-181b	hsa-miR-32	0.083	0.208	0.4574
hsa-miR-195	hsa-miR-203	0.083	0.208	0.4574
hsa-miR-214	hsa-miR-25	0.083	0.208	0.4574
hsa-miR-24	hsa-miR-7	0.083	0.208	0.4574
hsa-miR-7	hsa-miR-96	0.083	0.208	0.4574
hsa-let-7g	hsa-miR-20a	0.063	0.219	0.4572
hsa-miR-10a	hsa-miR-205	0.063	0.219	0.4572
hsa-miR-135a	hsa-miR-15a	0.063	0.219	0.4572
hsa-miR-141	hsa-miR-30b	0.063	0.219	0.4572
hsa-miR-15b	hsa-miR-181a	0.063	0.219	0.4572
hsa-miR-141	hsa-miR-429	0.286	0.095	0.457
hsa-miR-21	hsa-miR-214	0.064	0.218	0.4564
hsa-let-7g	hsa-miR-17-5p	0.071	0.214	0.4562
hsa-miR-122	hsa-miR-181a	0.071	0.214	0.4562
hsa-miR-130a	hsa-miR-142-3p	0.071	0.214	0.4562
hsa-miR-130b	hsa-miR-203	0.071	0.214	0.4562
hsa-miR-200a	hsa-miR-30d	0.071	0.214	0.4562
hsa-miR-155	hsa-miR-96	0.053	0.224	0.4562
hsa-miR-124	hsa-miR-9	0.065	0.217	0.4556
hsa-miR-223	hsa-miR-29c	0.065	0.217	0.4556
hsa-let-7b	hsa-miR-203	0.056	0.222	0.4556
hsa-miR-101	hsa-miR-107	0.056	0.222	0.4556
hsa-miR-122	hsa-miR-32	0.056	0.222	0.4556
hsa-miR-130a	hsa-miR-24	0.056	0.222	0.4556
hsa-let-7a	hsa-let-7f	0.207	0.138	0.4554
hsa-let-7b	hsa-miR-30	0.05	0.225	0.455
hsa-miR-200b	hsa-miR-9	0.042	0.229	0.4542
hsa-miR-206	hsa-miR-96	0.042	0.229	0.4542
hsa-miR-29b	hsa-miR-30b	0.042	0.229	0.4542
hsa-miR-106b	hsa-miR-214	0.038	0.231	0.4538
hsa-miR-130b	hsa-miR-15a	0.038	0.231	0.4538
hsa-miR-15b	hsa-miR-182	0.038	0.231	0.4538
hsa-miR-192	hsa-miR-27b	0.038	0.231	0.4538
hsa-miR-192	hsa-miR-30	0.038	0.231	0.4538
hsa-miR-192	hsa-miR-98	0.038	0.231	0.4538
hsa-miR-200a	hsa-miR-30	0.038	0.231	0.4538
hsa-miR-200c	hsa-miR-9	0.038	0.231	0.4538
hsa-miR-103	hsa-miR-107	0.333	0.067	0.4536
hsa-let-7g	hsa-miR-203	0.045	0.227	0.4536
hsa-miR-107	hsa-miR-10a	0.045	0.227	0.4536
hsa-miR-135a	hsa-miR-192	0.045	0.227	0.4536
hsa-miR-182	hsa-miR-26b	0.045	0.227	0.4536
hsa-miR-195	hsa-miR-20b	0.045	0.227	0.4536
hsa-miR-19b	hsa-miR-22	0.045	0.227	0.4536
hsa-miR-214	hsa-miR-217	0.045	0.227	0.4536
hsa-miR-22	hsa-miR-23b	0.045	0.227	0.4536
hsa-miR-26a	hsa-miR-30	0.045	0.227	0.4536
hsa-miR-27a	hsa-miR-29b	0.045	0.227	0.4536
hsa-miR-372	hsa-miR-429	0.045	0.227	0.4536
hsa-miR-21	hsa-miR-217	0.028	0.236	0.4528
hsa-let-7f	hsa-miR-126	0.033	0.233	0.4524
hsa-miR-126	hsa-miR-32	0.033	0.233	0.4524
hsa-miR-143	hsa-miR-32	0.033	0.233	0.4524
hsa-miR-195	hsa-miR-214	0.033	0.233	0.4524
hsa-miR-23a	hsa-miR-96	0.033	0.233	0.4524
hsa-miR-132	hsa-miR-30d	0.024	0.238	0.4524
hsa-miR-150	hsa-miR-372	0.029	0.235	0.452
hsa-miR-223	hsa-miR-24	0.029	0.235	0.452
hsa-miR-223	hsa-miR-96	0.029	0.235	0.452
hsa-miR-107	hsa-miR-222	0.143	0.171	0.4508
hsa-miR-222	hsa-miR-302d	0.143	0.171	0.4508
hsa-miR-133a	hsa-miR-133b	0.45	0	0.45
hsa-let-7c	hsa-miR-183	0	0.25	0.45
hsa-let-7e	hsa-miR-19a	0	0.25	0.45
hsa-let-7e	hsa-miR-203	0	0.25	0.45
hsa-let-7f	hsa-miR-30	0	0.25	0.45
hsa-let-7i	hsa-miR-124	0	0.25	0.45
hsa-miR-101	hsa-miR-122	0	0.25	0.45
hsa-miR-106b	hsa-miR-107	0	0.25	0.45
hsa-miR-106b	hsa-miR-27a	0	0.25	0.45
hsa-miR-122	hsa-miR-25	0	0.25	0.45
hsa-miR-124	hsa-miR-98	0	0.25	0.45
hsa-miR-138	hsa-miR-142-3p	0	0.25	0.45
hsa-miR-138	hsa-miR-150	0	0.25	0.45
hsa-miR-141	hsa-miR-19a	0	0.25	0.45
hsa-miR-153	hsa-miR-19a	0	0.25	0.45
hsa-miR-15b	hsa-miR-25	0	0.25	0.45
hsa-miR-19b	hsa-miR-96	0	0.25	0.45
hsa-miR-200b	hsa-miR-93	0	0.25	0.45
hsa-miR-200c	hsa-miR-93	0	0.25	0.45
hsa-miR-217	hsa-miR-29b	0	0.25	0.45
hsa-miR-32	hsa-miR-373	0	0.25	0.45
hsa-miR-29b	hsa-miR-9	0.07	0.211	0.4498
hsa-miR-145	hsa-miR-29c	0.082	0.204	0.4492
hsa-miR-181b	hsa-miR-29c	0.098	0.195	0.449
hsa-miR-141	hsa-miR-181a	0.121	0.182	0.4486
hsa-miR-17-5p	hsa-miR-30c	0.121	0.182	0.4486
hsa-miR-141	hsa-miR-29b	0.064	0.213	0.4474
hsa-miR-143	hsa-miR-9	0.064	0.213	0.4474
hsa-miR-146a	hsa-miR-30d	0.031	0.231	0.4468
hsa-miR-126	hsa-miR-200a	0.097	0.194	0.4462
hsa-miR-141	hsa-miR-181b	0.097	0.194	0.4462
hsa-miR-132	hsa-miR-27a	0.086	0.2	0.446
hsa-miR-25	hsa-miR-29c	0.086	0.2	0.446
hsa-miR-141	hsa-miR-145	0.077	0.205	0.446
hsa-miR-107	hsa-miR-16	0.159	0.159	0.4452
hsa-let-7g	hsa-miR-125b	0.049	0.22	0.445
hsa-miR-181b	hsa-miR-198	0.049	0.22	0.445
hsa-miR-192	hsa-miR-29a	0.049	0.22	0.445
hsa-miR-29a	hsa-miR-7	0.049	0.22	0.445
hsa-miR-132	hsa-miR-34a	0.041	0.224	0.4442
hsa-miR-181a	hsa-miR-19b	0.111	0.185	0.444
hsa-miR-132	hsa-miR-96	0.054	0.216	0.4428
hsa-miR-198	hsa-miR-372	0.054	0.216	0.4428
hsa-let-7a	hsa-miR-302d	0.061	0.212	0.4426
hsa-miR-181a	hsa-miR-30	0.061	0.212	0.4426
hsa-let-7c	hsa-miR-29c	0.023	0.233	0.4424
hsa-miR-29b	hsa-miR-373	0.023	0.233	0.4424
hsa-miR-132	hsa-miR-30	0.026	0.231	0.4418
hsa-miR-146a	hsa-miR-200a	0.089	0.196	0.4418
[truncated: 2,853 more rows]
