# Supplementary material for: Dissection of Protein Interactomics Highlights MicroRNA Synergy
Source: PLoS One. 2013 May 14;8(5):e63342. doi: 10.1371/journal.pone.0063342 (PMC3653946; doi:10.1371/journal.pone.0063342)
Supplement: Table S10 — Results of synergy score calculation in HF. (XLSX) [file pone.0063342.s020.xlsx]

## Sheet: Sheet1
Table S10. Results of synergy score calculation in HF.
miRNA i	miRNA j	TSS	PIS	synergy score
hsa-miR-155	hsa-miR-21	0.347	1.293	2.6744
hsa-miR-146a	hsa-miR-21	0.152	1.367	2.6126
hsa-miR-146a	hsa-miR-155	0.257	1.208	2.4314
hsa-miR-206	hsa-miR-21	0.119	1.245	2.36
hsa-miR-16	hsa-miR-21	0.14	1.187	2.2766
hsa-miR-145	hsa-miR-155	0.184	1.128	2.2144
hsa-miR-145	hsa-miR-21	0.175	1.133	2.2144
hsa-miR-145	hsa-miR-146a	0.117	1.153	2.1924
hsa-miR-1	hsa-miR-21	0.115	1.132	2.1526
hsa-miR-1	hsa-miR-155	0.116	1.092	2.0816
hsa-miR-21	hsa-miR-222	0.199	1.043	2.0764
hsa-let-7a	hsa-miR-145	0.2	1.038	2.0684
hsa-miR-155	hsa-miR-222	0.175	1.042	2.0506
hsa-miR-155	hsa-miR-206	0.151	1.055	2.05
hsa-miR-155	hsa-miR-16	0.155	1.036	2.0198
hsa-miR-145	hsa-miR-206	0.121	1.051	2.0128
hsa-miR-16	hsa-miR-206	0.062	1.077	2.0006
hsa-miR-145	hsa-miR-20a	0.158	1.013	1.9814
hsa-miR-146a	hsa-miR-222	0.087	1.052	1.9806
hsa-miR-206	hsa-miR-222	0.109	1.03	1.963
hsa-miR-21	hsa-miR-221	0.197	0.979	1.9592
hsa-miR-146a	hsa-miR-206	0.106	1.009	1.9222
hsa-miR-200b	hsa-miR-21	0.073	1.015	1.9
hsa-miR-155	hsa-miR-221	0.158	0.966	1.8968
hsa-miR-16	hsa-miR-222	0.131	0.975	1.886
hsa-miR-1	hsa-miR-146a	0.042	1.014	1.8672
hsa-miR-145	hsa-miR-222	0.121	0.97	1.867
hsa-miR-20a	hsa-miR-222	0.099	0.975	1.854
hsa-miR-16	hsa-miR-221	0.139	0.951	1.8508
hsa-miR-146a	hsa-miR-16	0.102	0.964	1.8372
hsa-miR-145	hsa-miR-221	0.109	0.96	1.837
hsa-miR-143	hsa-miR-21	0.143	0.94	1.835
hsa-miR-125b	hsa-miR-145	0.128	0.936	1.8128
hsa-miR-1	hsa-miR-16	0.072	0.967	1.8126
hsa-miR-145	hsa-miR-16	0.142	0.917	1.7926
hsa-miR-206	hsa-miR-20a	0.072	0.952	1.7856
hsa-miR-1	hsa-miR-145	0.079	0.944	1.7782
hsa-miR-126	hsa-miR-21	0.136	0.912	1.7776
hsa-miR-1	hsa-miR-206	0.181	0.879	1.7632
hsa-let-7a	hsa-miR-21	0.149	0.896	1.7618
hsa-miR-155	hsa-miR-20a	0.142	0.898	1.7584
hsa-let-7a	hsa-miR-222	0.102	0.92	1.758
hsa-miR-20a	hsa-miR-21	0.141	0.898	1.7574
hsa-miR-21	hsa-miR-29b	0.101	0.919	1.7552
hsa-miR-146a	hsa-miR-221	0.086	0.922	1.7456
hsa-miR-145	hsa-miR-26a	0.162	0.878	1.7424
hsa-miR-126	hsa-miR-222	0.133	0.893	1.7404
hsa-miR-200c	hsa-miR-21	0.081	0.919	1.7352
hsa-miR-125b	hsa-miR-21	0.131	0.89	1.733
hsa-miR-206	hsa-miR-221	0.087	0.913	1.7304
hsa-miR-200b	hsa-miR-222	0.071	0.917	1.7216
hsa-let-7a	hsa-miR-146a	0.1	0.9	1.72
hsa-miR-125b	hsa-miR-206	0.103	0.897	1.7176
hsa-miR-145	hsa-miR-15a	0.158	0.863	1.7114
hsa-miR-1	hsa-miR-222	0.132	0.876	1.7088
hsa-miR-143	hsa-miR-145	0.343	0.757	1.7056
hsa-miR-125b	hsa-miR-222	0.103	0.887	1.6996
hsa-miR-126	hsa-miR-155	0.128	0.872	1.6976
hsa-miR-15a	hsa-miR-21	0.128	0.872	1.6976
hsa-miR-20a	hsa-miR-221	0.084	0.892	1.6896
hsa-miR-125b	hsa-miR-16	0.167	0.842	1.6826
hsa-miR-145	hsa-miR-223	0.177	0.835	1.68
hsa-miR-145	hsa-miR-182	0.167	0.833	1.6664
hsa-miR-125b	hsa-miR-146a	0.053	0.895	1.664
hsa-let-7a	hsa-miR-16	0.171	0.829	1.6632
hsa-miR-206	hsa-miR-223	0.093	0.872	1.6626
hsa-miR-143	hsa-miR-155	0.119	0.852	1.6526
hsa-miR-155	hsa-miR-200b	0.074	0.875	1.649
hsa-miR-155	hsa-miR-15a	0.144	0.829	1.6362
hsa-miR-126	hsa-miR-145	0.12	0.84	1.632
hsa-miR-146a	hsa-miR-223	0.103	0.845	1.624
hsa-miR-200c	hsa-miR-222	0.169	0.805	1.618
hsa-miR-125b	hsa-miR-155	0.109	0.837	1.6156
hsa-miR-126	hsa-miR-221	0.147	0.813	1.6104
hsa-let-7a	hsa-miR-150	0.203	0.781	1.6088
hsa-let-7a	hsa-miR-20a	0.138	0.815	1.605
hsa-miR-155	hsa-miR-200c	0.066	0.854	1.6032
hsa-miR-200b	hsa-miR-26a	0.14	0.807	1.5926
hsa-miR-200c	hsa-miR-206	0.071	0.845	1.592
hsa-let-7a	hsa-miR-16-1	0.143	0.804	1.5902
hsa-miR-146a	hsa-miR-20a	0.074	0.842	1.5896
hsa-let-7a	hsa-miR-126	0.094	0.828	1.5844
hsa-miR-145	hsa-miR-181a	0.134	0.805	1.583
hsa-miR-15a	hsa-miR-206	0.078	0.835	1.581
hsa-miR-15a	hsa-miR-16	0.412	0.649	1.5802
hsa-miR-200b	hsa-miR-206	0.084	0.831	1.5798
hsa-miR-145	hsa-miR-16-1	0.147	0.794	1.5762
hsa-let-7a	hsa-miR-221	0.126	0.805	1.575
hsa-miR-145	hsa-miR-150	0.167	0.782	1.5746
hsa-miR-223	hsa-miR-7	0.102	0.816	1.5708
hsa-miR-126	hsa-miR-146a	0.114	0.807	1.5666
hsa-miR-205	hsa-miR-21	0.168	0.776	1.5648
hsa-miR-146a	hsa-miR-200b	0.084	0.821	1.5618
hsa-let-7a	hsa-miR-155	0.133	0.793	1.5604
hsa-let-7a	hsa-miR-206	0.078	0.822	1.5576
hsa-miR-125b	hsa-miR-143	0.111	0.802	1.5546
hsa-miR-125b	hsa-miR-200b	0.104	0.805	1.553
hsa-miR-126	hsa-miR-206	0.104	0.805	1.553
hsa-let-7a	hsa-miR-7	0.096	0.808	1.5504
hsa-miR-143	hsa-miR-206	0.105	0.802	1.5486
hsa-miR-200c	hsa-miR-20a	0.063	0.825	1.548
hsa-miR-125b	hsa-miR-20a	0.135	0.784	1.5462
hsa-miR-143	hsa-miR-146a	0.091	0.808	1.5454
hsa-miR-200b	hsa-miR-221	0.058	0.826	1.5448
hsa-miR-15a	hsa-miR-222	0.156	0.771	1.5438
hsa-miR-200a	hsa-miR-429	0.429	0.619	1.5432
hsa-miR-21	hsa-miR-34a	0.17	0.759	1.5362
hsa-miR-155	hsa-miR-223	0.128	0.782	1.5356
hsa-miR-206	hsa-miR-26a	0.036	0.833	1.5354
hsa-miR-145	hsa-miR-200b	0.113	0.788	1.5314
hsa-miR-222	hsa-miR-34a	0.125	0.781	1.5308
hsa-miR-150	hsa-miR-21	0.12	0.782	1.5276
hsa-miR-146a	hsa-miR-34a	0.09	0.793	1.5174
hsa-miR-125b	hsa-miR-16-1	0.121	0.773	1.5124
hsa-miR-21	hsa-miR-26a	0.116	0.775	1.511
hsa-miR-155	hsa-miR-16-1	0.089	0.79	1.511
hsa-miR-1	hsa-miR-125b	0.073	0.797	1.5076
hsa-miR-146a	hsa-miR-150	0.105	0.779	1.5072
hsa-miR-155	hsa-miR-34a	0.108	0.777	1.5066
hsa-miR-150	hsa-miR-155	0.13	0.763	1.5034
hsa-miR-20a	hsa-miR-26a	0.103	0.776	1.4998
hsa-miR-205	hsa-miR-222	0.127	0.759	1.4932
hsa-miR-145	hsa-miR-205	0.128	0.756	1.4888
hsa-miR-182	hsa-miR-7	0.071	0.786	1.4858
hsa-miR-126	hsa-miR-20a	0.148	0.741	1.4818
hsa-miR-16-1	hsa-miR-206	0.068	0.784	1.4792
hsa-miR-125b	hsa-miR-221	0.102	0.765	1.479
hsa-miR-16-1	hsa-miR-26a	0.125	0.75	1.475
hsa-let-7a	hsa-miR-143	0.176	0.721	1.4738
hsa-miR-16-1	hsa-miR-222	0.097	0.764	1.4722
hsa-miR-1	hsa-miR-221	0.104	0.76	1.472
hsa-miR-21	hsa-miR-223	0.102	0.759	1.4682
hsa-miR-16	hsa-miR-20a	0.127	0.745	1.468
hsa-let-7a	hsa-miR-223	0.179	0.716	1.4678
hsa-let-7a	hsa-miR-200a	0.07	0.772	1.4596
hsa-miR-143	hsa-miR-20a	0.091	0.758	1.4554
hsa-miR-21	hsa-miR-29a	0.076	0.766	1.4548
hsa-let-7a	hsa-miR-200b	0.103	0.75	1.453
hsa-miR-205	hsa-miR-20a	0.1	0.75	1.45
hsa-miR-145	hsa-miR-34a	0.115	0.74	1.447
hsa-miR-141	hsa-miR-200b	0.161	0.714	1.4462
hsa-miR-200a	hsa-miR-200b	0.286	0.643	1.4434
hsa-miR-132	hsa-miR-146a	0.169	0.708	1.4434
hsa-miR-132	hsa-miR-21	0.072	0.761	1.4418
hsa-miR-15a	hsa-miR-221	0.167	0.708	1.4414
hsa-miR-141	hsa-miR-21	0.091	0.75	1.441
hsa-miR-141	hsa-miR-200c	0.204	0.685	1.437
hsa-miR-155	hsa-miR-29b	0.087	0.747	1.4316
hsa-miR-125b	hsa-miR-200a	0.109	0.734	1.4302
hsa-miR-20a	hsa-miR-223	0.109	0.734	1.4302
hsa-miR-126	hsa-miR-7	0.125	0.725	1.43
hsa-miR-16-1	hsa-miR-21	0.088	0.744	1.4272
hsa-miR-200b	hsa-miR-20a	0.098	0.738	1.4264
hsa-miR-145	hsa-miR-7	0.145	0.71	1.423
hsa-miR-16-1	hsa-miR-221	0.127	0.718	1.4194
hsa-let-7a	hsa-miR-1	0.08	0.743	1.4174
hsa-let-7a	hsa-miR-182	0.148	0.705	1.417
hsa-miR-16-1	hsa-miR-7	0.054	0.757	1.4166
hsa-miR-16-1	hsa-miR-20a	0.12	0.72	1.416
hsa-miR-125b	hsa-miR-182	0.111	0.722	1.4106
hsa-miR-19a	hsa-miR-20a	0.111	0.722	1.4106
hsa-let-7a	hsa-miR-125b	0.195	0.675	1.41
hsa-miR-200c	hsa-miR-221	0.11	0.72	1.406
hsa-miR-206	hsa-miR-9	0.061	0.745	1.402
hsa-miR-146a	hsa-miR-15a	0.06	0.744	1.3992
hsa-let-7a	hsa-miR-15a	0.157	0.687	1.3936
hsa-miR-125b	hsa-miR-200c	0.063	0.738	1.3914
hsa-miR-1	hsa-miR-29b	0.048	0.746	1.3908
hsa-miR-132	hsa-miR-145	0.084	0.723	1.3854
hsa-miR-125b	hsa-miR-15a	0.116	0.705	1.385
hsa-miR-132	hsa-miR-155	0.114	0.705	1.383
hsa-miR-146a	hsa-miR-16-1	0.057	0.736	1.3818
hsa-miR-1	hsa-miR-223	0.063	0.732	1.3806
hsa-miR-222	hsa-miR-29b	0.059	0.733	1.3784
hsa-miR-126	hsa-miR-223	0.117	0.7	1.377
hsa-miR-200b	hsa-miR-205	0.117	0.7	1.377
hsa-miR-205	hsa-miR-206	0.035	0.744	1.3742
hsa-miR-21	hsa-miR-9	0.103	0.705	1.372
hsa-miR-125b	hsa-miR-126	0.081	0.716	1.3698
hsa-miR-146a	hsa-miR-200c	0.073	0.719	1.3672
hsa-miR-182	hsa-miR-222	0.149	0.676	1.3658
hsa-miR-125b	hsa-miR-141	0.093	0.707	1.3656
hsa-miR-122	hsa-miR-145	0.209	0.642	1.3646
hsa-miR-143	hsa-miR-16	0.11	0.697	1.3646
hsa-miR-200a	hsa-miR-206	0.118	0.691	1.3618
hsa-miR-145	hsa-miR-22	0.111	0.694	1.3602
hsa-miR-126	hsa-miR-200c	0.086	0.707	1.3586
hsa-miR-16	hsa-miR-182	0.121	0.687	1.3576
hsa-miR-155	hsa-miR-9	0.103	0.697	1.3576
hsa-miR-1	hsa-miR-15a	0.063	0.719	1.3572
hsa-miR-143	hsa-miR-222	0.131	0.679	1.3532
hsa-miR-155	hsa-miR-182	0.102	0.695	1.353
hsa-miR-222	hsa-miR-223	0.093	0.698	1.3494
hsa-miR-145	hsa-miR-9	0.073	0.708	1.3474
hsa-miR-200b	hsa-miR-20b	0.047	0.721	1.3448
hsa-miR-145	hsa-miR-19a	0.051	0.718	1.3434
hsa-miR-16	hsa-miR-200b	0.105	0.686	1.3398
hsa-miR-20a	hsa-miR-372	0.178	0.644	1.3372
hsa-miR-21	hsa-miR-29c	0.047	0.716	1.3358
hsa-miR-200a	hsa-miR-21	0.099	0.686	1.3338
hsa-miR-205	hsa-miR-221	0.111	0.679	1.3332
hsa-miR-146a	hsa-miR-9	0.114	0.676	1.3308
hsa-miR-17-5p	hsa-miR-222	0.072	0.699	1.3302
hsa-miR-221	hsa-miR-34a	0.124	0.67	1.33
hsa-miR-182	hsa-miR-20a	0.107	0.679	1.3292
hsa-miR-141	hsa-miR-145	0.062	0.704	1.3292
hsa-miR-126	hsa-miR-16	0.099	0.683	1.3284
hsa-miR-143	hsa-miR-26a	0.077	0.692	1.3226
hsa-miR-22	hsa-miR-26a	0.143	0.653	1.3184
hsa-miR-146a	hsa-miR-182	0.065	0.696	1.3178
hsa-miR-205	hsa-miR-7	0.065	0.696	1.3178
hsa-miR-126	hsa-miR-26a	0.053	0.702	1.3166
hsa-miR-125b	hsa-miR-150	0.115	0.667	1.3156
hsa-miR-126	hsa-miR-22	0.102	0.673	1.3134
hsa-miR-126	hsa-miR-19a	0.057	0.698	1.3134
hsa-miR-20b	hsa-miR-222	0.047	0.703	1.3124
hsa-let-7a	hsa-miR-141	0.075	0.687	1.3116
hsa-miR-22	hsa-miR-7	0.079	0.684	1.3102
hsa-miR-20b	hsa-miR-429	0.05	0.7	1.31
hsa-miR-206	hsa-miR-34a	0.049	0.699	1.3072
hsa-let-7a	hsa-miR-200c	0.071	0.686	1.3058
hsa-miR-126	hsa-miR-200b	0.105	0.667	1.3056
hsa-miR-222	hsa-miR-7	0.059	0.691	1.3028
hsa-miR-150	hsa-miR-222	0.108	0.663	1.3014
hsa-let-7a	hsa-miR-9	0.099	0.667	1.2996
hsa-miR-221	hsa-miR-29b	0.069	0.683	1.2984
hsa-miR-141	hsa-miR-206	0.074	0.679	1.2962
hsa-miR-155	hsa-miR-26a	0.109	0.659	1.2952
hsa-miR-182	hsa-miR-21	0.118	0.654	1.2952
hsa-miR-20a	hsa-miR-7	0.089	0.667	1.2896
hsa-miR-20a	hsa-miR-24	0.056	0.685	1.289
hsa-miR-146a	hsa-miR-29b	0.053	0.684	1.2842
hsa-miR-182	hsa-miR-206	0.076	0.671	1.2838
hsa-miR-181a	hsa-miR-7	0.038	0.692	1.2836
hsa-miR-125b	hsa-miR-181a	0.113	0.65	1.283
hsa-miR-200a	hsa-miR-26a	0.109	0.652	1.2826
hsa-miR-1	hsa-miR-200b	0.065	0.676	1.2818
hsa-miR-1	hsa-miR-143	0.081	0.667	1.2816
hsa-miR-16	hsa-miR-34a	0.136	0.636	1.2808
hsa-miR-20a	hsa-miR-29b	0.037	0.691	1.2808
hsa-miR-1	hsa-miR-126	0.078	0.667	1.2786
hsa-miR-126	hsa-miR-205	0.069	0.672	1.2786
hsa-miR-15a	hsa-miR-20a	0.114	0.646	1.2768
hsa-miR-155	hsa-miR-198	0.076	0.667	1.2766
hsa-miR-142-3p	hsa-miR-20b	0.034	0.69	1.276
hsa-let-7a	hsa-miR-214	0.085	0.661	1.2748
hsa-miR-132	hsa-miR-16-1	0.074	0.667	1.2746
hsa-miR-181b	hsa-miR-21	0.076	0.664	1.2712
hsa-miR-155	hsa-miR-181a	0.079	0.662	1.2706
hsa-miR-17-5p	hsa-miR-206	0.035	0.686	1.2698
hsa-miR-1	hsa-miR-200c	0.036	0.685	1.269
hsa-miR-150	hsa-miR-206	0.082	0.659	1.2682
hsa-miR-181a	hsa-miR-21	0.086	0.655	1.265
hsa-miR-145	hsa-miR-17-5p	0.143	0.623	1.2644
hsa-miR-222	hsa-miR-26a	0.048	0.675	1.263
hsa-miR-200b	hsa-miR-22	0.093	0.648	1.2594
hsa-miR-125b	hsa-miR-205	0.091	0.649	1.2592
hsa-miR-1	hsa-miR-34a	0.064	0.664	1.2592
hsa-miR-132	hsa-miR-20a	0.03	0.682	1.2576
hsa-miR-126	hsa-miR-183	0.082	0.653	1.2574
hsa-miR-15b	hsa-miR-16	0.278	0.544	1.2572
hsa-miR-132	hsa-miR-206	0.071	0.659	1.2572
hsa-miR-200c	hsa-miR-205	0.117	0.633	1.2564
hsa-miR-145	hsa-miR-214	0.068	0.658	1.2524
hsa-miR-15a	hsa-miR-7	0.076	0.652	1.2496
hsa-miR-17-5p	hsa-miR-200c	0.031	0.677	1.2496
hsa-miR-1	hsa-miR-20a	0.075	0.651	1.2468
hsa-miR-16-1	hsa-miR-182	0.182	0.591	1.2458
hsa-miR-206	hsa-miR-29b	0.039	0.67	1.245
hsa-miR-141	hsa-miR-7	0.044	0.667	1.2446
hsa-miR-16	hsa-miR-16-1	0.154	0.604	1.2412
hsa-miR-145	hsa-miR-200a	0.103	0.632	1.2406
hsa-miR-203	hsa-miR-222	0.103	0.632	1.2406
hsa-miR-183	hsa-miR-200c	0.074	0.648	1.2404
hsa-miR-145	hsa-miR-200c	0.06	0.655	1.239
hsa-miR-150	hsa-miR-20a	0.095	0.635	1.238
hsa-miR-150	hsa-miR-221	0.094	0.635	1.237
hsa-miR-141	hsa-miR-20a	0.067	0.65	1.237
hsa-miR-146a	hsa-miR-26a	0.031	0.67	1.237
hsa-miR-183	hsa-miR-21	0.07	0.648	1.2364
hsa-let-7a	hsa-miR-26a	0.091	0.636	1.2358
hsa-miR-16	hsa-miR-181a	0.091	0.636	1.2358
hsa-miR-181b	hsa-miR-222	0.091	0.636	1.2358
hsa-miR-200a	hsa-miR-7	0.091	0.636	1.2358
hsa-miR-132	hsa-miR-222	0.071	0.647	1.2356
hsa-miR-29a	hsa-miR-29b	0.492	0.413	1.2354
hsa-miR-1	hsa-miR-9	0.049	0.659	1.2352
hsa-miR-26a	hsa-miR-7	0.022	0.674	1.2352
hsa-miR-125b	hsa-miR-29b	0.085	0.638	1.2334
hsa-miR-125b	hsa-miR-223	0.099	0.63	1.233
hsa-miR-221	hsa-miR-7	0.058	0.652	1.2316
hsa-miR-125b	hsa-miR-30	0.056	0.653	1.2314
hsa-miR-182	hsa-miR-221	0.147	0.6	1.227
hsa-miR-206	hsa-miR-22	0.066	0.645	1.227
hsa-miR-222	hsa-miR-30	0.066	0.645	1.227
hsa-miR-206	hsa-miR-24	0.026	0.667	1.2266
hsa-miR-16	hsa-miR-200c	0.074	0.639	1.2242
hsa-miR-16-1	hsa-miR-22	0.171	0.585	1.224
hsa-miR-29a	hsa-miR-29c	0.635	0.327	1.2236
hsa-miR-143	hsa-miR-7	0.122	0.612	1.2236
hsa-miR-16	hsa-miR-29b	0.081	0.634	1.2222
hsa-miR-19a	hsa-miR-19b	0.581	0.355	1.22
hsa-miR-142-3p	hsa-miR-20a	0.106	0.617	1.2166
hsa-miR-143	hsa-miR-221	0.143	0.595	1.214
hsa-miR-155	hsa-miR-29a	0.076	0.632	1.2136
hsa-miR-17-5p	hsa-miR-200b	0.081	0.629	1.2132
hsa-miR-155	hsa-miR-17-5p	0.124	0.605	1.213
hsa-miR-1	hsa-miR-150	0.073	0.633	1.2124
hsa-miR-146a	hsa-miR-17-5p	0.074	0.632	1.2116
hsa-miR-122	hsa-miR-7	0.024	0.659	1.2102
hsa-miR-203	hsa-miR-24	0.103	0.615	1.21
hsa-let-7a	hsa-miR-203	0.2	0.56	1.208
hsa-miR-143	hsa-miR-16-1	0.127	0.6	1.207
hsa-miR-19b	hsa-miR-20a	0.078	0.627	1.2066
hsa-let-7a	hsa-miR-205	0.104	0.612	1.2056
hsa-miR-143	hsa-miR-29b	0.125	0.6	1.205
hsa-miR-183	hsa-miR-222	0.096	0.616	1.2048
hsa-miR-145	hsa-miR-29b	0.14	0.591	1.2038
hsa-miR-200a	hsa-miR-222	0.118	0.603	1.2034
hsa-miR-1	hsa-miR-205	0.046	0.642	1.2016
hsa-miR-200a	hsa-miR-205	0.128	0.596	1.2008
hsa-miR-181b	hsa-miR-205	0.052	0.638	1.2004
hsa-miR-150	hsa-miR-7	0.061	0.633	1.2004
hsa-miR-20a	hsa-miR-29a	0.041	0.644	1.2002
hsa-miR-132	hsa-miR-223	0.106	0.606	1.1968
hsa-miR-15a	hsa-miR-182	0.183	0.563	1.1964
hsa-miR-126	hsa-miR-16-1	0.156	0.578	1.1964
hsa-miR-200a	hsa-miR-22	0.098	0.61	1.196
hsa-miR-155	hsa-miR-181b	0.069	0.626	1.1958
hsa-miR-181a	hsa-miR-20a	0.076	0.621	1.1938
hsa-let-7a	hsa-miR-181b	0.131	0.59	1.193
hsa-miR-21	hsa-miR-22	0.087	0.614	1.1922
hsa-miR-142-3p	hsa-miR-222	0.103	0.603	1.1884
hsa-miR-183	hsa-miR-206	0.039	0.636	1.1838
hsa-miR-20a	hsa-miR-20b	0.257	0.514	1.1822
hsa-miR-203	hsa-miR-20a	0.238	0.524	1.1812
hsa-miR-150	hsa-miR-16	0.157	0.569	1.1812
hsa-miR-125b	hsa-miR-26a	0.108	0.595	1.179
hsa-miR-122	hsa-miR-20a	0.054	0.625	1.179
hsa-miR-145	hsa-miR-203	0.104	0.597	1.1786
hsa-miR-145	hsa-miR-15b	0.035	0.635	1.178
hsa-miR-126	hsa-miR-372	0.114	0.591	1.1778
hsa-miR-126	hsa-miR-132	0.067	0.617	1.1776
hsa-miR-141	hsa-miR-222	0.115	0.59	1.177
hsa-miR-125b	hsa-miR-24	0.071	0.614	1.1762
hsa-miR-20b	hsa-miR-372	0.24	0.52	1.176
hsa-miR-200c	hsa-miR-26a	0.032	0.635	1.175
hsa-miR-16-1	hsa-miR-20b	0.03	0.636	1.1748
hsa-miR-182	hsa-miR-205	0.127	0.582	1.1746
hsa-miR-200b	hsa-miR-24	0.074	0.611	1.1738
hsa-miR-221	hsa-miR-223	0.105	0.593	1.1724
hsa-miR-145	hsa-miR-183	0.097	0.597	1.1716
hsa-miR-16-1	hsa-miR-205	0.143	0.571	1.1708
hsa-miR-145	hsa-miR-27a	0.067	0.613	1.1704
hsa-miR-145	hsa-miR-181b	0.122	0.581	1.1678
hsa-miR-200c	hsa-miR-20b	0.023	0.636	1.1678
hsa-miR-15a	hsa-miR-16-1	0.393	0.429	1.1652
hsa-miR-17-5p	hsa-miR-21	0.132	0.574	1.1652
hsa-miR-15a	hsa-miR-26a	0.103	0.59	1.165
hsa-miR-223	hsa-miR-26a	0.131	0.574	1.1642
hsa-miR-17-5p	hsa-miR-221	0.071	0.607	1.1636
hsa-miR-125b	hsa-miR-181b	0.068	0.608	1.1624
hsa-miR-155	hsa-miR-29c	0.048	0.619	1.1622
hsa-miR-155	hsa-miR-183	0.071	0.606	1.1618
hsa-miR-146a	hsa-miR-181a	0.049	0.618	1.1614
hsa-miR-29b	hsa-miR-29c	0.603	0.31	1.161
hsa-miR-15b	hsa-miR-206	0.023	0.632	1.1606
hsa-miR-150	hsa-miR-182	0.161	0.554	1.1582
hsa-miR-221	hsa-miR-26a	0.035	0.624	1.1582
hsa-miR-155	hsa-miR-22	0.087	0.595	1.158
hsa-miR-1	hsa-miR-29c	0.051	0.615	1.158
hsa-let-7a	hsa-miR-34a	0.107	0.583	1.1564
hsa-miR-222	hsa-miR-9	0.04	0.62	1.156
hsa-miR-155	hsa-miR-19a	0.086	0.594	1.1552
hsa-miR-122	hsa-miR-16-1	0.167	0.548	1.1534
hsa-miR-181a	hsa-miR-206	0.056	0.607	1.1486
hsa-miR-16	hsa-miR-195	0.228	0.511	1.1478
hsa-miR-20b	hsa-miR-221	0.03	0.621	1.1478
hsa-miR-200b	hsa-miR-203	0.082	0.592	1.1476
hsa-miR-20a	hsa-miR-22	0.094	0.585	1.147
hsa-miR-20a	hsa-miR-9	0.11	0.575	1.145
hsa-miR-125b	hsa-miR-34a	0.144	0.556	1.1448
hsa-miR-19a	hsa-miR-222	0.122	0.568	1.1444
hsa-miR-222	hsa-miR-372	0.188	0.531	1.1438
hsa-miR-200b	hsa-miR-7	0.087	0.587	1.1436
hsa-miR-146a	hsa-miR-205	0.041	0.612	1.1426
hsa-miR-125b	hsa-miR-17-5p	0.091	0.584	1.1422
hsa-miR-145	hsa-miR-29c	0.09	0.584	1.1412
hsa-miR-192	hsa-miR-200c	0.159	0.545	1.14
hsa-miR-198	hsa-miR-21	0.059	0.6	1.139
hsa-miR-141	hsa-miR-155	0.1	0.577	1.1386
hsa-miR-200b	hsa-miR-29b	0.049	0.605	1.138
hsa-miR-143	hsa-miR-200b	0.09	0.582	1.1376
hsa-let-7a	hsa-miR-181a	0.145	0.551	1.1368
hsa-miR-122	hsa-miR-206	0.051	0.603	1.1364
hsa-miR-155	hsa-miR-200a	0.1	0.575	1.135
hsa-miR-203	hsa-miR-21	0.1	0.575	1.135
hsa-miR-16-1	hsa-miR-200b	0.096	0.577	1.1346
hsa-miR-200c	hsa-miR-223	0.029	0.614	1.1342
hsa-miR-125b	hsa-miR-15b	0.063	0.595	1.134
hsa-miR-222	hsa-miR-24	0.026	0.615	1.133
hsa-miR-7	hsa-miR-98	0.083	0.583	1.1324
hsa-miR-19a	hsa-miR-200c	0.13	0.556	1.1308
hsa-miR-16	hsa-miR-205	0.117	0.563	1.1304
hsa-miR-141	hsa-miR-143	0.077	0.585	1.13
hsa-miR-146a	hsa-miR-29c	0.037	0.607	1.1296
hsa-miR-222	hsa-miR-373	0.044	0.603	1.1294
hsa-miR-20a	hsa-miR-34a	0.09	0.577	1.1286
hsa-miR-16	hsa-miR-22	0.059	0.594	1.1282
hsa-miR-221	hsa-miR-9	0.04	0.604	1.1272
hsa-miR-155	hsa-miR-205	0.115	0.562	1.1266
hsa-miR-1	hsa-miR-16-1	0.061	0.592	1.1266
hsa-miR-222	hsa-miR-29a	0.042	0.6	1.122
hsa-miR-19a	hsa-miR-206	0.051	0.595	1.122
hsa-miR-27a	hsa-miR-7	0.079	0.579	1.1212
hsa-miR-221	hsa-miR-372	0.167	0.53	1.121
hsa-miR-150	hsa-miR-34a	0.128	0.551	1.1198
hsa-miR-192	hsa-miR-21	0.092	0.571	1.1198
hsa-miR-126	hsa-miR-182	0.115	0.558	1.1194
hsa-miR-126	hsa-miR-29b	0.053	0.592	1.1186
hsa-let-7a	hsa-miR-29b	0.15	0.538	1.1184
hsa-miR-145	hsa-miR-29a	0.054	0.591	1.1178
hsa-miR-146a	hsa-miR-183	0.045	0.596	1.1178
hsa-miR-143	hsa-miR-205	0.059	0.588	1.1174
hsa-miR-15b	hsa-miR-200b	0.047	0.594	1.1162
hsa-miR-122	hsa-miR-21	0.094	0.567	1.1146
hsa-miR-1	hsa-miR-17-5p	0.086	0.571	1.1138
hsa-miR-146a	hsa-miR-24	0.033	0.6	1.113
hsa-miR-205	hsa-miR-26a	0.164	0.527	1.1126
hsa-miR-198	hsa-miR-206	0.387	0.403	1.1124
hsa-miR-142-5p	hsa-miR-20a	0.023	0.605	1.112
hsa-miR-125b	hsa-miR-27a	0.07	0.577	1.1086
hsa-miR-146a	hsa-miR-19a	0.067	0.578	1.1074
hsa-miR-182	hsa-miR-22	0.149	0.532	1.1066
hsa-miR-181b	hsa-miR-221	0.09	0.564	1.1052
hsa-miR-15a	hsa-miR-15b	0.257	0.471	1.1048
hsa-miR-182	hsa-miR-19a	0.037	0.593	1.1044
hsa-miR-141	hsa-miR-16	0.076	0.571	1.1038
hsa-miR-1	hsa-miR-132	0.055	0.582	1.1026
hsa-miR-29c	hsa-miR-7	0.055	0.582	1.1026
hsa-miR-200a	hsa-miR-200c	0.125	0.542	1.1006
hsa-miR-182	hsa-miR-200b	0.05	0.583	1.0994
hsa-miR-205	hsa-miR-223	0.127	0.54	1.099
hsa-miR-200a	hsa-miR-221	0.085	0.563	1.0984
hsa-miR-145	hsa-miR-195	0.036	0.59	1.098
hsa-miR-125b	hsa-miR-7	0.081	0.565	1.098
hsa-miR-150	hsa-miR-16-1	0.113	0.547	1.0976
hsa-miR-142-3p	hsa-miR-21	0.073	0.569	1.0972
hsa-miR-141	hsa-miR-203	0.064	0.574	1.0972
hsa-miR-124	hsa-miR-21	0.042	0.585	1.095
hsa-let-7a	hsa-miR-19a	0.133	0.533	1.0924
hsa-miR-143	hsa-miR-182	0.133	0.533	1.0924
hsa-miR-200b	hsa-miR-223	0.059	0.574	1.0922
hsa-miR-146a	hsa-miR-29a	0.057	0.575	1.092
hsa-miR-195	hsa-miR-20a	0.085	0.559	1.0912
hsa-miR-146a	hsa-miR-373	0.063	0.57	1.089
hsa-miR-16	hsa-miR-17-5p	0.095	0.552	1.0886
hsa-miR-181b	hsa-miR-26a	0.073	0.564	1.0882
hsa-miR-203	hsa-miR-26a	0.02	0.592	1.0856
hsa-miR-132	hsa-miR-16	0.093	0.551	1.0848
hsa-miR-16	hsa-miR-26a	0.066	0.566	1.0848
hsa-let-7a	hsa-miR-22	0.082	0.557	1.0846
hsa-miR-125b	hsa-miR-132	0.062	0.568	1.0844
hsa-miR-195	hsa-miR-7	0.044	0.578	1.0844
hsa-miR-16	hsa-miR-30	0.092	0.551	1.0838
hsa-miR-126	hsa-miR-27a	0.059	0.569	1.0832
hsa-miR-181b	hsa-miR-7	0.073	0.561	1.0828
hsa-miR-222	hsa-miR-29c	0.065	0.565	1.082
hsa-miR-30	hsa-miR-7	0.108	0.541	1.0818
hsa-miR-132	hsa-miR-15a	0.084	0.554	1.0812
hsa-miR-143	hsa-miR-150	0.21	0.484	1.0812
hsa-miR-192	hsa-miR-222	0.074	0.559	1.0802
hsa-miR-200c	hsa-miR-372	0.2	0.489	1.0802
hsa-miR-200b	hsa-miR-200c	0.36	0.4	1.08
hsa-miR-200a	hsa-miR-20a	0.104	0.542	1.0796
hsa-miR-200c	hsa-miR-203	0.104	0.542	1.0796
hsa-miR-146a	hsa-miR-198	0.1	0.544	1.0792
hsa-miR-143	hsa-miR-34a	0.123	0.531	1.0788
hsa-miR-16-1	hsa-miR-24	0.022	0.587	1.0786
hsa-miR-182	hsa-miR-26a	0.111	0.537	1.0776
hsa-miR-21	hsa-miR-7	0.066	0.562	1.0776
hsa-miR-122	hsa-miR-125b	0.1	0.543	1.0774
hsa-miR-101	hsa-miR-206	0.026	0.584	1.0772
hsa-miR-200b	hsa-miR-372	0.038	0.577	1.0766
hsa-miR-206	hsa-miR-27a	0.038	0.577	1.0766
hsa-miR-15b	hsa-miR-20b	0.048	0.571	1.0758
hsa-miR-222	hsa-miR-429	0.048	0.571	1.0758
hsa-miR-145	hsa-miR-24	0.013	0.59	1.075
hsa-miR-148a	hsa-miR-21	0.077	0.554	1.0742
hsa-miR-155	hsa-miR-30	0.03	0.579	1.0722
hsa-miR-181b	hsa-miR-200c	0.107	0.536	1.0718
hsa-miR-150	hsa-miR-26a	0.098	0.541	1.0718
hsa-miR-29b	hsa-miR-7	0.098	0.541	1.0718
hsa-miR-29b	hsa-miR-9	0.065	0.559	1.0712
hsa-miR-142-3p	hsa-miR-221	0.118	0.529	1.0702
hsa-miR-20a	hsa-miR-29c	0.042	0.569	1.0662
hsa-miR-221	hsa-miR-30	0.051	0.564	1.0662
hsa-miR-183	hsa-miR-221	0.08	0.547	1.0646
hsa-miR-155	hsa-miR-203	0.083	0.545	1.064
hsa-miR-142-5p	hsa-miR-20b	0	0.591	1.0638
hsa-miR-126	hsa-miR-143	0.133	0.517	1.0636
hsa-miR-21	hsa-miR-24	0.046	0.565	1.063
hsa-miR-19a	hsa-miR-21	0.085	0.543	1.0624
hsa-miR-1	hsa-miR-181a	0.072	0.55	1.062
hsa-miR-143	hsa-miR-223	0.149	0.507	1.0616
hsa-miR-146a	hsa-miR-22	0.033	0.571	1.0608
hsa-miR-16-1	hsa-miR-203	0.135	0.514	1.0602
hsa-miR-19a	hsa-miR-221	0.135	0.514	1.0602
hsa-miR-106b	hsa-miR-145	0.043	0.565	1.06
hsa-miR-15a	hsa-miR-29b	0.104	0.531	1.0598
hsa-miR-16-1	hsa-miR-223	0.271	0.438	1.0594
hsa-miR-15a	hsa-miR-195	0.265	0.441	1.0588
hsa-miR-221	hsa-miR-29a	0.053	0.558	1.0574
hsa-miR-132	hsa-miR-200a	0.038	0.566	1.0568
hsa-miR-143	hsa-miR-200c	0.09	0.537	1.0566
hsa-miR-132	hsa-miR-221	0.082	0.541	1.0558
hsa-miR-15b	hsa-miR-21	0.035	0.567	1.0556
hsa-miR-198	hsa-miR-222	0.036	0.566	1.0548
hsa-miR-34a	hsa-miR-7	0.097	0.532	1.0546
hsa-miR-125b	hsa-miR-19a	0.068	0.548	1.0544
hsa-miR-125b	hsa-miR-142-3p	0.111	0.524	1.0542
hsa-miR-125b	hsa-miR-203	0.111	0.524	1.0542
hsa-miR-206	hsa-miR-373	0.044	0.559	1.0502
hsa-miR-122	hsa-miR-182	0.17	0.489	1.0502
hsa-miR-122	hsa-miR-222	0.079	0.539	1.0492
hsa-miR-122	hsa-miR-155	0.07	0.543	1.0474
hsa-miR-21	hsa-miR-429	0.034	0.563	1.0474
hsa-miR-141	hsa-miR-221	0.1	0.525	1.045
hsa-miR-145	hsa-miR-20b	0.031	0.563	1.0444
hsa-miR-198	hsa-miR-20a	0.068	0.542	1.0436
hsa-miR-148a	hsa-miR-222	0.012	0.573	1.0434
hsa-miR-181a	hsa-miR-182	0.098	0.525	1.043
hsa-miR-206	hsa-miR-7	0.075	0.537	1.0416
hsa-miR-192	hsa-miR-20a	0.163	0.488	1.0414
hsa-miR-150	hsa-miR-15a	0.152	0.494	1.0412
hsa-miR-1	hsa-miR-29a	0.042	0.555	1.041
hsa-let-7a	hsa-miR-132	0.101	0.522	1.0406
hsa-miR-203	hsa-miR-221	0.101	0.522	1.0406
hsa-miR-15b	hsa-miR-195	0.306	0.408	1.0404
hsa-miR-21	hsa-miR-30	0.045	0.553	1.0404
hsa-miR-141	hsa-miR-20b	0.05	0.55	1.04
hsa-let-7a	hsa-miR-24	0.066	0.541	1.0398
hsa-miR-141	hsa-miR-26a	0.107	0.518	1.0394
hsa-miR-181b	hsa-miR-200b	0.107	0.518	1.0394
hsa-miR-22	hsa-miR-24	0.043	0.553	1.0384
hsa-miR-181b	hsa-miR-22	0.082	0.531	1.0378
hsa-miR-142-5p	hsa-miR-192	0.037	0.556	1.0378
hsa-miR-101	hsa-miR-222	0.053	0.547	1.0376
hsa-miR-125b	hsa-miR-214	0.072	0.536	1.0368
hsa-miR-15a	hsa-miR-22	0.111	0.514	1.0362
hsa-miR-182	hsa-miR-195	0.071	0.536	1.0358
hsa-miR-203	hsa-miR-20b	0.071	0.536	1.0358
hsa-miR-181a	hsa-miR-222	0.093	0.523	1.0344
hsa-miR-142-3p	hsa-miR-200a	0.083	0.528	1.0334
hsa-miR-221	hsa-miR-29c	0.065	0.538	1.0334
hsa-miR-183	hsa-miR-200b	0.036	0.554	1.0332
hsa-miR-1	hsa-miR-26a	0.018	0.564	1.0332
hsa-miR-26a	hsa-miR-30	0.018	0.564	1.0332
hsa-miR-16-1	hsa-miR-214	0.07	0.535	1.033
hsa-miR-16-1	hsa-miR-98	0.07	0.535	1.033
hsa-miR-16	hsa-miR-183	0.06	0.54	1.032
hsa-miR-206	hsa-miR-372	0.056	0.542	1.0316
hsa-miR-182	hsa-miR-223	0.196	0.464	1.0312
hsa-let-7a	hsa-miR-98	0.255	0.431	1.0308
hsa-miR-192	hsa-miR-205	0.111	0.511	1.0308
hsa-miR-16-1	hsa-miR-181a	0.13	0.5	1.03
hsa-miR-181a	hsa-miR-205	0.076	0.53	1.03
hsa-miR-126	hsa-miR-15a	0.105	0.513	1.0284
hsa-miR-15a	hsa-miR-200b	0.085	0.524	1.0282
hsa-miR-15a	hsa-miR-205	0.128	0.5	1.028
hsa-miR-142-5p	hsa-miR-181b	0.054	0.541	1.0278
hsa-miR-141	hsa-miR-142-3p	0.087	0.522	1.0266
hsa-miR-203	hsa-miR-206	0.087	0.522	1.0266
hsa-miR-125b	hsa-miR-372	0.06	0.537	1.0266
hsa-miR-142-3p	hsa-miR-24	0.103	0.513	1.0264
hsa-miR-126	hsa-miR-217	0.067	0.533	1.0264
hsa-miR-20a	hsa-miR-373	0.067	0.533	1.0264
hsa-miR-183	hsa-miR-26a	0.058	0.538	1.0264
hsa-miR-15b	hsa-miR-222	0.072	0.53	1.026
hsa-miR-26a	hsa-miR-429	0.079	0.526	1.0258
hsa-miR-145	hsa-miR-25	0.037	0.549	1.0252
hsa-miR-181b	hsa-miR-206	0.077	0.526	1.0238
hsa-miR-125b	hsa-miR-20b	0.033	0.55	1.023
hsa-miR-15b	hsa-miR-20a	0.065	0.532	1.0226
hsa-miR-16-1	hsa-miR-200c	0.056	0.537	1.0226
hsa-miR-146a	hsa-miR-15b	0.074	0.526	1.0208
hsa-miR-16-1	hsa-miR-27a	0.043	0.543	1.0204
hsa-miR-16-1	hsa-miR-200a	0.075	0.525	1.02
hsa-miR-141	hsa-miR-29b	0.051	0.538	1.0194
hsa-miR-182	hsa-miR-183	0.178	0.467	1.0186
hsa-miR-125b	hsa-miR-29c	0.057	0.534	1.0182
hsa-miR-1	hsa-miR-122	0.039	0.544	1.0182
hsa-miR-141	hsa-miR-146a	0.042	0.542	1.0176
hsa-let-7a	hsa-miR-17-5p	0.104	0.507	1.0166
hsa-miR-192	hsa-miR-26a	0.021	0.553	1.0164
hsa-let-7a	hsa-miR-15b	0.088	0.515	1.015
hsa-miR-145	hsa-miR-192	0.075	0.522	1.0146
hsa-miR-124	hsa-miR-206	0.022	0.551	1.0138
hsa-miR-155	hsa-miR-24	0.038	0.542	1.0136
hsa-miR-143	hsa-miR-183	0.068	0.525	1.013
hsa-let-7a	hsa-miR-122	0.098	0.508	1.0124
hsa-miR-145	hsa-miR-320	0.053	0.533	1.0124
hsa-let-7a	hsa-let-7c	0.258	0.419	1.0122
hsa-miR-155	hsa-miR-7	0.067	0.525	1.012
hsa-let-7a	hsa-miR-20b	0.04	0.54	1.012
hsa-miR-203	hsa-miR-205	0.04	0.54	1.012
hsa-miR-16-1	hsa-miR-17-5p	0.077	0.519	1.0112
hsa-miR-148a	hsa-miR-20a	0.111	0.5	1.011
hsa-miR-195	hsa-miR-21	0.051	0.533	1.0104
hsa-miR-19a	hsa-miR-7	0.024	0.548	1.0104
hsa-miR-141	hsa-miR-150	0.081	0.516	1.0098
hsa-miR-222	hsa-miR-27a	0.052	0.532	1.0096
hsa-miR-221	hsa-miR-222	0.687	0.179	1.0092
hsa-miR-145	hsa-miR-30	0.096	0.507	1.0086
hsa-miR-145	hsa-miR-198	0.063	0.525	1.008
hsa-miR-126	hsa-miR-17-5p	0.107	0.5	1.007
hsa-miR-16	hsa-miR-200a	0.097	0.505	1.006
hsa-miR-200b	hsa-miR-9	0.093	0.507	1.0056
hsa-miR-19a	hsa-miR-223	0.048	0.532	1.0056
hsa-miR-142-3p	hsa-miR-145	0.042	0.535	1.005
hsa-miR-142-3p	hsa-miR-155	0.083	0.512	1.0046
hsa-miR-15a	hsa-miR-200c	0.072	0.518	1.0044
hsa-miR-143	hsa-miR-15a	0.16	0.469	1.0042
hsa-miR-183	hsa-miR-223	0.088	0.509	1.0042
hsa-miR-1	hsa-miR-141	0.037	0.537	1.0036
hsa-miR-126	hsa-miR-141	0.071	0.518	1.0034
hsa-miR-125b	hsa-miR-29a	0.044	0.533	1.0034
hsa-miR-145	hsa-miR-98	0.054	0.527	1.0026
hsa-miR-198	hsa-miR-221	0.036	0.536	1.0008
hsa-miR-16	hsa-miR-7	0.043	0.532	1.0006
hsa-miR-182	hsa-miR-29b	0.053	0.526	0.9998
hsa-miR-19a	hsa-miR-205	0.053	0.526	0.9998
hsa-miR-125b	hsa-miR-320	0.087	0.507	0.9996
hsa-miR-200a	hsa-miR-20b	0.069	0.517	0.9996
hsa-miR-26a	hsa-miR-29b	0.065	0.519	0.9992
hsa-miR-181a	hsa-miR-223	0.152	0.47	0.998
hsa-miR-17-5p	hsa-miR-29b	0.063	0.519	0.9972
hsa-miR-145	hsa-miR-372	0.071	0.514	0.9962
hsa-miR-192	hsa-miR-223	0.078	0.51	0.996
hsa-miR-142-3p	hsa-miR-200b	0.06	0.52	0.996
hsa-let-7c	hsa-miR-206	0.045	0.528	0.9954
hsa-miR-16	hsa-miR-223	0.111	0.491	0.9948
hsa-miR-21	hsa-miR-320	0.046	0.527	0.9946
hsa-miR-126	hsa-miR-20b	0.026	0.538	0.9944
hsa-miR-16	hsa-miR-29c	0.042	0.529	0.9942
hsa-miR-22	hsa-miR-429	0.094	0.5	0.994
hsa-miR-106b	hsa-miR-7	0.065	0.516	0.9938
hsa-miR-132	hsa-miR-26a	0.065	0.516	0.9938
hsa-miR-15b	hsa-miR-29b	0.037	0.531	0.9928
hsa-miR-122	hsa-miR-146a	0.033	0.533	0.9924
hsa-miR-122	hsa-miR-126	0.058	0.519	0.9922
hsa-miR-21	hsa-miR-214	0.063	0.516	0.9918
hsa-miR-126	hsa-miR-192	0.07	0.512	0.9916
hsa-miR-126	hsa-miR-373	0.048	0.524	0.9912
hsa-miR-21	hsa-miR-372	0.09	0.5	0.99
hsa-miR-143	hsa-miR-200a	0.073	0.509	0.9892
hsa-miR-200b	hsa-miR-30	0.073	0.509	0.9892
hsa-miR-200a	hsa-miR-203	0.114	0.486	0.9888
hsa-miR-15a	hsa-miR-181a	0.12	0.482	0.9876
hsa-miR-181a	hsa-miR-200b	0.075	0.507	0.9876
hsa-miR-200b	hsa-miR-27a	0.054	0.518	0.9864
hsa-miR-146a	hsa-miR-200a	0.085	0.5	0.985
hsa-miR-145	hsa-miR-373	0.045	0.522	0.9846
hsa-miR-198	hsa-miR-19a	0.036	0.527	0.9846
hsa-miR-16-1	hsa-miR-19a	0.064	0.511	0.9838
hsa-miR-126	hsa-miR-150	0.083	0.5	0.983
hsa-miR-1	hsa-miR-15b	0.018	0.536	0.9828
hsa-miR-19a	hsa-miR-200b	0.052	0.517	0.9826
hsa-miR-141	hsa-miR-192	0.043	0.522	0.9826
hsa-miR-143	hsa-miR-15b	0.043	0.522	0.9826
hsa-miR-221	hsa-miR-24	0.025	0.532	0.9826
hsa-let-7b	hsa-miR-21	0.077	0.503	0.9824
hsa-miR-200c	hsa-miR-22	0.035	0.526	0.9818
hsa-miR-182	hsa-miR-200c	0.05	0.517	0.9806
hsa-miR-125b	hsa-miR-9	0.1	0.489	0.9802
hsa-miR-142-3p	hsa-miR-17-5p	0.061	0.51	0.979
hsa-miR-135a	hsa-miR-206	0.041	0.521	0.9788
hsa-miR-192	hsa-miR-200a	0.028	0.528	0.9784
hsa-miR-141	hsa-miR-205	0.143	0.464	0.9782
hsa-miR-150	hsa-miR-17-5p	0.078	0.5	0.978
hsa-miR-141	hsa-miR-16-1	0.059	0.51	0.977
hsa-miR-181b	hsa-miR-223	0.138	0.466	0.9768
hsa-miR-222	hsa-miR-320	0.053	0.513	0.9764
hsa-miR-143	hsa-miR-20b	0.02	0.531	0.9758
hsa-miR-16	hsa-miR-24	0.039	0.52	0.975
hsa-miR-142-5p	hsa-miR-21	0.008	0.537	0.9746
hsa-miR-221	hsa-miR-27a	0.051	0.513	0.9744
hsa-miR-16	hsa-miR-203	0.074	0.5	0.974
hsa-miR-143	hsa-miR-203	0.074	0.5	0.974
hsa-miR-200b	hsa-miR-34a	0.062	0.506	0.9728
hsa-miR-214	hsa-miR-7	0.026	0.526	0.9728
hsa-miR-222	hsa-miR-96	0.085	0.493	0.9724
hsa-miR-200c	hsa-miR-9	0.038	0.519	0.9722
hsa-miR-122	hsa-miR-26a	0.163	0.449	0.9712
hsa-miR-20a	hsa-miR-27a	0.055	0.509	0.9712
hsa-miR-146a	hsa-miR-203	0.06	0.506	0.9708
hsa-miR-20a	hsa-miR-429	0.049	0.512	0.9706
hsa-miR-155	hsa-miR-15b	0.082	0.493	0.9694
hsa-miR-143	hsa-miR-214	0.069	0.5	0.969
hsa-miR-142-5p	hsa-miR-222	0.015	0.53	0.969
hsa-miR-206	hsa-miR-20b	0.015	0.53	0.969
hsa-miR-142-3p	hsa-miR-206	0.056	0.507	0.9686
hsa-let-7a	hsa-miR-29c	0.092	0.487	0.9686
hsa-miR-16	hsa-miR-9	0.083	0.492	0.9686
hsa-miR-223	hsa-miR-29b	0.113	0.475	0.968
hsa-let-7a	hsa-miR-30	0.082	0.492	0.9676
hsa-miR-155	hsa-miR-195	0.067	0.5	0.967
hsa-miR-132	hsa-miR-182	0.067	0.5	0.967
hsa-miR-16	hsa-miR-27a	0.049	0.51	0.967
hsa-miR-145	hsa-miR-19b	0.041	0.514	0.9662
hsa-miR-206	hsa-miR-214	0.053	0.507	0.9656
hsa-miR-206	hsa-miR-429	0.065	0.5	0.965
hsa-miR-143	hsa-miR-17-5p	0.091	0.485	0.964
hsa-miR-126	hsa-miR-19b	0.063	0.5	0.963
hsa-miR-16	hsa-miR-372	0.063	0.5	0.963
hsa-miR-192	hsa-miR-200b	0.063	0.5	0.963
hsa-miR-200b	hsa-miR-373	0.043	0.511	0.9628
hsa-let-7a	hsa-miR-27a	0.048	0.508	0.9624
hsa-miR-132	hsa-miR-150	0.164	0.443	0.9614
hsa-miR-124	hsa-miR-145	0.011	0.528	0.9614
hsa-miR-132	hsa-miR-143	0.088	0.485	0.961
hsa-miR-16-1	hsa-miR-192	0.111	0.472	0.9606
hsa-miR-132	hsa-miR-17-5p	0.046	0.508	0.9604
hsa-let-7a	hsa-miR-19b	0.125	0.464	0.9602
hsa-miR-16	hsa-miR-181b	0.078	0.49	0.96
hsa-miR-20b	hsa-miR-30	0.059	0.5	0.959
hsa-miR-182	hsa-miR-200a	0.021	0.521	0.9588
hsa-miR-22	hsa-miR-223	0.105	0.474	0.9582
hsa-miR-200b	hsa-miR-29c	0.07	0.493	0.9574
hsa-let-7a	hsa-miR-183	0.102	0.475	0.957
hsa-miR-141	hsa-miR-181b	0.073	0.491	0.9568
hsa-let-7c	hsa-miR-20a	0.029	0.515	0.956
hsa-miR-181a	hsa-miR-20b	0	0.531	0.9558
hsa-miR-200c	hsa-miR-29b	0.012	0.524	0.9552
hsa-miR-206	hsa-miR-320	0.067	0.493	0.9544
hsa-miR-221	hsa-miR-373	0.029	0.514	0.9542
hsa-miR-19b	hsa-miR-206	0.054	0.5	0.954
hsa-miR-16	hsa-miR-29a	0.025	0.516	0.9538
hsa-miR-106b	hsa-miR-30	0.077	0.487	0.9536
hsa-miR-150	hsa-miR-9	0.077	0.487	0.9536
hsa-miR-195	hsa-miR-20b	0.077	0.487	0.9536
hsa-miR-155	hsa-miR-372	0.082	0.484	0.9532
hsa-miR-21	hsa-miR-23a	0.065	0.493	0.9524
hsa-miR-1	hsa-miR-181b	0.079	0.485	0.952
hsa-miR-145	hsa-miR-429	0.066	0.492	0.9516
hsa-miR-19b	hsa-miR-200c	0.143	0.449	0.9512
hsa-miR-21	hsa-miR-25	0.044	0.504	0.9512
hsa-miR-21	hsa-miR-373	0.058	0.496	0.9508
hsa-miR-26a	hsa-miR-9	0.113	0.465	0.95
hsa-miR-17-5p	hsa-miR-203	0.106	0.468	0.9484
hsa-miR-150	hsa-miR-15b	0.062	0.492	0.9476
hsa-let-7a	hsa-miR-192	0.115	0.462	0.9466
hsa-miR-126	hsa-miR-34a	0.095	0.473	0.9464
hsa-miR-135a	hsa-miR-200c	0.102	0.469	0.9462
hsa-miR-200c	hsa-miR-34a	0.024	0.512	0.9456
hsa-let-7c	hsa-miR-155	0.104	0.467	0.9446
hsa-miR-155	hsa-miR-192	0.066	0.488	0.9444
hsa-miR-181a	hsa-miR-221	0.118	0.459	0.9442
hsa-miR-143	hsa-miR-29c	0.08	0.48	0.944
hsa-miR-22	hsa-miR-222	0.08	0.48	0.944
hsa-miR-125b	hsa-miR-183	0.056	0.493	0.9434
hsa-miR-183	hsa-miR-24	0.043	0.5	0.943
hsa-miR-125b	hsa-miR-19b	0.043	0.5	0.943
hsa-miR-181b	hsa-miR-29b	0.068	0.486	0.9428
hsa-miR-15b	hsa-miR-16-1	0.077	0.481	0.9428
hsa-miR-125b	hsa-miR-25	0.066	0.487	0.9426
hsa-miR-17-5p	hsa-miR-19a	0.091	0.473	0.9424
hsa-miR-142-5p	hsa-miR-206	0.015	0.515	0.942
hsa-miR-200b	hsa-miR-25	0.103	0.466	0.9418
hsa-miR-203	hsa-miR-372	0.147	0.441	0.9408
hsa-miR-141	hsa-miR-22	0.057	0.491	0.9408
hsa-miR-143	hsa-miR-192	0.057	0.491	0.9408
hsa-miR-143	hsa-miR-9	0.061	0.488	0.9394
hsa-miR-195	hsa-miR-222	0.061	0.488	0.9394
hsa-miR-29b	hsa-miR-34a	0.096	0.468	0.9384
hsa-miR-132	hsa-miR-22	0.053	0.491	0.9368
hsa-let-7c	hsa-miR-1	0.044	0.496	0.9368
hsa-miR-17-5p	hsa-miR-26a	0.067	0.483	0.9364
hsa-miR-146a	hsa-miR-372	0.047	0.494	0.9362
hsa-miR-16-1	hsa-miR-429	0.065	0.484	0.9362
hsa-miR-29a	hsa-miR-9	0.046	0.494	0.9352
hsa-miR-143	hsa-miR-22	0.049	0.492	0.9346
hsa-miR-143	hsa-miR-373	0	0.519	0.9342
hsa-let-7c	hsa-miR-125b	0.1	0.463	0.9334
hsa-miR-183	hsa-miR-20a	0.14	0.44	0.932
hsa-miR-141	hsa-miR-17-5p	0.032	0.5	0.932
hsa-miR-15b	hsa-miR-221	0.098	0.463	0.9314
hsa-miR-143	hsa-miR-29a	0.065	0.481	0.9308
hsa-miR-203	hsa-miR-320	0.075	0.475	0.93
hsa-miR-126	hsa-miR-200a	0.089	0.467	0.9296
hsa-miR-181b	hsa-miR-20a	0.13	0.444	0.9292
hsa-miR-16	hsa-miR-19a	0.038	0.495	0.929
hsa-miR-122	hsa-miR-205	0.113	0.453	0.9284
hsa-miR-122	hsa-miR-15a	0.141	0.437	0.9276
hsa-miR-181b	hsa-miR-182	0.096	0.462	0.9276
hsa-miR-16-1	hsa-miR-372	0.049	0.488	0.9274
hsa-miR-206	hsa-miR-23a	0.059	0.482	0.9266
hsa-let-7c	hsa-miR-145	0.057	0.483	0.9264
hsa-miR-17-5p	hsa-miR-181a	0.127	0.444	0.9262
hsa-miR-183	hsa-miR-373	0.026	0.5	0.926
hsa-miR-122	hsa-miR-214	0.065	0.478	0.9254
hsa-miR-183	hsa-miR-22	0.065	0.478	0.9254
hsa-miR-203	hsa-miR-223	0.075	0.472	0.9246
hsa-miR-107	hsa-miR-15b	0.244	0.378	0.9244
hsa-miR-146a	hsa-miR-27a	0.044	0.489	0.9242
hsa-miR-122	hsa-miR-16	0.069	0.475	0.924
hsa-miR-182	hsa-miR-34a	0.11	0.452	0.9236
hsa-let-7a	hsa-miR-25	0.092	0.462	0.9236
hsa-let-7a	hsa-miR-320	0.083	0.467	0.9236
hsa-miR-200c	hsa-miR-373	0.043	0.489	0.9232
hsa-miR-206	hsa-miR-29c	0.043	0.489	0.9232
hsa-miR-15a	hsa-miR-34a	0.138	0.436	0.9228
hsa-miR-126	hsa-miR-9	0.1	0.457	0.9226
hsa-miR-181a	hsa-miR-26a	0.078	0.469	0.9222
hsa-miR-141	hsa-miR-24	0.038	0.491	0.9218
hsa-miR-106b	hsa-miR-20b	0.217	0.391	0.9208
hsa-miR-126	hsa-miR-29c	0.06	0.478	0.9204
hsa-let-7c	hsa-miR-222	0.094	0.459	0.9202
hsa-miR-107	hsa-miR-222	0.068	0.473	0.9194
hsa-miR-1	hsa-miR-27a	0.019	0.5	0.919
hsa-miR-25	hsa-miR-30	0.019	0.5	0.919
hsa-miR-15a	hsa-miR-200a	0.071	0.471	0.9188
hsa-miR-192	hsa-miR-206	0.058	0.478	0.9184
hsa-miR-150	hsa-miR-223	0.175	0.413	0.9184
hsa-miR-181a	hsa-miR-29b	0.072	0.47	0.918
hsa-miR-26a	hsa-miR-29c	0.043	0.486	0.9178
hsa-miR-19a	hsa-miR-217	0.179	0.41	0.917
hsa-miR-206	hsa-miR-98	0.053	0.48	0.917
hsa-miR-200a	hsa-miR-29b	0.044	0.485	0.917
hsa-miR-150	hsa-miR-183	0.154	0.423	0.9154
hsa-miR-107	hsa-miR-206	0.026	0.494	0.9152
hsa-miR-206	hsa-miR-30b	0.036	0.488	0.9144
hsa-miR-1	hsa-miR-7	0.043	0.484	0.9142
hsa-miR-155	hsa-miR-214	0.071	0.468	0.9134
hsa-miR-206	hsa-miR-29a	0.042	0.484	0.9132
hsa-miR-195	hsa-miR-206	0.024	0.494	0.9132
hsa-miR-1	hsa-miR-24	0.029	0.49	0.911
hsa-miR-106b	hsa-miR-125b	0.097	0.452	0.9106
hsa-miR-15a	hsa-miR-203	0.104	0.448	0.9104
hsa-miR-148a	hsa-miR-192	0.1	0.45	0.91
hsa-miR-141	hsa-miR-15a	0.089	0.456	0.9098
hsa-miR-20a	hsa-miR-30	0.094	0.453	0.9094
hsa-let-7b	hsa-miR-125b	0.095	0.452	0.9086
hsa-miR-15a	hsa-miR-17-5p	0.086	0.457	0.9086
hsa-miR-142-5p	hsa-miR-96	0.067	0.467	0.9076
hsa-miR-183	hsa-miR-7	0.081	0.459	0.9072
hsa-miR-155	hsa-miR-19b	0.072	0.464	0.9072
hsa-miR-125b	hsa-miR-192	0.079	0.46	0.907
hsa-miR-20b	hsa-miR-22	0.059	0.471	0.9068
hsa-miR-34a	hsa-miR-9	0.075	0.462	0.9066
hsa-miR-203	hsa-miR-22	0.073	0.463	0.9064
hsa-miR-320	hsa-miR-7	0.053	0.474	0.9062
hsa-miR-145	hsa-miR-30b	0.062	0.469	0.9062
hsa-miR-182	hsa-miR-214	0.061	0.469	0.9052
hsa-miR-20b	hsa-miR-26a	0.05	0.475	0.905
hsa-miR-15a	hsa-miR-20b	0.048	0.476	0.9048
hsa-miR-27a	hsa-miR-30	0.042	0.479	0.9042
hsa-miR-146a	hsa-miR-30b	0.031	0.485	0.904
hsa-miR-182	hsa-miR-27a	0.038	0.481	0.9038
hsa-miR-10a	hsa-miR-16-1	0.045	0.477	0.9036
hsa-miR-206	hsa-miR-25	0.036	0.482	0.9036
hsa-miR-200c	hsa-miR-24	0.036	0.482	0.9036
hsa-miR-205	hsa-miR-27a	0.036	0.482	0.9036
hsa-miR-142-5p	hsa-miR-203	0.034	0.483	0.9034
hsa-miR-1	hsa-miR-22	0.039	0.48	0.903
hsa-miR-101	hsa-miR-20b	0.03	0.485	0.903
hsa-miR-107	hsa-miR-142-5p	0.03	0.485	0.903
hsa-miR-107	hsa-miR-20b	0.03	0.485	0.903
hsa-miR-203	hsa-miR-373	0.03	0.485	0.903
hsa-miR-101	hsa-miR-20a	0.037	0.481	0.9028
hsa-miR-205	hsa-miR-214	0.037	0.481	0.9028
hsa-miR-24	hsa-miR-7	0.026	0.487	0.9026
hsa-miR-132	hsa-miR-141	0.031	0.484	0.9022
hsa-let-7c	hsa-miR-146a	0.029	0.485	0.902
hsa-miR-142-5p	hsa-miR-22	0	0.5	0.9
hsa-miR-142-3p	hsa-miR-16	0.086	0.452	0.8996
hsa-miR-132	hsa-miR-181a	0.123	0.431	0.8988
hsa-miR-15a	hsa-miR-29c	0.09	0.449	0.8982
hsa-miR-124	hsa-miR-155	0.028	0.483	0.8974
hsa-let-7a	hsa-let-7b	0.242	0.364	0.8972
hsa-miR-15a	hsa-miR-181b	0.092	0.447	0.8966
hsa-miR-181a	hsa-miR-181b	0.32	0.32	0.896
hsa-miR-206	hsa-miR-27b	0.066	0.461	0.8958
hsa-miR-214	hsa-miR-222	0.082	0.452	0.8956
hsa-miR-122	hsa-miR-221	0.064	0.462	0.8956
hsa-miR-146a	hsa-miR-25	0.053	0.468	0.8954
hsa-miR-122	hsa-miR-22	0.159	0.409	0.8952
hsa-miR-1	hsa-miR-200a	0.031	0.48	0.895
hsa-miR-16	hsa-miR-20b	0.045	0.472	0.8946
hsa-miR-143	hsa-miR-181b	0.081	0.452	0.8946
hsa-let-7c	hsa-miR-21	0.079	0.453	0.8944
hsa-miR-17-5p	hsa-miR-19b	0.122	0.429	0.8942
hsa-miR-150	hsa-miR-214	0.113	0.434	0.8942
hsa-miR-16	hsa-miR-373	0.032	0.479	0.8942
hsa-miR-17-5p	hsa-miR-20a	0.294	0.333	0.8934
hsa-miR-141	hsa-miR-34a	0.038	0.475	0.893
hsa-miR-148a	hsa-miR-206	0.038	0.475	0.893
hsa-let-7a	hsa-let-7g	0.333	0.311	0.8928
hsa-miR-126	hsa-miR-198	0.093	0.444	0.8922
hsa-miR-143	hsa-miR-372	0.073	0.455	0.892
hsa-miR-15b	hsa-miR-200c	0.047	0.469	0.8912
hsa-miR-20a	hsa-miR-23a	0.047	0.469	0.8912
hsa-miR-143	hsa-miR-25	0.045	0.47	0.891
hsa-miR-124	hsa-miR-222	0	0.495	0.891
hsa-miR-101	hsa-miR-200b	0.075	0.453	0.8904
hsa-miR-107	hsa-miR-200c	0.075	0.453	0.8904
hsa-miR-17-5p	hsa-miR-200a	0.082	0.449	0.8902
hsa-miR-205	hsa-miR-372	0.082	0.449	0.8902
hsa-miR-1	hsa-miR-182	0.078	0.451	0.8898
hsa-miR-126	hsa-miR-25	0.054	0.464	0.8892
hsa-miR-182	hsa-miR-372	0.089	0.444	0.8882
hsa-miR-182	hsa-miR-24	0.039	0.471	0.8868
hsa-let-7b	hsa-miR-16	0.118	0.427	0.8866
hsa-let-7a	hsa-miR-29a	0.091	0.442	0.8866
hsa-miR-15a	hsa-miR-29a	0.054	0.462	0.8856
hsa-miR-183	hsa-miR-205	0.018	0.482	0.8856
hsa-miR-192	hsa-miR-24	0.108	0.432	0.8856
hsa-miR-19b	hsa-miR-222	0.099	0.437	0.8856
hsa-miR-195	hsa-miR-221	0.086	0.444	0.8852
hsa-miR-146a	hsa-miR-192	0.075	0.45	0.885
hsa-miR-126	hsa-miR-24	0.019	0.481	0.8848
hsa-miR-223	hsa-miR-373	0	0.491	0.8838
hsa-miR-30	hsa-miR-320	0.021	0.479	0.8832
hsa-miR-15a	hsa-miR-27a	0.067	0.453	0.8824
hsa-miR-145	hsa-miR-217	0.088	0.441	0.8818
hsa-miR-145	hsa-miR-26b	0.057	0.457	0.8796
hsa-miR-192	hsa-miR-221	0.057	0.457	0.8796
hsa-miR-17-5p	hsa-miR-205	0.082	0.443	0.8794
hsa-miR-21	hsa-miR-98	0.071	0.449	0.8792
hsa-miR-101	hsa-miR-221	0.026	0.474	0.8792
hsa-miR-126	hsa-miR-29a	0.043	0.464	0.8782
hsa-miR-146a	hsa-miR-181b	0.066	0.451	0.8778
hsa-miR-122	hsa-miR-200b	0.111	0.426	0.8778
hsa-miR-198	hsa-miR-223	0.046	0.462	0.8776
hsa-miR-101	hsa-miR-125b	0.028	0.472	0.8776
hsa-let-7c	hsa-miR-203	0.143	0.408	0.8774
hsa-miR-21	hsa-miR-96	0.047	0.461	0.8768
hsa-miR-20b	hsa-miR-24	0.029	0.471	0.8768
hsa-miR-138	hsa-miR-7	0.115	0.423	0.8764
hsa-let-7c	hsa-miR-16-1	0.091	0.436	0.8758
hsa-miR-214	hsa-miR-26a	0.125	0.417	0.8756
hsa-let-7a	hsa-miR-96	0.051	0.458	0.8754
hsa-miR-17-5p	hsa-miR-182	0.069	0.448	0.8754
hsa-miR-150	hsa-miR-24	0.053	0.456	0.8738
hsa-miR-150	hsa-miR-200a	0.098	0.431	0.8738
hsa-miR-142-5p	hsa-miR-200a	0.033	0.467	0.8736
hsa-miR-132	hsa-miR-9	0.078	0.442	0.8736
hsa-miR-107	hsa-miR-20a	0.057	0.453	0.8724
hsa-miR-16	hsa-miR-320	0.093	0.433	0.8724
hsa-miR-182	hsa-miR-203	0.143	0.405	0.872
hsa-miR-143	hsa-miR-181a	0.116	0.42	0.872
hsa-miR-155	hsa-miR-30b	0.029	0.468	0.8714
hsa-miR-126	hsa-miR-98	0.083	0.438	0.8714
hsa-miR-148a	hsa-miR-155	0.045	0.459	0.8712
hsa-miR-20b	hsa-miR-29b	0.016	0.475	0.871
hsa-miR-135a	hsa-miR-200b	0.059	0.451	0.8708
hsa-miR-221	hsa-miR-320	0.066	0.447	0.8706
hsa-let-7a	hsa-miR-373	0.037	0.463	0.8704
hsa-miR-107	hsa-miR-148a	0.087	0.435	0.87
hsa-miR-126	hsa-miR-214	0.061	0.449	0.8692
hsa-miR-122	hsa-miR-183	0.064	0.447	0.8686
hsa-miR-126	hsa-miR-203	0.091	0.432	0.8686
hsa-miR-135a	hsa-miR-145	0.056	0.451	0.8678
hsa-miR-181b	hsa-miR-24	0.02	0.471	0.8678
hsa-let-7c	hsa-miR-221	0.093	0.43	0.867
hsa-miR-142-3p	hsa-miR-26a	0.042	0.458	0.8664
hsa-miR-15b	hsa-miR-29c	0.042	0.458	0.8664
hsa-miR-17-5p	hsa-miR-29c	0.042	0.458	0.8664
hsa-miR-214	hsa-miR-22	0.067	0.444	0.8662
hsa-let-7c	hsa-miR-200b	0.076	0.439	0.8662
hsa-miR-15b	hsa-miR-181a	0.076	0.439	0.8662
hsa-miR-192	hsa-miR-203	0.333	0.296	0.8658
hsa-miR-1	hsa-miR-373	0.011	0.474	0.8642
hsa-miR-101	hsa-miR-21	0.054	0.45	0.864
hsa-miR-132	hsa-miR-200b	0.045	0.455	0.864
hsa-miR-181b	hsa-miR-372	0.021	0.468	0.8634
hsa-miR-205	hsa-miR-29b	0.091	0.429	0.8632
hsa-miR-200b	hsa-miR-30d	0.105	0.421	0.8628
hsa-miR-142-3p	hsa-miR-146a	0.06	0.446	0.8628
hsa-miR-221	hsa-miR-429	0.031	0.462	0.8626
hsa-miR-107	hsa-miR-21	0.038	0.458	0.8624
hsa-miR-10a	hsa-miR-150	0.135	0.404	0.8622
hsa-miR-126	hsa-miR-181a	0.063	0.444	0.8622
hsa-miR-22	hsa-miR-221	0.108	0.419	0.8622
hsa-miR-182	hsa-miR-373	0.048	0.452	0.8616
hsa-miR-203	hsa-miR-27a	0.048	0.452	0.8616
hsa-let-7a	hsa-miR-372	0.089	0.429	0.8612
hsa-miR-1	hsa-miR-183	0.071	0.439	0.8612
hsa-miR-214	hsa-miR-223	0.07	0.439	0.8602
hsa-miR-142-5p	hsa-miR-429	0.05	0.45	0.86
hsa-miR-16	hsa-miR-214	0.05	0.45	0.86
hsa-miR-16-1	hsa-miR-26b	0.05	0.45	0.86
hsa-miR-181a	hsa-miR-22	0.05	0.45	0.86
hsa-miR-223	hsa-miR-27a	0.05	0.45	0.86
hsa-miR-15a	hsa-miR-9	0.051	0.449	0.8592
hsa-miR-142-5p	hsa-miR-17-5p	0	0.477	0.8586
hsa-miR-200a	hsa-miR-24	0	0.477	0.8586
hsa-miR-125b	hsa-miR-429	0.034	0.458	0.8584
hsa-miR-150	hsa-miR-22	0.034	0.458	0.8584
hsa-miR-200a	hsa-miR-372	0.053	0.447	0.8576
hsa-miR-203	hsa-miR-96	0.053	0.447	0.8576
hsa-miR-126	hsa-miR-181b	0.096	0.423	0.8574
hsa-miR-10a	hsa-miR-145	0.054	0.446	0.8568
hsa-miR-29a	hsa-miR-7	0.054	0.446	0.8568
hsa-miR-135a	hsa-miR-222	0.07	0.437	0.8566
hsa-miR-200c	hsa-miR-214	0.075	0.434	0.8562
hsa-miR-146a	hsa-miR-20b	0.013	0.468	0.8554
hsa-miR-101	hsa-miR-373	0.056	0.444	0.8552
hsa-miR-107	hsa-miR-200b	0.056	0.444	0.8552
hsa-miR-145	hsa-miR-96	0.056	0.444	0.8552
hsa-miR-19a	hsa-miR-20b	0.056	0.444	0.8552
hsa-miR-1	hsa-miR-124	0.045	0.45	0.855
hsa-miR-20a	hsa-miR-320	0.036	0.455	0.855
hsa-miR-26a	hsa-miR-29a	0.057	0.443	0.8544
hsa-miR-200a	hsa-miR-34a	0.075	0.433	0.8544
hsa-miR-372	hsa-miR-7	0.091	0.424	0.8542
hsa-miR-148a	hsa-miR-181b	0.078	0.431	0.8538
hsa-miR-200c	hsa-miR-96	0.078	0.431	0.8538
hsa-miR-141	hsa-miR-183	0	0.473	0.8514
hsa-miR-150	hsa-miR-200b	0.061	0.439	0.8512
hsa-miR-124	hsa-miR-146a	0.02	0.461	0.8498
hsa-miR-1	hsa-miR-19a	0.009	0.467	0.8496
hsa-miR-20b	hsa-miR-29c	0	0.472	0.8496
hsa-let-7a	hsa-miR-429	0.041	0.449	0.8492
hsa-miR-26a	hsa-miR-34a	0.064	0.436	0.8488
hsa-miR-15b	hsa-miR-34a	0.049	0.444	0.8482
hsa-miR-15b	hsa-miR-17-5p	0.065	0.435	0.848
hsa-miR-15b	hsa-miR-7	0.043	0.447	0.8476
hsa-miR-10a	hsa-miR-222	0.082	0.425	0.847
hsa-let-7b	hsa-miR-145	0.067	0.433	0.8464
hsa-miR-17-5p	hsa-miR-195	0.067	0.433	0.8464
hsa-miR-16	hsa-miR-30b	0.056	0.439	0.8462
hsa-miR-141	hsa-miR-9	0.053	0.44	0.845
hsa-let-7c	hsa-miR-150	0.159	0.381	0.8448
hsa-miR-16-1	hsa-miR-34a	0.103	0.412	0.8446
hsa-miR-155	hsa-miR-27a	0.046	0.443	0.8434
hsa-miR-19a	hsa-miR-200a	0.044	0.444	0.8432
hsa-miR-122	hsa-miR-200c	0.071	0.429	0.8432
hsa-miR-205	hsa-miR-429	0.132	0.395	0.843
hsa-miR-15a	hsa-miR-372	0.087	0.42	0.843
hsa-miR-1	hsa-miR-20b	0.022	0.456	0.8428
hsa-miR-200b	hsa-miR-29a	0.027	0.453	0.8424
hsa-miR-150	hsa-miR-20b	0	0.468	0.8424
hsa-miR-126	hsa-miR-195	0.017	0.458	0.8414
hsa-miR-141	hsa-miR-182	0.017	0.458	0.8414
hsa-miR-124	hsa-miR-221	0	0.467	0.8406
hsa-miR-206	hsa-miR-26b	0.014	0.459	0.8402
hsa-let-7c	hsa-miR-200c	0.109	0.406	0.8398
hsa-miR-223	hsa-miR-9	0.049	0.439	0.8392
hsa-miR-205	hsa-miR-30	0.036	0.446	0.8388
hsa-miR-137	hsa-miR-222	0.014	0.458	0.8384
hsa-miR-107	hsa-miR-17-5p	0.057	0.434	0.8382
hsa-miR-16	hsa-miR-192	0.053	0.436	0.8378
hsa-miR-182	hsa-miR-29c	0.044	0.441	0.8378
hsa-miR-155	hsa-miR-373	0.024	0.452	0.8376
hsa-miR-29a	hsa-miR-34a	0.092	0.414	0.8372
hsa-miR-15a	hsa-miR-19a	0.079	0.421	0.8368
hsa-miR-106b	hsa-miR-20a	0.282	0.308	0.8364
hsa-miR-1	hsa-miR-195	0.037	0.444	0.8362
hsa-miR-141	hsa-miR-30	0.037	0.444	0.8362
hsa-miR-203	hsa-miR-9	0.098	0.41	0.836
hsa-miR-16-1	hsa-miR-195	0.08	0.42	0.836
hsa-miR-106b	hsa-miR-24	0.051	0.436	0.8358
hsa-miR-192	hsa-miR-320	0.051	0.436	0.8358
hsa-miR-142-3p	hsa-miR-372	0.114	0.4	0.834
hsa-miR-182	hsa-miR-30	0.038	0.442	0.8336
hsa-miR-181b	hsa-miR-320	0.083	0.417	0.8336
hsa-miR-195	hsa-miR-200b	0.066	0.426	0.8328
hsa-miR-146a	hsa-miR-19b	0.058	0.43	0.832
hsa-miR-101	hsa-miR-145	0.04	0.44	0.832
hsa-miR-198	hsa-miR-19b	0.04	0.44	0.832
hsa-miR-125b	hsa-miR-22	0.101	0.406	0.8318
hsa-miR-22	hsa-miR-29b	0.056	0.431	0.8318
hsa-miR-181b	hsa-miR-20b	0	0.462	0.8316
hsa-miR-150	hsa-miR-29b	0.088	0.413	0.8314
hsa-miR-200b	hsa-miR-30b	0.032	0.444	0.8312
hsa-miR-22	hsa-miR-30	0.064	0.426	0.8308
hsa-miR-145	hsa-miR-23a	0.035	0.442	0.8306
hsa-miR-221	hsa-miR-96	0.026	0.447	0.8306
hsa-miR-143	hsa-miR-24	0.033	0.443	0.8304
hsa-miR-17-5p	hsa-miR-192	0.087	0.413	0.8304
hsa-miR-16-1	hsa-miR-29b	0.088	0.412	0.8296
hsa-miR-150	hsa-miR-181a	0.104	0.403	0.8294
hsa-miR-17-5p	hsa-miR-29a	0.041	0.438	0.8294
hsa-miR-135a	hsa-miR-192	0.057	0.429	0.8292
hsa-miR-17-5p	hsa-miR-34a	0.118	0.395	0.829
hsa-miR-17-5p	hsa-miR-181b	0.109	0.4	0.829
hsa-miR-19b	hsa-miR-21	0.071	0.421	0.8288
hsa-miR-141	hsa-miR-29a	0.042	0.437	0.8286
hsa-miR-146a	hsa-miR-195	0.02	0.449	0.8282
hsa-miR-148a	hsa-miR-200c	0.052	0.431	0.8278
hsa-let-7b	hsa-miR-20a	0.028	0.444	0.8272
hsa-miR-122	hsa-miR-20b	0.028	0.444	0.8272
hsa-miR-214	hsa-miR-27a	0.091	0.409	0.8272
hsa-miR-22	hsa-miR-98	0.067	0.422	0.8266
hsa-miR-302d	hsa-miR-372	0.435	0.217	0.8256
hsa-miR-203	hsa-miR-7	0.094	0.406	0.8248
hsa-miR-142-3p	hsa-miR-7	0.061	0.424	0.8242
hsa-miR-19a	hsa-miR-203	0.122	0.39	0.824
hsa-miR-17-5p	hsa-miR-24	0.056	0.426	0.8228
hsa-miR-142-5p	hsa-miR-183	0.029	0.441	0.8228
hsa-miR-200a	hsa-miR-373	0.029	0.441	0.8228
hsa-miR-203	hsa-miR-29b	0.029	0.441	0.8228
hsa-miR-217	hsa-miR-7	0.029	0.441	0.8228
hsa-miR-200b	hsa-miR-23a	0.063	0.422	0.8226
hsa-miR-200a	hsa-miR-9	0.079	0.413	0.8224
hsa-miR-19b	hsa-miR-221	0.113	0.394	0.8222
hsa-miR-200b	hsa-miR-214	0.075	0.415	0.822
hsa-miR-192	hsa-miR-29b	0.046	0.431	0.8218
hsa-miR-124	hsa-miR-20a	0.015	0.448	0.8214
hsa-miR-1	hsa-miR-372	0.031	0.439	0.8212
hsa-miR-29c	hsa-miR-9	0.047	0.43	0.821
hsa-miR-101	hsa-miR-200c	0.036	0.436	0.8208
hsa-miR-205	hsa-miR-20b	0.048	0.429	0.8202
hsa-miR-16	hsa-miR-198	0.037	0.435	0.82
hsa-miR-122	hsa-miR-29b	0.069	0.417	0.8196
hsa-let-7c	hsa-miR-16	0.092	0.404	0.8192
hsa-miR-195	hsa-miR-24	0.038	0.434	0.8192
hsa-miR-107	hsa-miR-429	0.065	0.419	0.8192
hsa-let-7b	hsa-miR-222	0.115	0.391	0.8188
hsa-miR-206	hsa-miR-96	0.041	0.432	0.8186
hsa-miR-183	hsa-miR-200a	0.023	0.442	0.8186
hsa-miR-222	hsa-miR-25	0.075	0.413	0.8184
hsa-let-7b	hsa-miR-206	0.043	0.43	0.817
hsa-miR-15a	hsa-miR-223	0.24	0.32	0.816
hsa-miR-195	hsa-miR-205	0.032	0.435	0.815
hsa-miR-122	hsa-miR-19a	0.039	0.431	0.8148
hsa-miR-137	hsa-miR-206	0.028	0.437	0.8146
hsa-miR-19a	hsa-miR-373	0.024	0.439	0.8142
hsa-miR-125b	hsa-miR-195	0.108	0.392	0.8136
hsa-miR-142-5p	hsa-miR-372	0	0.452	0.8136
hsa-let-7b	hsa-miR-155	0.063	0.417	0.8136
hsa-miR-141	hsa-miR-372	0.063	0.417	0.8136
hsa-miR-16-1	hsa-miR-181b	0.133	0.378	0.8134
hsa-miR-195	hsa-miR-200a	0.041	0.429	0.8132
hsa-miR-146a	hsa-miR-320	0.057	0.42	0.813
hsa-let-7b	hsa-miR-143	0.111	0.389	0.8112
hsa-miR-107	hsa-miR-192	0.111	0.389	0.8112
hsa-let-7a	hsa-miR-142-3p	0.091	0.4	0.811
hsa-miR-148a	hsa-miR-17-5p	0.091	0.4	0.811
hsa-miR-1	hsa-miR-203	0.053	0.421	0.8108
hsa-miR-182	hsa-miR-20b	0.026	0.436	0.8108
hsa-miR-143	hsa-miR-96	0.017	0.441	0.8108
hsa-miR-126	hsa-miR-30b	0.071	0.411	0.8108
hsa-miR-150	hsa-miR-320	0.071	0.411	0.8108
hsa-miR-126	hsa-miR-142-5p	0	0.45	0.81
hsa-miR-24	hsa-miR-30	0.021	0.438	0.8094
hsa-miR-132	hsa-miR-200c	0.078	0.406	0.8088
hsa-miR-15a	hsa-miR-214	0.054	0.419	0.8082
hsa-miR-19a	hsa-miR-26a	0.036	0.429	0.8082
hsa-miR-205	hsa-miR-22	0.16	0.36	0.808
hsa-miR-222	hsa-miR-30b	0.088	0.4	0.808
hsa-miR-132	hsa-miR-214	0.055	0.418	0.8074
hsa-miR-141	hsa-miR-19a	0.055	0.418	0.8074
hsa-miR-148a	hsa-miR-26a	0.055	0.418	0.8074
hsa-miR-142-3p	hsa-miR-203	0.188	0.344	0.8072
hsa-miR-101	hsa-miR-16	0.04	0.426	0.8068
hsa-miR-27a	hsa-miR-29b	0.056	0.417	0.8066
hsa-let-7a	hsa-miR-106b	0.074	0.407	0.8066
hsa-miR-221	hsa-miR-25	0.074	0.407	0.8066
hsa-let-7c	hsa-miR-9	0.104	0.39	0.806
hsa-let-7c	hsa-miR-143	0.086	0.4	0.806
hsa-miR-16-1	hsa-miR-373	0	0.447	0.8046
hsa-miR-19a	hsa-miR-372	0.205	0.333	0.8044
hsa-miR-24	hsa-miR-34a	0.07	0.408	0.8044
hsa-miR-19b	hsa-miR-200b	0.037	0.426	0.8038
hsa-miR-20a	hsa-miR-214	0.098	0.392	0.8036
hsa-miR-107	hsa-miR-125b	0.072	0.406	0.8028
hsa-miR-200c	hsa-miR-30b	0.048	0.419	0.8022
hsa-let-7b	hsa-miR-146a	0.058	0.413	0.8014
hsa-miR-122	hsa-miR-203	0.047	0.419	0.8012
hsa-miR-200a	hsa-miR-30	0.047	0.419	0.8012
hsa-miR-124	hsa-miR-16	0.045	0.42	0.801
hsa-miR-21	hsa-miR-30b	0.059	0.412	0.8006
hsa-miR-143	hsa-miR-320	0.05	0.417	0.8006
hsa-miR-15a	hsa-miR-192	0.075	0.403	0.8004
hsa-miR-34a	hsa-miR-372	0.075	0.403	0.8004
hsa-miR-181b	hsa-miR-192	0.125	0.375	0.8
hsa-miR-125b	hsa-miR-198	0.08	0.4	0.8
hsa-miR-142-5p	hsa-miR-200c	0.071	0.405	0.8
hsa-miR-16-1	hsa-miR-19b	0.071	0.405	0.8
hsa-miR-101	hsa-miR-155	0.038	0.423	0.7994
hsa-miR-181a	hsa-miR-200c	0.043	0.42	0.799
hsa-miR-182	hsa-miR-29a	0.043	0.42	0.799
hsa-miR-155	hsa-miR-96	0.039	0.422	0.7986
hsa-miR-135a	hsa-miR-21	0.047	0.417	0.7976
hsa-miR-150	hsa-miR-30	0.052	0.414	0.7972
hsa-miR-155	hsa-miR-429	0.043	0.419	0.7972
hsa-let-7b	hsa-miR-126	0.077	0.4	0.797
hsa-miR-1	hsa-miR-98	0.051	0.414	0.7962
hsa-miR-16	hsa-miR-19b	0.04	0.42	0.796
hsa-miR-20a	hsa-miR-217	0.04	0.42	0.796
hsa-miR-181b	hsa-miR-183	0.182	0.341	0.7958
hsa-miR-19a	hsa-miR-22	0.083	0.396	0.7958
hsa-miR-142-3p	hsa-miR-205	0.02	0.431	0.7958
hsa-miR-223	hsa-miR-98	0.151	0.358	0.7954
hsa-miR-122	hsa-miR-192	0.075	0.4	0.795
hsa-miR-30	hsa-miR-34a	0.069	0.403	0.7944
hsa-miR-20b	hsa-miR-98	0.03	0.424	0.7932
hsa-miR-132	hsa-miR-205	0.046	0.415	0.793
hsa-miR-200c	hsa-miR-27a	0.035	0.421	0.7928
hsa-miR-106b	hsa-miR-205	0.042	0.417	0.7926
hsa-miR-126	hsa-miR-96	0.02	0.429	0.7922
hsa-miR-205	hsa-miR-29c	0.027	0.425	0.792
hsa-miR-206	hsa-miR-217	0.027	0.425	0.792
hsa-miR-142-5p	hsa-miR-145	0.015	0.431	0.7908
hsa-miR-125b	hsa-miR-373	0.031	0.422	0.7906
hsa-let-7b	hsa-miR-200c	0.119	0.373	0.7904
hsa-miR-145	hsa-miR-148a	0.065	0.403	0.7904
hsa-miR-200a	hsa-miR-96	0.079	0.395	0.79
hsa-miR-30b	hsa-miR-30c	0.595	0.108	0.7894
hsa-miR-25	hsa-miR-34a	0.051	0.41	0.789
hsa-miR-141	hsa-miR-429	0.139	0.361	0.7888
hsa-let-7b	hsa-miR-221	0.101	0.382	0.7886
hsa-miR-106b	hsa-miR-222	0.074	0.397	0.7886
hsa-let-7a	hsa-miR-101	0	0.438	0.7884
hsa-miR-214	hsa-miR-30	0.021	0.426	0.7878
hsa-miR-16	hsa-miR-25	0.037	0.417	0.7876
hsa-miR-214	hsa-miR-221	0.053	0.408	0.7874
hsa-let-7a	hsa-miR-10a	0.067	0.4	0.787
hsa-miR-106b	hsa-miR-26a	0.067	0.4	0.787
hsa-miR-143	hsa-miR-27a	0.067	0.4	0.787
hsa-miR-15a	hsa-miR-30	0.067	0.4	0.787
hsa-miR-24	hsa-miR-320	0.067	0.4	0.787
hsa-miR-198	hsa-miR-200c	0.049	0.41	0.787
hsa-miR-20a	hsa-miR-30b	0.049	0.41	0.787
hsa-miR-148a	hsa-miR-96	0.043	0.413	0.7864
hsa-miR-223	hsa-miR-29c	0.127	0.366	0.7858
hsa-miR-181b	hsa-miR-200a	0.091	0.386	0.7858
hsa-miR-126	hsa-miR-142-3p	0.143	0.357	0.7856
hsa-let-7b	hsa-miR-15a	0.116	0.372	0.7856
hsa-miR-29b	hsa-miR-372	0.044	0.412	0.7856
hsa-miR-16	hsa-miR-96	0.051	0.408	0.7854
hsa-miR-143	hsa-miR-30	0.103	0.379	0.7852
hsa-miR-17-5p	hsa-miR-223	0.076	0.394	0.7852
hsa-miR-181a	hsa-miR-192	0.038	0.415	0.785
hsa-miR-203	hsa-miR-34a	0.109	0.375	0.784
hsa-miR-150	hsa-miR-203	0.1	0.38	0.784
hsa-miR-125b	hsa-miR-23a	0.037	0.415	0.784
hsa-miR-10a	hsa-miR-155	0.134	0.361	0.7838
hsa-miR-122	hsa-miR-150	0.069	0.397	0.7836
hsa-miR-24	hsa-miR-26a	0.078	0.392	0.7836
hsa-miR-200c	hsa-miR-30c	0.051	0.407	0.7836
hsa-miR-20b	hsa-miR-21	0.042	0.412	0.7836
hsa-miR-126	hsa-miR-429	0.083	0.389	0.7832
hsa-miR-135a	hsa-miR-203	0.083	0.389	0.7832
hsa-miR-29c	hsa-miR-34a	0.106	0.376	0.7828
hsa-miR-195	hsa-miR-26a	0.016	0.426	0.7828
hsa-miR-150	hsa-miR-205	0.062	0.4	0.782
hsa-miR-124	hsa-miR-200b	0.015	0.426	0.7818
hsa-miR-146a	hsa-miR-7	0.049	0.407	0.7816
hsa-miR-106b	hsa-miR-126	0.045	0.409	0.7812
hsa-miR-21	hsa-miR-27a	0.045	0.409	0.7812
hsa-let-7a	hsa-miR-124	0.027	0.419	0.7812
hsa-miR-10a	hsa-miR-146a	0.07	0.395	0.781
hsa-miR-122	hsa-miR-200a	0.095	0.381	0.7808
hsa-let-7c	hsa-miR-7	0.039	0.412	0.7806
hsa-miR-182	hsa-miR-320	0.019	0.423	0.7804
hsa-miR-106b	hsa-miR-16	0.053	0.404	0.7802
hsa-miR-19b	hsa-miR-223	0.053	0.404	0.7802
hsa-miR-142-3p	hsa-miR-200c	0.06	0.4	0.78
hsa-miR-16-1	hsa-miR-198	0.06	0.4	0.78
hsa-miR-1	hsa-miR-107	0.02	0.422	0.7796
hsa-miR-142-3p	hsa-miR-142-5p	0	0.433	0.7794
hsa-miR-146a	hsa-miR-30c	0.043	0.409	0.7792
hsa-miR-128a	hsa-miR-22	0.028	0.417	0.7786
hsa-miR-1	hsa-miR-198	0.047	0.406	0.7778
hsa-miR-19b	hsa-miR-373	0	0.432	0.7776
hsa-miR-25	hsa-miR-29b	0.052	0.403	0.7774
hsa-miR-24	hsa-miR-372	0.048	0.405	0.777
hsa-miR-106b	hsa-miR-221	0.072	0.391	0.7758
hsa-miR-106b	hsa-miR-200b	0.063	0.396	0.7758
hsa-miR-182	hsa-miR-19b	0.063	0.396	0.7758
hsa-miR-15b	hsa-miR-30	0.018	0.421	0.7758
hsa-miR-181a	hsa-miR-372	0.018	0.421	0.7758
hsa-miR-223	hsa-miR-372	0.018	0.421	0.7758
hsa-miR-142-3p	hsa-miR-30	0.073	0.39	0.775
hsa-miR-15a	hsa-miR-24	0.026	0.416	0.7748
hsa-miR-217	hsa-miR-22	0.128	0.359	0.7742
hsa-miR-15a	hsa-miR-183	0.068	0.392	0.7736
hsa-miR-106b	hsa-miR-372	0.233	0.3	0.773
hsa-miR-124	hsa-miR-125b	0.049	0.402	0.7726
hsa-miR-181a	hsa-miR-19a	0.083	0.383	0.7724
hsa-miR-142-5p	hsa-miR-26a	0	0.429	0.7722
hsa-miR-148a	hsa-miR-221	0	0.429	0.7722
hsa-miR-198	hsa-miR-205	0	0.429	0.7722
hsa-miR-101	hsa-miR-203	0.024	0.415	0.771
hsa-let-7g	hsa-miR-7	0.029	0.412	0.7706
hsa-miR-183	hsa-miR-20b	0.029	0.412	0.7706
hsa-miR-141	hsa-miR-27a	0.018	0.418	0.7704
hsa-miR-1	hsa-miR-192	0.043	0.404	0.7702
hsa-miR-143	hsa-miR-429	0.043	0.404	0.7702
hsa-miR-150	hsa-miR-200c	0.061	0.394	0.7702
hsa-miR-132	hsa-miR-181b	0.05	0.4	0.77
hsa-miR-141	hsa-miR-142-5p	0.05	0.4	0.77
hsa-miR-192	hsa-miR-22	0.077	0.385	0.77
hsa-miR-101	hsa-miR-17-5p	0.057	0.396	0.7698
hsa-miR-106b	hsa-miR-143	0.037	0.407	0.7696
hsa-miR-153	hsa-miR-7	0.037	0.407	0.7696
hsa-miR-206	hsa-miR-30c	0.037	0.407	0.7696
hsa-miR-20a	hsa-miR-98	0.037	0.407	0.7696
hsa-miR-1	hsa-miR-19b	0.02	0.416	0.7688
hsa-miR-146a	hsa-miR-148a	0.032	0.409	0.7682
hsa-miR-24	hsa-miR-29b	0.014	0.419	0.7682
hsa-miR-146a	hsa-miR-23a	0.051	0.398	0.7674
hsa-miR-142-3p	hsa-miR-16-1	0.105	0.368	0.7674
hsa-miR-155	hsa-miR-217	0.083	0.38	0.767
hsa-miR-137	hsa-miR-22	0.135	0.351	0.7668
hsa-let-7b	hsa-miR-1	0.052	0.397	0.7666
hsa-miR-20b	hsa-miR-29a	0.019	0.415	0.766
hsa-miR-183	hsa-miR-29b	0.071	0.386	0.7658
hsa-miR-146a	hsa-miR-30	0.033	0.407	0.7656
hsa-miR-10a	hsa-miR-223	0.07	0.386	0.7648
hsa-miR-106b	hsa-miR-155	0.057	0.393	0.7644
hsa-miR-107	hsa-miR-221	0.039	0.403	0.7644
hsa-miR-106b	hsa-miR-16-1	0.053	0.395	0.764
hsa-miR-148a	hsa-miR-200a	0.044	0.4	0.764
hsa-miR-15b	hsa-miR-181b	0.089	0.375	0.764
hsa-miR-20a	hsa-miR-96	0.08	0.38	0.764
hsa-miR-22	hsa-miR-373	0.026	0.41	0.764
hsa-miR-16-1	hsa-miR-183	0.068	0.386	0.7628
hsa-miR-183	hsa-miR-214	0.068	0.386	0.7628
hsa-miR-143	hsa-miR-19a	0.048	0.397	0.7626
hsa-miR-155	hsa-miR-23a	0.066	0.387	0.7626
hsa-miR-181a	hsa-miR-29c	0.096	0.37	0.762
hsa-miR-1	hsa-miR-30	0.06	0.39	0.762
hsa-miR-143	hsa-miR-23a	0.058	0.391	0.7618
hsa-miR-101	hsa-miR-146a	0.022	0.411	0.7618
hsa-miR-181b	hsa-miR-203	0.119	0.357	0.7616
hsa-miR-15b	hsa-miR-203	0.02	0.412	0.7616
hsa-miR-146a	hsa-miR-214	0.045	0.398	0.7614
hsa-let-7a	hsa-miR-142-5p	0	0.423	0.7614
hsa-miR-142-5p	hsa-miR-373	0	0.423	0.7614
hsa-miR-137	hsa-miR-21	0.016	0.414	0.7612
hsa-miR-182	hsa-miR-198	0.073	0.382	0.7606
hsa-miR-15a	hsa-miR-198	0.049	0.395	0.76
hsa-miR-20a	hsa-miR-26b	0.04	0.4	0.76
hsa-miR-20b	hsa-miR-373	0.04	0.4	0.76
hsa-miR-26a	hsa-miR-96	0.04	0.4	0.76
hsa-let-7c	hsa-miR-15a	0.122	0.354	0.7592
hsa-miR-106b	hsa-miR-21	0.066	0.385	0.759
hsa-miR-192	hsa-miR-7	0.138	0.345	0.759
hsa-let-7a	hsa-miR-198	0.044	0.397	0.7586
hsa-miR-16-1	hsa-miR-9	0.044	0.397	0.7586
hsa-miR-222	hsa-miR-23a	0.034	0.402	0.7576
hsa-miR-183	hsa-miR-96	0.098	0.366	0.7568
hsa-miR-30	hsa-miR-372	0.071	0.381	0.7568
hsa-miR-122	hsa-miR-181a	0.067	0.383	0.7564
hsa-miR-150	hsa-miR-96	0.056	0.389	0.7562
hsa-miR-181a	hsa-miR-203	0.056	0.389	0.7562
hsa-miR-200c	hsa-miR-29c	0.027	0.405	0.756
hsa-miR-146a	hsa-miR-26b	0.048	0.393	0.7554
hsa-miR-141	hsa-miR-223	0.062	0.385	0.755
hsa-miR-192	hsa-miR-34a	0.062	0.385	0.755
hsa-miR-195	hsa-miR-34a	0.107	0.36	0.755
hsa-miR-141	hsa-miR-15b	0.103	0.362	0.7546
hsa-miR-206	hsa-miR-30	0.052	0.39	0.754
hsa-miR-192	hsa-miR-96	0.086	0.371	0.7538
hsa-miR-320	hsa-miR-34a	0.086	0.371	0.7538
hsa-miR-17-5p	hsa-miR-183	0.118	0.353	0.7534
hsa-miR-135a	hsa-miR-142-5p	0.033	0.4	0.753
hsa-miR-141	hsa-miR-195	0.033	0.4	0.753
hsa-miR-107	hsa-miR-372	0.024	0.405	0.753
hsa-miR-200b	hsa-miR-98	0.096	0.365	0.753
hsa-miR-126	hsa-miR-218	0.087	0.37	0.753
hsa-miR-181a	hsa-miR-195	0.078	0.375	0.753
hsa-miR-122	hsa-miR-223	0.164	0.327	0.7526
hsa-miR-10a	hsa-miR-21	0.071	0.378	0.7514
hsa-let-7b	hsa-miR-34a	0.069	0.379	0.7512
hsa-miR-135a	hsa-miR-20b	0.069	0.379	0.7512
hsa-miR-15b	hsa-miR-182	0.069	0.379	0.7512
hsa-miR-17-5p	hsa-miR-429	0.049	0.39	0.751
hsa-miR-181b	hsa-miR-19a	0.038	0.396	0.7508
hsa-miR-125b	hsa-miR-98	0.072	0.377	0.7506
hsa-miR-200a	hsa-miR-98	0.075	0.375	0.75
hsa-miR-146a	hsa-miR-429	0.053	0.387	0.7496
hsa-miR-15a	hsa-miR-320	0.053	0.387	0.7496
hsa-let-7b	hsa-let-7c	0.322	0.237	0.7486
hsa-miR-200a	hsa-miR-214	0.132	0.342	0.7476
hsa-miR-206	hsa-miR-218	0.027	0.4	0.747
hsa-miR-126	hsa-miR-26b	0.043	0.391	0.7468
hsa-let-7a	hsa-miR-30b	0.075	0.373	0.7464
hsa-miR-16-1	hsa-miR-30	0.091	0.364	0.7462
hsa-let-7a	hsa-miR-217	0.071	0.375	0.746
hsa-miR-182	hsa-miR-30b	0.071	0.375	0.746
hsa-miR-142-5p	hsa-miR-155	0.008	0.41	0.746
hsa-miR-183	hsa-miR-203	0.162	0.324	0.7452
hsa-miR-133a	hsa-miR-146a	0.021	0.402	0.7446
hsa-miR-142-3p	hsa-miR-192	0.125	0.344	0.7442
hsa-miR-125b	hsa-miR-30b	0.051	0.385	0.744
hsa-miR-16-1	hsa-miR-25	0.06	0.38	0.744
hsa-miR-142-3p	hsa-miR-429	0.036	0.393	0.7434
hsa-miR-15b	hsa-miR-27a	0.036	0.393	0.7434
hsa-miR-132	hsa-miR-20b	0	0.413	0.7434
hsa-miR-17-5p	hsa-miR-27a	0.055	0.382	0.7426
hsa-miR-200a	hsa-miR-223	0.055	0.382	0.7426
hsa-miR-200b	hsa-miR-320	0.055	0.382	0.7426
hsa-miR-15b	hsa-miR-372	0.082	0.367	0.7426
hsa-miR-17-5p	hsa-miR-372	0.082	0.367	0.7426
hsa-miR-142-3p	hsa-miR-182	0.143	0.333	0.7424
hsa-miR-142-5p	hsa-miR-221	0	0.412	0.7416
hsa-miR-126	hsa-miR-23a	0.016	0.403	0.7414
hsa-miR-135a	hsa-miR-20a	0.104	0.354	0.7412
hsa-miR-16	hsa-miR-23a	0.064	0.376	0.7408
hsa-miR-205	hsa-miR-34a	0.024	0.398	0.7404
hsa-miR-200c	hsa-miR-217	0.128	0.34	0.74
hsa-miR-17-5p	hsa-miR-22	0.074	0.37	0.74
hsa-miR-25	hsa-miR-7	0.045	0.386	0.7398
hsa-miR-122	hsa-miR-143	0.14	0.333	0.7394
hsa-miR-20a	hsa-miR-25	0.068	0.373	0.7394
hsa-miR-181a	hsa-miR-30	0.05	0.383	0.7394
hsa-miR-20b	hsa-miR-34a	0.05	0.383	0.7394
hsa-miR-152	hsa-miR-20a	0.041	0.388	0.7394
hsa-miR-106b	hsa-miR-29b	0.046	0.385	0.739
hsa-miR-22	hsa-miR-29a	0.046	0.385	0.739
hsa-let-7b	hsa-miR-200b	0.087	0.362	0.7386
hsa-miR-126	hsa-miR-148a	0.018	0.4	0.738
hsa-miR-24	hsa-miR-373	0	0.41	0.738
hsa-miR-141	hsa-miR-29c	0.043	0.386	0.7378
hsa-miR-106b	hsa-miR-182	0.095	0.357	0.7376
hsa-miR-1	hsa-miR-30b	0.037	0.389	0.7372
hsa-miR-21	hsa-miR-30c	0.044	0.385	0.737
hsa-miR-10a	hsa-miR-221	0.096	0.356	0.7368
hsa-miR-183	hsa-miR-192	0.171	0.314	0.7362
hsa-miR-107	hsa-miR-145	0.054	0.378	0.7344
hsa-miR-1	hsa-miR-23a	0.027	0.393	0.7344
hsa-miR-142-3p	hsa-miR-27a	0.023	0.395	0.734
hsa-miR-150	hsa-miR-25	0.048	0.381	0.7338
hsa-miR-16-1	hsa-miR-29a	0.065	0.371	0.7328
hsa-miR-23a	hsa-miR-30	0	0.407	0.7326
hsa-let-7a	hsa-miR-135a	0.07	0.368	0.7324
hsa-miR-205	hsa-miR-29a	0.041	0.384	0.7322
hsa-miR-192	hsa-miR-19a	0.073	0.366	0.7318
hsa-miR-106b	hsa-miR-146a	0.024	0.393	0.7314
hsa-miR-17-5p	hsa-miR-7	0.065	0.37	0.731
hsa-miR-132	hsa-miR-29b	0.036	0.386	0.7308
hsa-miR-181a	hsa-miR-9	0.036	0.386	0.7308
hsa-miR-155	hsa-miR-25	0.068	0.368	0.7304
hsa-let-7a	hsa-miR-302d	0.059	0.373	0.7304
hsa-miR-101	hsa-miR-26a	0.059	0.373	0.7304
hsa-miR-107	hsa-miR-141	0.059	0.373	0.7304
hsa-miR-124	hsa-miR-200c	0.015	0.397	0.7296
hsa-miR-124	hsa-miR-143	0.014	0.397	0.7286
hsa-miR-181a	hsa-miR-29a	0.066	0.368	0.7284
hsa-miR-223	hsa-miR-29a	0.066	0.368	0.7284
hsa-miR-137	hsa-miR-221	0.028	0.389	0.7282
hsa-miR-15b	hsa-miR-223	0.109	0.344	0.7282
hsa-miR-126	hsa-miR-30	0.08	0.36	0.728
hsa-miR-205	hsa-miR-96	0.08	0.36	0.728
hsa-miR-20b	hsa-miR-7	0.08	0.36	0.728
hsa-miR-142-3p	hsa-miR-25	0.114	0.341	0.7278
hsa-miR-27a	hsa-miR-320	0.114	0.341	0.7278
hsa-let-7a	hsa-miR-107	0.067	0.367	0.7276
hsa-miR-135a	hsa-miR-183	0.128	0.333	0.7274
hsa-miR-150	hsa-miR-98	0.093	0.352	0.7266
hsa-let-7a	hsa-let-7i	0.217	0.283	0.7264
hsa-miR-135a	hsa-miR-146a	0.035	0.384	0.7262
hsa-miR-143	hsa-miR-198	0.062	0.369	0.7262
hsa-let-7b	hsa-miR-16-1	0.085	0.356	0.7258
hsa-miR-15b	hsa-miR-183	0.018	0.393	0.7254
hsa-miR-125b	hsa-miR-142-5p	0	0.403	0.7254
hsa-miR-107	hsa-miR-29b	0.057	0.371	0.7248
hsa-miR-27a	hsa-miR-29c	0.015	0.394	0.7242
hsa-miR-141	hsa-miR-181a	0.078	0.359	0.7242
hsa-miR-150	hsa-miR-195	0.031	0.385	0.724
hsa-miR-200c	hsa-miR-29a	0.013	0.395	0.724
hsa-miR-155	hsa-miR-320	0.063	0.367	0.7236
hsa-miR-1	hsa-miR-142-5p	0	0.402	0.7236
hsa-miR-29c	hsa-miR-372	0.016	0.393	0.7234
hsa-miR-142-3p	hsa-miR-15a	0.088	0.353	0.7234
hsa-miR-16-1	hsa-miR-320	0.068	0.364	0.7232
hsa-miR-107	hsa-miR-203	0.077	0.359	0.7232
hsa-miR-222	hsa-miR-98	0.082	0.356	0.7228
hsa-miR-126	hsa-miR-15b	0.033	0.383	0.7224
hsa-miR-132	hsa-miR-34a	0.024	0.388	0.7224
hsa-miR-22	hsa-miR-29c	0.047	0.375	0.722
hsa-miR-141	hsa-miR-200a	0.342	0.211	0.7218
hsa-miR-195	hsa-miR-29b	0.051	0.372	0.7206
hsa-miR-16	hsa-miR-429	0.045	0.375	0.72
hsa-miR-132	hsa-miR-19a	0.088	0.351	0.7198
hsa-miR-143	hsa-miR-98	0.088	0.351	0.7198
hsa-miR-135a	hsa-miR-155	0.048	0.373	0.7194
hsa-miR-101	hsa-miR-137	0.026	0.385	0.719
hsa-miR-132	hsa-miR-30	0.017	0.39	0.719
hsa-miR-223	hsa-miR-26b	0.096	0.346	0.7188
hsa-miR-155	hsa-miR-30c	0.022	0.387	0.7186
hsa-miR-137	hsa-miR-20a	0.02	0.388	0.7184
hsa-miR-146a	hsa-miR-96	0.011	0.393	0.7184
hsa-miR-195	hsa-miR-200c	0.032	0.381	0.7178
hsa-miR-24	hsa-miR-96	0.023	0.386	0.7178
hsa-miR-181b	hsa-miR-34a	0.039	0.377	0.7176
hsa-miR-198	hsa-miR-372	0.042	0.375	0.717
hsa-miR-19a	hsa-miR-214	0.042	0.375	0.717
hsa-miR-214	hsa-miR-34a	0.042	0.375	0.717
hsa-miR-200b	hsa-miR-429	0.294	0.235	0.717
hsa-miR-142-5p	hsa-miR-200b	0.047	0.372	0.7166
hsa-miR-200b	hsa-miR-96	0.038	0.377	0.7166
hsa-let-7a	hsa-miR-195	0.108	0.338	0.7164
hsa-miR-372	hsa-miR-429	0.034	0.379	0.7162
hsa-miR-122	hsa-miR-24	0.064	0.362	0.7156
hsa-miR-182	hsa-miR-96	0.064	0.362	0.7156
hsa-miR-16-1	hsa-miR-217	0.2	0.286	0.7148
hsa-miR-1	hsa-miR-142-3p	0.075	0.355	0.714
hsa-miR-135a	hsa-miR-429	0.071	0.357	0.7136
hsa-miR-195	hsa-miR-203	0.087	0.348	0.7134
hsa-miR-106b	hsa-miR-181a	0.078	0.353	0.7134
hsa-let-7g	hsa-miR-125b	0.094	0.344	0.7132
hsa-miR-142-3p	hsa-miR-96	0.081	0.351	0.7128
hsa-miR-192	hsa-miR-214	0.081	0.351	0.7128
hsa-miR-106b	hsa-miR-206	0.028	0.38	0.712
hsa-miR-181a	hsa-miR-373	0.019	0.385	0.712
hsa-miR-223	hsa-miR-34a	0.098	0.341	0.7118
hsa-miR-200c	hsa-miR-320	0.036	0.375	0.711
hsa-let-7a	hsa-miR-26b	0.111	0.333	0.7104
hsa-miR-181b	hsa-miR-27a	0.039	0.373	0.7104
hsa-miR-132	hsa-miR-98	0.055	0.364	0.7102
hsa-miR-181a	hsa-miR-200a	0.055	0.364	0.7102
hsa-miR-101	hsa-miR-372	0.024	0.381	0.7098
hsa-miR-122	hsa-miR-29c	0.063	0.359	0.7092
hsa-miR-221	hsa-miR-23a	0.034	0.375	0.709
hsa-miR-223	hsa-miR-30	0.068	0.356	0.7088
hsa-miR-101	hsa-miR-9	0.014	0.386	0.7088
hsa-let-7g	hsa-miR-98	0.273	0.242	0.7086
hsa-miR-101	hsa-miR-135a	0.049	0.366	0.7078
hsa-miR-106b	hsa-miR-122	0.049	0.366	0.7078
hsa-miR-205	hsa-miR-373	0.067	0.356	0.7078
hsa-miR-122	hsa-miR-34a	0.083	0.347	0.7076
hsa-miR-142-3p	hsa-miR-143	0.074	0.352	0.7076
hsa-miR-15a	hsa-miR-98	0.099	0.338	0.7074
hsa-miR-198	hsa-miR-26a	0	0.393	0.7074
hsa-miR-205	hsa-miR-9	0.052	0.364	0.7072
hsa-miR-181b	hsa-miR-25	0.094	0.34	0.706
hsa-miR-143	hsa-miR-148a	0.031	0.375	0.706
hsa-miR-29b	hsa-miR-373	0.031	0.375	0.706
hsa-miR-181b	hsa-miR-429	0.056	0.361	0.7058
hsa-miR-101	hsa-miR-15b	0.018	0.382	0.7056
hsa-miR-150	hsa-miR-372	0.018	0.382	0.7056
hsa-miR-150	hsa-miR-373	0	0.392	0.7056
hsa-let-7c	hsa-miR-182	0.048	0.365	0.705
hsa-miR-101	hsa-miR-200a	0.075	0.35	0.705
hsa-miR-142-3p	hsa-miR-320	0.075	0.35	0.705
hsa-miR-181b	hsa-miR-29a	0.06	0.358	0.7044
hsa-miR-26a	hsa-miR-372	0.02	0.38	0.704
hsa-let-7c	hsa-miR-126	0.065	0.355	0.704
hsa-miR-192	hsa-miR-20b	0.037	0.37	0.703
hsa-miR-122	hsa-miR-372	0.022	0.378	0.7024
hsa-miR-126	hsa-miR-137	0.022	0.378	0.7024
hsa-miR-26a	hsa-miR-373	0.022	0.378	0.7024
hsa-miR-122	hsa-miR-373	0	0.39	0.702
hsa-miR-198	hsa-miR-20b	0	0.39	0.702
hsa-miR-150	hsa-miR-27a	0.07	0.351	0.7018
hsa-miR-122	hsa-miR-27a	0.041	0.367	0.7016
hsa-miR-10a	hsa-miR-20a	0.057	0.358	0.7014
hsa-miR-150	hsa-miR-29a	0.053	0.36	0.701
hsa-miR-135a	hsa-miR-141	0.063	0.354	0.7002
hsa-miR-135a	hsa-miR-26a	0.063	0.354	0.7002
hsa-miR-137	hsa-miR-183	0.025	0.375	0.7
hsa-miR-195	hsa-miR-27a	0.077	0.346	0.6998
hsa-miR-15b	hsa-miR-26a	0.049	0.361	0.6988
hsa-miR-20b	hsa-miR-223	0	0.388	0.6984
hsa-miR-10a	hsa-miR-125b	0.072	0.348	0.6984
hsa-miR-132	hsa-miR-29c	0.041	0.365	0.698
hsa-miR-200b	hsa-miR-32	0.019	0.377	0.6976
hsa-miR-135a	hsa-miR-96	0.051	0.359	0.6972
hsa-miR-155	hsa-miR-20b	0.051	0.359	0.6972
hsa-miR-20b	hsa-miR-25	0.051	0.359	0.6972
hsa-miR-142-5p	hsa-miR-146a	0.013	0.38	0.697
hsa-miR-1	hsa-miR-148a	0.029	0.371	0.6968
hsa-miR-124	hsa-miR-183	0.054	0.357	0.6966
hsa-miR-142-5p	hsa-miR-181a	0.021	0.375	0.696
hsa-miR-124	hsa-miR-203	0.038	0.365	0.695
hsa-miR-107	hsa-miR-152	0.079	0.342	0.6946
hsa-miR-126	hsa-miR-32	0.043	0.362	0.6946
hsa-miR-223	hsa-miR-24	0.016	0.377	0.6946
hsa-miR-137	hsa-miR-203	0.059	0.353	0.6944
hsa-miR-16-1	hsa-miR-30b	0.059	0.353	0.6944
hsa-miR-25	hsa-miR-29c	0.059	0.353	0.6944
hsa-miR-27a	hsa-miR-34a	0.069	0.347	0.6936
hsa-miR-181a	hsa-miR-24	0.033	0.367	0.6936
hsa-miR-200b	hsa-miR-30c	0.033	0.367	0.6936
hsa-miR-15a	hsa-miR-19b	0.085	0.338	0.6934
hsa-miR-142-3p	hsa-miR-9	0.047	0.359	0.6932
hsa-miR-205	hsa-miR-24	0.018	0.375	0.693
hsa-miR-142-5p	hsa-miR-30c	0	0.385	0.693
hsa-miR-133a	hsa-miR-155	0.052	0.356	0.6928
hsa-miR-148a	hsa-miR-203	0.122	0.317	0.6926
hsa-miR-182	hsa-miR-192	0.122	0.317	0.6926
hsa-miR-24	hsa-miR-25	0.08	0.34	0.692
hsa-let-7a	hsa-miR-23a	0.042	0.361	0.6918
hsa-miR-150	hsa-miR-181b	0.123	0.316	0.6918
hsa-miR-25	hsa-miR-26a	0.173	0.288	0.6914
hsa-miR-27a	hsa-miR-27b	0.351	0.189	0.6912
hsa-let-7b	hsa-miR-7	0.036	0.364	0.6912
hsa-miR-1	hsa-miR-27b	0.05	0.356	0.6908
hsa-miR-181a	hsa-miR-34a	0.098	0.329	0.6902
hsa-miR-181a	hsa-miR-183	0.069	0.345	0.69
hsa-miR-19b	hsa-miR-203	0.139	0.306	0.6898
hsa-miR-107	hsa-miR-155	0.038	0.362	0.6896
hsa-let-7c	hsa-miR-17-5p	0.045	0.358	0.6894
hsa-miR-30b	hsa-miR-7	0	0.383	0.6894
hsa-miR-148a	hsa-miR-9	0.071	0.343	0.6884
hsa-miR-182	hsa-miR-429	0.026	0.368	0.6884
hsa-let-7g	hsa-miR-20a	0.04	0.36	0.688
hsa-miR-1	hsa-miR-214	0.04	0.36	0.688
hsa-miR-142-3p	hsa-miR-373	0	0.382	0.6876
hsa-miR-142-5p	hsa-miR-16-1	0	0.382	0.6876
hsa-miR-15b	hsa-miR-320	0.075	0.34	0.687
hsa-miR-34a	hsa-miR-96	0.028	0.366	0.6868
hsa-miR-203	hsa-miR-30	0.073	0.341	0.6868
hsa-miR-132	hsa-miR-15b	0.03	0.364	0.6852
hsa-miR-138	hsa-miR-145	0.03	0.364	0.6852
hsa-miR-20b	hsa-miR-214	0.03	0.364	0.6852
hsa-miR-107	hsa-miR-96	0.1	0.325	0.685
hsa-miR-133a	hsa-miR-206	0.062	0.346	0.6848
hsa-miR-19b	hsa-miR-27a	0.044	0.356	0.6848
hsa-miR-27b	hsa-miR-29b	0.013	0.373	0.6844
hsa-miR-15b	hsa-miR-29a	0.027	0.365	0.684
hsa-miR-181b	hsa-miR-9	0.027	0.365	0.684
hsa-let-7c	hsa-let-7g	0.244	0.244	0.6832
hsa-miR-372	hsa-miR-9	0.046	0.354	0.6832
hsa-miR-106b	hsa-miR-142-3p	0.161	0.29	0.683
hsa-miR-17-5p	hsa-miR-198	0.033	0.361	0.6828
hsa-miR-200a	hsa-miR-29a	0.033	0.361	0.6828
hsa-miR-126	hsa-miR-138	0.024	0.366	0.6828
hsa-miR-182	hsa-miR-98	0.083	0.333	0.6824
hsa-miR-19a	hsa-miR-27a	0.083	0.333	0.6824
hsa-miR-429	hsa-miR-7	0.083	0.333	0.6824
hsa-miR-19b	hsa-miR-205	0.038	0.358	0.6824
hsa-miR-200c	hsa-miR-218	0.038	0.358	0.6824
hsa-miR-203	hsa-miR-429	0	0.379	0.6822
hsa-miR-16	hsa-miR-30c	0.058	0.346	0.6808
hsa-miR-25	hsa-miR-27a	0.058	0.346	0.6808
hsa-miR-124	hsa-miR-150	0.029	0.362	0.6806
hsa-miR-106b	hsa-miR-15b	0.02	0.367	0.6806
hsa-miR-152	hsa-miR-222	0	0.378	0.6804
hsa-miR-205	hsa-miR-217	0.106	0.319	0.6802
hsa-miR-10a	hsa-miR-16	0.05	0.35	0.68
hsa-miR-214	hsa-miR-29b	0.014	0.37	0.68
hsa-miR-106b	hsa-miR-29a	0.091	0.327	0.6796
hsa-miR-200c	hsa-miR-7	0.042	0.354	0.6792
hsa-miR-22	hsa-miR-27a	0.042	0.354	0.6792
hsa-miR-24	hsa-miR-29c	0.015	0.369	0.6792
hsa-miR-222	hsa-miR-30c	0.063	0.342	0.6786
hsa-let-7b	hsa-miR-9	0.072	0.337	0.6786
hsa-miR-183	hsa-miR-34a	0.086	0.329	0.6782
hsa-miR-200a	hsa-miR-27a	0.023	0.364	0.6782
hsa-miR-146a	hsa-miR-98	0.057	0.345	0.678
hsa-miR-137	hsa-miR-200a	0.028	0.361	0.6778
hsa-miR-16	hsa-miR-98	0.071	0.337	0.6776
hsa-miR-122	hsa-miR-132	0.017	0.367	0.6776
hsa-let-7c	hsa-miR-34a	0.099	0.321	0.6768
hsa-let-7b	hsa-miR-223	0.068	0.338	0.6764
hsa-miR-125b	hsa-miR-30c	0.068	0.338	0.6764
hsa-miR-148a	hsa-miR-150	0.086	0.328	0.6764
hsa-miR-203	hsa-miR-214	0.077	0.333	0.6764
hsa-miR-10a	hsa-miR-126	0.156	0.289	0.6762
hsa-miR-126	hsa-miR-320	0.019	0.365	0.676
hsa-miR-19b	hsa-miR-26a	0.019	0.365	0.676
hsa-miR-135a	hsa-miR-221	0.027	0.36	0.675
hsa-miR-101	hsa-miR-192	0	0.375	0.675
hsa-miR-101	hsa-miR-27a	0	0.375	0.675
hsa-miR-142-5p	hsa-miR-182	0	0.375	0.675
hsa-miR-19a	hsa-miR-96	0	0.375	0.675
hsa-miR-106b	hsa-miR-200a	0.057	0.343	0.6744
hsa-miR-141	hsa-miR-19b	0.039	0.353	0.6744
hsa-miR-15b	hsa-miR-200a	0.039	0.353	0.6744
hsa-miR-155	hsa-miR-98	0.063	0.339	0.6732
hsa-miR-1	hsa-miR-135a	0.041	0.351	0.6728
hsa-miR-142-3p	hsa-miR-150	0.122	0.306	0.6728
hsa-miR-150	hsa-miR-26b	0.122	0.306	0.6728
hsa-miR-135a	hsa-miR-372	0.026	0.359	0.6722
hsa-miR-150	hsa-miR-192	0.06	0.34	0.672
hsa-miR-203	hsa-miR-23a	0.06	0.34	0.672
hsa-miR-107	hsa-miR-132	0.094	0.321	0.6718
hsa-miR-195	hsa-miR-29a	0.072	0.333	0.6714
hsa-miR-29b	hsa-miR-98	0.072	0.333	0.6714
hsa-miR-122	hsa-miR-29a	0.045	0.348	0.6714
hsa-let-7b	hsa-miR-15b	0.088	0.324	0.6712
hsa-miR-192	hsa-miR-372	0.088	0.324	0.6712
hsa-miR-192	hsa-miR-373	0.032	0.355	0.671
hsa-miR-22	hsa-miR-34a	0.055	0.342	0.6706
hsa-miR-107	hsa-miR-205	0.037	0.352	0.6706
hsa-miR-26a	hsa-miR-27a	0.037	0.352	0.6706
hsa-miR-106b	hsa-miR-34a	0.062	0.338	0.6704
hsa-miR-27a	hsa-miR-372	0.071	0.333	0.6704
hsa-miR-106b	hsa-miR-141	0.043	0.348	0.6694
hsa-miR-223	hsa-miR-429	0.043	0.348	0.6694
hsa-miR-17-5p	hsa-miR-214	0.057	0.34	0.669
hsa-let-7g	hsa-miR-146a	0.048	0.345	0.669
hsa-miR-183	hsa-miR-19a	0.02	0.36	0.668
hsa-miR-19a	hsa-miR-9	0.027	0.356	0.6678
hsa-miR-107	hsa-miR-16	0.167	0.278	0.6674
hsa-miR-106b	hsa-miR-15a	0.059	0.338	0.6674
hsa-miR-217	hsa-miR-26a	0.136	0.295	0.667
hsa-miR-192	hsa-miR-29c	0.035	0.351	0.6668
hsa-let-7c	hsa-miR-181a	0.042	0.347	0.6666
hsa-miR-181b	hsa-miR-373	0.024	0.357	0.6666
hsa-miR-137	hsa-miR-373	0.067	0.333	0.6664
hsa-miR-182	hsa-miR-26b	0.067	0.333	0.6664
hsa-miR-183	hsa-miR-320	0.067	0.333	0.6664
hsa-miR-20b	hsa-miR-96	0.067	0.333	0.6664
hsa-miR-221	hsa-miR-98	0.067	0.333	0.6664
hsa-miR-192	hsa-miR-429	0	0.37	0.666
hsa-miR-195	hsa-miR-22	0.077	0.327	0.6656
hsa-miR-122	hsa-miR-30	0.041	0.347	0.6656
hsa-miR-200a	hsa-miR-30b	0.041	0.347	0.6656
hsa-miR-135a	hsa-miR-373	0.029	0.353	0.6644
hsa-miR-221	hsa-miR-30b	0.086	0.321	0.6638
hsa-miR-145	hsa-miR-30c	0.064	0.333	0.6634
hsa-let-7a	hsa-miR-93	0.019	0.358	0.6634
hsa-miR-195	hsa-miR-214	0.019	0.358	0.6634
hsa-miR-19b	hsa-miR-372	0.2	0.257	0.6626
hsa-miR-150	hsa-miR-30b	0.081	0.323	0.6624
hsa-miR-21	hsa-miR-218	0.081	0.323	0.6624
hsa-miR-133a	hsa-miR-21	0.036	0.348	0.6624
hsa-miR-29c	hsa-miR-373	0	0.368	0.6624
hsa-let-7g	hsa-miR-21	0.039	0.346	0.6618
hsa-miR-122	hsa-miR-15b	0.073	0.327	0.6616
hsa-miR-22	hsa-miR-9	0.028	0.352	0.6616
hsa-miR-16	hsa-miR-30d	0.028	0.352	0.6616
hsa-let-7c	hsa-miR-22	0.051	0.339	0.6612
hsa-miR-181a	hsa-miR-320	0.051	0.339	0.6612
hsa-miR-132	hsa-miR-203	0.038	0.346	0.6608
hsa-miR-17-5p	hsa-miR-96	0.038	0.346	0.6608
hsa-miR-183	hsa-miR-198	0.038	0.346	0.6608
hsa-miR-198	hsa-miR-24	0.038	0.346	0.6608
hsa-miR-152	hsa-miR-192	0.061	0.333	0.6604
hsa-miR-17-5p	hsa-miR-9	0.052	0.338	0.6604
hsa-miR-10a	hsa-miR-15a	0.068	0.329	0.6602
hsa-miR-150	hsa-miR-29c	0.068	0.329	0.6602
hsa-miR-192	hsa-miR-9	0.032	0.349	0.6602
hsa-miR-25	hsa-miR-32	0.22	0.244	0.6592
hsa-miR-101	hsa-miR-107	0.045	0.341	0.6588
hsa-miR-152	hsa-miR-181b	0.045	0.341	0.6588
hsa-miR-20a	hsa-miR-302d	0.045	0.341	0.6588
hsa-miR-107	hsa-miR-373	0.027	0.351	0.6588
hsa-miR-145	hsa-miR-218	0.027	0.351	0.6588
hsa-miR-107	hsa-miR-26a	0.059	0.333	0.6584
hsa-miR-132	hsa-miR-142-3p	0.059	0.333	0.6584
hsa-miR-135a	hsa-miR-182	0.021	0.354	0.6582
hsa-let-7c	hsa-miR-15b	0.094	0.313	0.6574
hsa-miR-372	hsa-miR-373	0.094	0.313	0.6574
hsa-miR-15b	hsa-miR-24	0.036	0.345	0.657
hsa-miR-17-5p	hsa-miR-320	0.036	0.345	0.657
hsa-miR-200c	hsa-miR-98	0.036	0.345	0.657
hsa-let-7c	hsa-miR-27a	0.088	0.316	0.6568
hsa-miR-152	hsa-miR-21	0.023	0.352	0.6566
hsa-miR-125b	hsa-miR-135a	0.014	0.357	0.6566
hsa-let-7c	hsa-miR-181b	0.066	0.328	0.6564
hsa-miR-122	hsa-miR-181b	0.08	0.32	0.656
hsa-miR-122	hsa-miR-141	0.056	0.333	0.6554
hsa-miR-122	hsa-miR-195	0.056	0.333	0.6554
hsa-miR-29b	hsa-miR-30	0.056	0.333	0.6554
hsa-miR-142-5p	hsa-miR-205	0	0.364	0.6552
hsa-miR-126	hsa-miR-135a	0.043	0.34	0.655
hsa-miR-203	hsa-miR-25	0.043	0.34	0.655
hsa-miR-24	hsa-miR-27a	0.043	0.34	0.655
hsa-miR-126	hsa-miR-128a	0.025	0.35	0.655
hsa-miR-128a	hsa-miR-182	0.025	0.35	0.655
hsa-miR-1	hsa-miR-101	0.03	0.347	0.6546
hsa-miR-125b	hsa-miR-137	0.046	0.338	0.6544
hsa-miR-146a	hsa-miR-218	0.047	0.337	0.6536
hsa-miR-19a	hsa-miR-302d	0.176	0.265	0.653
hsa-miR-132	hsa-miR-27a	0.053	0.333	0.6524
hsa-miR-181a	hsa-miR-27a	0.033	0.344	0.6522
hsa-miR-137	hsa-miR-155	0.024	0.349	0.6522
hsa-let-7g	hsa-miR-15b	0.04	0.34	0.652
hsa-miR-1	hsa-miR-10a	0.04	0.34	0.652
hsa-miR-142-3p	hsa-miR-15b	0.04	0.34	0.652
hsa-miR-122	hsa-miR-98	0.065	0.326	0.6518
hsa-miR-103	hsa-miR-107	0.419	0.129	0.6512
hsa-miR-19a	hsa-miR-34a	0.068	0.324	0.6512
hsa-miR-146a	hsa-miR-217	0.023	0.349	0.6512
hsa-miR-22	hsa-miR-26b	0.023	0.349	0.6512
hsa-miR-221	hsa-miR-302d	0.129	0.29	0.651
hsa-miR-198	hsa-miR-34a	0.051	0.333	0.6504
hsa-miR-101	hsa-miR-429	0.031	0.344	0.6502
hsa-miR-198	hsa-miR-22	0.038	0.34	0.65
hsa-miR-132	hsa-miR-192	0.061	0.327	0.6496
hsa-miR-1	hsa-miR-429	0.022	0.348	0.6484
hsa-miR-135a	hsa-miR-19a	0.022	0.348	0.6484
hsa-miR-19b	hsa-miR-22	0.022	0.348	0.6484
hsa-let-7g	hsa-let-7i	0.36	0.16	0.648
hsa-miR-135a	hsa-miR-198	0	0.36	0.648
hsa-miR-107	hsa-miR-195	0.149	0.277	0.6476
hsa-miR-137	hsa-miR-145	0.014	0.352	0.6476
hsa-miR-195	hsa-miR-223	0.03	0.343	0.6474
hsa-let-7g	hsa-miR-203	0.118	0.294	0.6472
hsa-miR-132	hsa-miR-372	0.058	0.327	0.6466
hsa-miR-22	hsa-miR-25	0.058	0.327	0.6466
hsa-miR-19b	hsa-miR-20b	0.065	0.323	0.6464
hsa-miR-125b	hsa-miR-96	0.029	0.343	0.6464
hsa-miR-9	hsa-miR-98	0.092	0.308	0.6464
hsa-miR-10a	hsa-miR-182	0.083	0.313	0.6464
hsa-miR-141	hsa-miR-96	0.083	0.313	0.6464
hsa-miR-141	hsa-miR-148a	0.036	0.339	0.6462
hsa-miR-17-5p	hsa-miR-30	0.036	0.339	0.6462
hsa-miR-153	hsa-miR-181a	0.02	0.347	0.6446
hsa-let-7b	hsa-miR-203	0.111	0.296	0.6438
hsa-miR-142-3p	hsa-miR-34a	0.109	0.297	0.6436
hsa-miR-181b	hsa-miR-26b	0.044	0.333	0.6434
hsa-let-7b	hsa-miR-150	0.069	0.319	0.6432
hsa-miR-146a	hsa-miR-27b	0.056	0.326	0.6428
hsa-miR-15a	hsa-miR-373	0	0.357	0.6426
hsa-miR-24	hsa-miR-9	0.059	0.324	0.6422
hsa-miR-200b	hsa-miR-217	0.019	0.346	0.6418
hsa-miR-21	hsa-miR-217	0.082	0.311	0.6418
hsa-miR-15b	hsa-miR-192	0.042	0.333	0.6414
hsa-miR-25	hsa-miR-372	0.042	0.333	0.6414
hsa-miR-373	hsa-miR-429	0.042	0.333	0.6414
hsa-miR-214	hsa-miR-24	0.068	0.318	0.6404
hsa-miR-106b	hsa-miR-19a	0.1	0.3	0.64
hsa-miR-429	hsa-miR-98	0.1	0.3	0.64
hsa-miR-124	hsa-miR-182	0.049	0.328	0.6394
hsa-miR-24	hsa-miR-29a	0.031	0.338	0.6394
hsa-miR-107	hsa-miR-146a	0.045	0.33	0.639
hsa-let-7c	hsa-miR-132	0.075	0.313	0.6384
hsa-miR-15a	hsa-miR-30b	0.075	0.313	0.6384
hsa-miR-200c	hsa-miR-30	0.017	0.345	0.638
hsa-miR-192	hsa-miR-27a	0.024	0.341	0.6378
hsa-miR-132	hsa-miR-29a	0.054	0.324	0.6372
hsa-let-7g	hsa-miR-150	0.122	0.286	0.6368
hsa-miR-15a	hsa-miR-217	0.138	0.277	0.6366
hsa-miR-142-3p	hsa-miR-181b	0.093	0.302	0.6366
hsa-miR-128a	hsa-miR-7	0.037	0.333	0.6364
hsa-miR-205	hsa-miR-98	0.037	0.333	0.6364
hsa-miR-122	hsa-miR-429	0.091	0.303	0.6364
hsa-miR-101	hsa-miR-34a	0.071	0.314	0.6362
hsa-miR-20a	hsa-miR-32	0.06	0.32	0.636
hsa-miR-124	hsa-miR-132	0.045	0.328	0.6354
hsa-miR-15a	hsa-miR-96	0.027	0.338	0.6354
hsa-miR-142-3p	hsa-miR-214	0.05	0.325	0.635
hsa-miR-122	hsa-miR-17-5p	0.035	0.333	0.6344
hsa-miR-124	hsa-miR-24	0.035	0.333	0.6344
hsa-miR-214	hsa-miR-320	0.119	0.286	0.6338
hsa-miR-19b	hsa-miR-217	0.171	0.257	0.6336
hsa-miR-125b	hsa-miR-217	0.061	0.318	0.6334
hsa-miR-222	hsa-miR-302d	0.131	0.279	0.6332
hsa-miR-125b	hsa-miR-27b	0.041	0.329	0.6332
hsa-miR-1	hsa-miR-320	0.01	0.346	0.6328
hsa-let-7c	hsa-miR-320	0.109	0.291	0.6328
hsa-let-7c	hsa-miR-30	0.033	0.333	0.6324
hsa-miR-203	hsa-miR-29a	0.033	0.333	0.6324
hsa-miR-373	hsa-miR-7	0.033	0.333	0.6324
hsa-miR-25	hsa-miR-29a	0.058	0.319	0.6322
hsa-miR-20a	hsa-miR-93	0.243	0.216	0.6318
hsa-miR-15a	hsa-miR-429	0.032	0.333	0.6314
hsa-miR-20a	hsa-miR-218	0.019	0.34	0.631
hsa-miR-148a	hsa-miR-152	0.406	0.125	0.631
hsa-let-7c	hsa-miR-24	0.13	0.278	0.6304
hsa-miR-217	hsa-miR-222	0.119	0.284	0.6302
hsa-let-7g	hsa-miR-16	0.074	0.309	0.6302
hsa-miR-124	hsa-miR-22	0	0.35	0.63
hsa-miR-137	hsa-miR-141	0.043	0.326	0.6298
hsa-miR-181a	hsa-miR-429	0.043	0.326	0.6298
hsa-miR-135a	hsa-miR-17-5p	0.104	0.292	0.6296
hsa-miR-24	hsa-miR-30d	0.104	0.292	0.6296
hsa-miR-1	hsa-miR-96	0.03	0.333	0.6294
hsa-miR-106b	hsa-miR-29c	0.073	0.309	0.6292
hsa-miR-221	hsa-miR-27b	0.051	0.321	0.6288
hsa-miR-107	hsa-miR-15a	0.114	0.286	0.6288
hsa-miR-148a	hsa-miR-34a	0.068	0.311	0.6278
hsa-miR-200c	hsa-miR-23a	0.046	0.323	0.6274
hsa-miR-218	hsa-miR-7	0.028	0.333	0.6274
hsa-miR-429	hsa-miR-96	0.069	0.31	0.627
hsa-let-7g	hsa-miR-182	0.067	0.311	0.6268
hsa-let-7a	hsa-miR-148a	0.063	0.313	0.6264
hsa-miR-132	hsa-miR-7	0.063	0.313	0.6264
hsa-miR-182	hsa-miR-9	0.027	0.333	0.6264
hsa-miR-182	hsa-miR-23a	0.016	0.339	0.6262
hsa-miR-130a	hsa-miR-16-1	0.026	0.333	0.6254
hsa-miR-155	hsa-miR-26b	0.04	0.325	0.625
hsa-miR-200c	hsa-miR-302d	0.175	0.25	0.625
hsa-miR-16-1	hsa-miR-23a	0.036	0.327	0.6246
hsa-miR-19a	hsa-miR-25	0.036	0.327	0.6246
hsa-miR-195	hsa-miR-30b	0.088	0.298	0.6244
hsa-miR-17-5p	hsa-miR-25	0.033	0.328	0.6234
hsa-miR-29a	hsa-miR-372	0.033	0.328	0.6234
hsa-miR-138	hsa-miR-222	0.015	0.338	0.6234
hsa-let-7c	hsa-miR-200a	0.056	0.315	0.623
hsa-miR-142-3p	hsa-miR-223	0.056	0.315	0.623
hsa-miR-183	hsa-miR-9	0.014	0.338	0.6224
hsa-miR-152	hsa-miR-203	0.057	0.314	0.6222
hsa-miR-106b	hsa-miR-10a	0.053	0.316	0.6218
hsa-miR-195	hsa-miR-373	0.022	0.333	0.6214
hsa-miR-30	hsa-miR-96	0.022	0.333	0.6214
hsa-miR-26a	hsa-miR-32	0.085	0.298	0.6214
hsa-miR-106b	hsa-miR-128a	0	0.345	0.621
hsa-miR-142-5p	hsa-miR-223	0.021	0.333	0.6204
hsa-miR-183	hsa-miR-30	0.021	0.333	0.6204
hsa-miR-217	hsa-miR-221	0.118	0.279	0.6202
hsa-miR-181b	hsa-miR-181c	0.289	0.184	0.6202
hsa-let-7g	hsa-miR-24	0.049	0.317	0.6196
hsa-miR-135a	hsa-miR-16-1	0.049	0.317	0.6196
hsa-miR-16-1	hsa-miR-32	0.049	0.317	0.6196
hsa-miR-106b	hsa-miR-124	0.02	0.333	0.6194
hsa-miR-145	hsa-miR-32	0.027	0.329	0.6192
hsa-miR-106b	hsa-miR-195	0.116	0.279	0.6182
hsa-miR-182	hsa-miR-217	0.116	0.279	0.6182
hsa-miR-16-1	hsa-miR-29c	0.121	0.276	0.6178
hsa-miR-142-5p	hsa-miR-16	0.011	0.337	0.6176
hsa-miR-128a	hsa-miR-20b	0.045	0.318	0.6174
hsa-miR-205	hsa-miR-27b	0.018	0.333	0.6174
hsa-miR-26b	hsa-miR-7	0	0.343	0.6174
hsa-miR-135a	hsa-miR-135b	0.304	0.174	0.6172
hsa-let-7g	hsa-miR-145	0.088	0.294	0.6172
hsa-miR-141	hsa-miR-198	0.017	0.333	0.6164
hsa-miR-124	hsa-miR-34a	0.024	0.329	0.6162
hsa-miR-26a	hsa-miR-26b	0.22	0.22	0.616
hsa-miR-15b	hsa-miR-9	0.038	0.321	0.6158
hsa-miR-106b	hsa-miR-223	0.038	0.321	0.6158
hsa-miR-200b	hsa-miR-218	0.038	0.321	0.6158
hsa-miR-124	hsa-miR-223	0	0.342	0.6156
hsa-miR-34a	hsa-miR-373	0.015	0.333	0.6144
hsa-miR-217	hsa-miR-223	0.096	0.288	0.6144
hsa-miR-146a	hsa-miR-152	0.036	0.321	0.6138
hsa-miR-137	hsa-miR-24	0	0.341	0.6138
hsa-miR-222	hsa-miR-27b	0.052	0.312	0.6136
hsa-miR-142-3p	hsa-miR-19a	0.07	0.302	0.6136
hsa-miR-142-3p	hsa-miR-93	0.032	0.323	0.6134
hsa-miR-7	hsa-miR-9	0.032	0.323	0.6134
hsa-let-7c	hsa-miR-372	0.118	0.275	0.613
hsa-miR-126	hsa-miR-27b	0.125	0.271	0.6128
hsa-miR-15b	hsa-miR-19b	0.058	0.308	0.6124
hsa-miR-183	hsa-miR-30b	0.058	0.308	0.6124
hsa-miR-181b	hsa-miR-96	0.065	0.304	0.6122
hsa-miR-142-5p	hsa-miR-24	0.029	0.324	0.6122
hsa-miR-30	hsa-miR-429	0.029	0.324	0.6122
hsa-miR-142-5p	hsa-miR-143	0	0.34	0.612
hsa-let-7g	hsa-miR-17-5p	0.061	0.306	0.6118
hsa-let-7c	hsa-miR-10a	0.111	0.278	0.6114
hsa-miR-1	hsa-miR-218	0.03	0.323	0.6114
hsa-miR-135a	hsa-miR-223	0.055	0.309	0.6112
hsa-miR-15b	hsa-miR-22	0.055	0.309	0.6112
hsa-miR-1	hsa-miR-25	0.028	0.324	0.6112
hsa-let-7b	hsa-miR-29b	0.082	0.294	0.6112
hsa-miR-10a	hsa-miR-206	0.026	0.325	0.611
hsa-miR-107	hsa-miR-34a	0.071	0.3	0.611
hsa-miR-10a	hsa-miR-34a	0.071	0.3	0.611
hsa-miR-29b	hsa-miR-320	0.071	0.3	0.611
hsa-miR-148a	hsa-miR-20b	0.027	0.324	0.6102
hsa-miR-152	hsa-miR-200a	0.027	0.324	0.6102
hsa-miR-19b	hsa-miR-7	0.027	0.324	0.6102
hsa-miR-20a	hsa-miR-30c	0.052	0.31	0.61
hsa-miR-198	hsa-miR-9	0.068	0.301	0.6098
hsa-miR-133a	hsa-miR-145	0.024	0.325	0.609
hsa-miR-122	hsa-miR-96	0.022	0.326	0.6088
hsa-let-7b	hsa-miR-182	0.045	0.313	0.6084
hsa-miR-145	hsa-miR-93	0	0.338	0.6084
hsa-miR-145	hsa-miR-181c	0.041	0.315	0.608
hsa-miR-142-3p	hsa-miR-23a	0.019	0.327	0.6076
hsa-let-7g	hsa-miR-143	0.074	0.296	0.6068
hsa-miR-10a	hsa-miR-132	0.074	0.296	0.6068
hsa-let-7g	hsa-miR-9	0.063	0.302	0.6066
hsa-miR-218	hsa-miR-221	0.099	0.282	0.6066
hsa-let-7b	hsa-miR-200a	0.07	0.298	0.6064
hsa-let-7d	hsa-miR-7	0.061	0.303	0.6064
hsa-miR-183	hsa-miR-372	0.048	0.31	0.606
hsa-miR-24	hsa-miR-32	0.048	0.31	0.606
hsa-miR-21	hsa-miR-26b	0.039	0.315	0.606
hsa-miR-148a	hsa-miR-16	0.028	0.321	0.6058
hsa-miR-153	hsa-miR-182	0.051	0.308	0.6054
hsa-miR-106b	hsa-miR-150	0.039	0.314	0.6042
hsa-miR-135a	hsa-miR-205	0.039	0.314	0.6042
hsa-miR-200b	hsa-miR-26b	0.039	0.314	0.6042
hsa-miR-195	hsa-miR-30	0.037	0.315	0.604
hsa-miR-130b	hsa-miR-20a	0.044	0.311	0.6038
hsa-miR-135a	hsa-miR-148a	0.044	0.311	0.6038
hsa-miR-181b	hsa-miR-195	0.035	0.316	0.6038
hsa-miR-125b	hsa-miR-30d	0.026	0.321	0.6038
hsa-miR-145	hsa-miR-27b	0.026	0.321	0.6038
hsa-miR-1	hsa-miR-133a	0.168	0.242	0.6036
hsa-miR-107	hsa-miR-143	0.033	0.317	0.6036
hsa-miR-195	hsa-miR-19a	0.094	0.283	0.6034
hsa-miR-1	hsa-miR-30c	0.038	0.314	0.6032
hsa-let-7c	hsa-miR-223	0.119	0.269	0.6032
hsa-miR-195	hsa-miR-29c	0.074	0.294	0.6032
hsa-miR-125b	hsa-miR-130a	0.03	0.318	0.6024
hsa-let-7b	hsa-miR-17-5p	0.028	0.319	0.6022
hsa-miR-135a	hsa-miR-143	0.054	0.304	0.6012
hsa-miR-200b	hsa-miR-27b	0.054	0.304	0.6012
hsa-miR-142-5p	hsa-miR-148a	0.086	0.286	0.6008
hsa-miR-10a	hsa-miR-181a	0.109	0.273	0.6004
hsa-miR-122	hsa-miR-320	0.064	0.298	0.6004
hsa-miR-181a	hsa-miR-198	0.046	0.308	0.6004
hsa-let-7c	hsa-miR-29b	0.073	0.293	0.6004
hsa-miR-142-3p	hsa-miR-22	0.073	0.293	0.6004
hsa-miR-125b	hsa-miR-32	0.044	0.309	0.6002
hsa-miR-181b	hsa-miR-30	0.06	0.3	0.6
hsa-let-7a	hsa-miR-218	0.051	0.305	0.6
hsa-miR-101	hsa-miR-29b	0.042	0.31	0.6
hsa-miR-181b	hsa-miR-29c	0.094	0.281	0.5998
hsa-miR-23a	hsa-miR-34a	0.036	0.313	0.5994
hsa-let-7c	hsa-miR-20b	0	0.333	0.5994
hsa-let-7g	hsa-miR-20b	0	0.333	0.5994
hsa-miR-101	hsa-miR-181b	0	0.333	0.5994
hsa-miR-20a	hsa-miR-23b	0	0.333	0.5994
hsa-miR-148a	hsa-miR-181a	0.048	0.306	0.5988
[truncated: 2,853 more rows]
