# Supplementary material for: Dissection of Protein Interactomics Highlights MicroRNA Synergy
Source: PLoS One. 2013 May 14;8(5):e63342. doi: 10.1371/journal.pone.0063342 (PMC3653946; doi:10.1371/journal.pone.0063342)
Supplement: Table S12 — Results of synergy score calculation in human brain. (XLSX) [file pone.0063342.s022.xlsx]

## Sheet: Sheet1
Table S12. Results of synergy score calculation in human brain.
miRNA i	miRNA j	TSS	PIS	synergy score
hsa-miR-21	hsa-miR-155	0.214	1.134	2.2552
hsa-miR-146a	hsa-miR-21	0.102	1.193	2.2494
hsa-miR-222	hsa-miR-146a	0.087	1.183	2.2164
hsa-miR-143	hsa-miR-146a	0.068	1.17	2.174
hsa-miR-222	hsa-miR-21	0.155	1.119	2.1692
hsa-miR-221	hsa-miR-21	0.15	1.035	2.013
hsa-miR-146a	hsa-miR-221	0.074	1.05	1.964
hsa-miR-146a	hsa-miR-155	0.14	1.011	1.9598
hsa-miR-145	hsa-miR-21	0.137	1.006	1.9478
hsa-miR-146a	hsa-miR-145	0.109	1.018	1.9414
hsa-miR-206	hsa-miR-21	0.076	1.027	1.9246
hsa-miR-132	hsa-miR-146a	0.077	1.011	1.8968
hsa-miR-21	hsa-miR-16	0.098	0.974	1.8512
hsa-miR-20a	hsa-miR-146a	0.062	0.982	1.8296
hsa-miR-143	hsa-miR-222	0.094	0.958	1.8184
hsa-miR-146a	hsa-miR-206	0.075	0.967	1.8156
hsa-miR-21	hsa-miR-1	0.085	0.951	1.7968
hsa-miR-143	hsa-miR-21	0.109	0.925	1.774
hsa-miR-222	hsa-miR-206	0.077	0.938	1.7654
hsa-miR-200b	hsa-miR-21	0.07	0.94	1.762
hsa-miR-222	hsa-miR-155	0.132	0.884	1.7232
hsa-miR-206	hsa-miR-200b	0.053	0.921	1.7108
hsa-miR-223	hsa-miR-146a	0.087	0.902	1.7106
hsa-miR-132	hsa-miR-143	0.054	0.919	1.7082
hsa-miR-206	hsa-miR-155	0.101	0.884	1.6922
hsa-miR-132	hsa-miR-222	0.048	0.913	1.6914
hsa-miR-145	hsa-miR-155	0.105	0.88	1.689
hsa-miR-20a	hsa-miR-222	0.074	0.885	1.667
hsa-miR-126	hsa-miR-146a	0.11	0.863	1.6634
hsa-miR-15a	hsa-miR-21	0.085	0.871	1.6528
hsa-miR-132	hsa-miR-21	0.071	0.878	1.6514
hsa-miR-221	hsa-miR-155	0.09	0.866	1.6488
hsa-miR-146a	hsa-miR-200b	0.059	0.882	1.6466
hsa-miR-200c	hsa-miR-21	0.049	0.882	1.6366
hsa-miR-143	hsa-miR-206	0.09	0.85	1.62
hsa-miR-20a	hsa-miR-21	0.152	0.811	1.6118
hsa-miR-223	hsa-miR-206	0.085	0.84	1.597
hsa-miR-145	hsa-miR-206	0.079	0.843	1.5964
hsa-miR-132	hsa-miR-145	0.06	0.85	1.59
hsa-miR-155	hsa-miR-16	0.083	0.83	1.577
hsa-miR-155	hsa-miR-1	0.083	0.827	1.5716
hsa-miR-146a	hsa-miR-16	0.062	0.838	1.5704
hsa-miR-20a	hsa-miR-206	0.047	0.845	1.568
hsa-miR-429	hsa-miR-200a	0.667	0.5	1.567
hsa-miR-132	hsa-miR-206	0.046	0.843	1.5634
hsa-miR-132	hsa-miR-223	0.091	0.818	1.5634
hsa-miR-206	hsa-miR-221	0.058	0.832	1.5556
hsa-let-7a	hsa-miR-146a	0.102	0.806	1.5528
hsa-miR-20a	hsa-miR-221	0.079	0.817	1.5496
hsa-miR-222	hsa-miR-145	0.073	0.815	1.54
hsa-miR-143	hsa-miR-221	0.089	0.802	1.5326
hsa-miR-143	hsa-miR-155	0.076	0.806	1.5268
hsa-miR-125b	hsa-miR-21	0.086	0.795	1.517
hsa-let-7a	hsa-miR-21	0.093	0.79	1.515
hsa-miR-146a	hsa-miR-125b	0.056	0.808	1.5104
hsa-miR-141	hsa-miR-21	0.054	0.804	1.5012
hsa-miR-200b	hsa-miR-155	0.054	0.801	1.4958
hsa-miR-141	hsa-miR-206	0.045	0.806	1.4958
hsa-miR-146a	hsa-miR-34a	0.044	0.805	1.493
hsa-miR-17-5p	hsa-miR-146a	0.061	0.793	1.4884
hsa-miR-206	hsa-miR-1	0.182	0.724	1.4852
hsa-miR-222	hsa-miR-200b	0.084	0.776	1.4808
hsa-miR-132	hsa-miR-155	0.069	0.783	1.4784
hsa-miR-145	hsa-miR-221	0.062	0.785	1.475
hsa-miR-146a	hsa-miR-141	0.05	0.79	1.472
hsa-miR-20a	hsa-miR-155	0.094	0.764	1.4692
hsa-miR-132	hsa-miR-221	0.046	0.789	1.4662
hsa-miR-146a	hsa-miR-1	0.036	0.792	1.4616
hsa-miR-126	hsa-miR-222	0.122	0.744	1.4612
hsa-miR-143	hsa-let-7a	0.114	0.747	1.4586
hsa-miR-183	hsa-miR-146a	0.034	0.787	1.4506
hsa-miR-126	hsa-miR-21	0.071	0.764	1.4462
hsa-miR-132	hsa-miR-20a	0.04	0.78	1.444
hsa-miR-223	hsa-miR-21	0.083	0.756	1.4438
hsa-miR-222	hsa-miR-125b	0.075	0.759	1.4412
hsa-miR-206	hsa-miR-200c	0.039	0.778	1.4394
hsa-let-7a	hsa-miR-222	0.053	0.761	1.4228
hsa-miR-205	hsa-miR-21	0.106	0.731	1.4218
hsa-miR-145	hsa-miR-1	0.04	0.764	1.4152
hsa-miR-20b	hsa-miR-143	0.045	0.758	1.4094
hsa-miR-20b	hsa-miR-20a	0.397	0.559	1.4032
hsa-miR-222	hsa-miR-1	0.071	0.74	1.403
hsa-miR-22	hsa-miR-21	0.075	0.728	1.3854
hsa-miR-20a	hsa-miR-200b	0.049	0.741	1.3828
hsa-miR-146a	hsa-miR-200c	0.059	0.735	1.382
hsa-miR-16-1	hsa-miR-222	0.082	0.718	1.3744
hsa-miR-126	hsa-miR-206	0.079	0.719	1.3732
hsa-miR-222	hsa-miR-141	0.088	0.712	1.3696
hsa-miR-221	hsa-miR-200b	0.067	0.72	1.363
hsa-miR-26a	hsa-miR-21	0.079	0.713	1.3624
hsa-miR-17-5p	hsa-miR-222	0.077	0.714	1.3622
hsa-miR-16-1	hsa-miR-146a	0.052	0.727	1.3606
hsa-miR-223	hsa-miR-143	0.111	0.694	1.3602
hsa-miR-143	hsa-miR-20a	0.111	0.689	1.3512
hsa-miR-223	hsa-miR-145	0.125	0.677	1.3436
hsa-miR-15a	hsa-miR-16	0.415	0.515	1.342
hsa-miR-200a	hsa-miR-200b	0.287	0.585	1.34
hsa-miR-22	hsa-miR-146a	0.047	0.718	1.3394
hsa-miR-206	hsa-miR-16	0.044	0.719	1.3382
hsa-miR-20b	hsa-miR-222	0.042	0.719	1.3362
hsa-miR-126	hsa-miR-221	0.115	0.678	1.3354
hsa-miR-146a	hsa-miR-15a	0.036	0.72	1.332
hsa-miR-183	hsa-miR-21	0.059	0.704	1.3262
hsa-miR-203	hsa-miR-21	0.087	0.687	1.3236
hsa-miR-15a	hsa-miR-155	0.087	0.686	1.3218
hsa-miR-222	hsa-miR-16	0.078	0.691	1.3218
hsa-miR-205	hsa-miR-222	0.144	0.654	1.3212
hsa-miR-132	hsa-miR-141	0.028	0.717	1.3186
hsa-miR-223	hsa-miR-222	0.078	0.689	1.3182
hsa-miR-143	hsa-miR-145	0.186	0.628	1.3164
hsa-miR-206	hsa-miR-125b	0.058	0.698	1.3144
hsa-miR-141	hsa-miR-200b	0.192	0.623	1.3134
hsa-miR-200c	hsa-miR-155	0.064	0.694	1.3132
hsa-miR-222	hsa-miR-15a	0.076	0.686	1.3108
hsa-let-7a	hsa-miR-155	0.065	0.692	1.3106
hsa-miR-20a	hsa-miR-1	0.057	0.696	1.3098
hsa-miR-221	hsa-miR-125b	0.065	0.691	1.3088
hsa-miR-26a	hsa-miR-206	0.034	0.706	1.3048
hsa-miR-200b	hsa-miR-1	0.032	0.707	1.3046
hsa-miR-222	hsa-miR-200c	0.131	0.65	1.301
hsa-miR-183	hsa-miR-222	0.051	0.694	1.3002
hsa-let-7a	hsa-miR-145	0.094	0.67	1.3
hsa-miR-141	hsa-miR-200c	0.211	0.602	1.2946
hsa-miR-20b	hsa-miR-146a	0.035	0.698	1.2914
hsa-miR-29b	hsa-miR-21	0.06	0.683	1.2894
hsa-miR-206	hsa-miR-15a	0.044	0.691	1.2878
hsa-let-7a	hsa-miR-206	0.051	0.684	1.2822
hsa-miR-22	hsa-miR-206	0.04	0.69	1.282
hsa-miR-143	hsa-miR-141	0.061	0.677	1.2796
hsa-miR-106b	hsa-miR-20a	0.378	0.5	1.278
hsa-miR-125b	hsa-miR-155	0.068	0.671	1.2758
hsa-miR-126	hsa-miR-17-5p	0.174	0.609	1.2702
hsa-miR-22	hsa-miR-222	0.064	0.67	1.27
hsa-miR-145	hsa-miR-200b	0.056	0.674	1.2692
hsa-miR-146a	hsa-miR-9	0.072	0.664	1.2672
hsa-miR-126	hsa-miR-132	0.048	0.677	1.2666
hsa-miR-142-5p	hsa-miR-146a	0.06	0.667	1.2606
hsa-miR-182	hsa-miR-146a	0.052	0.67	1.258
hsa-miR-132	hsa-miR-214	0.049	0.671	1.2568
hsa-miR-145	hsa-miR-15a	0.077	0.651	1.2488
hsa-miR-17-5p	hsa-miR-143	0.098	0.639	1.2482
hsa-miR-192	hsa-miR-146a	0.067	0.653	1.2424
hsa-miR-16-1	hsa-miR-21	0.071	0.65	1.241
hsa-miR-205	hsa-miR-145	0.074	0.648	1.2404
hsa-miR-20a	hsa-miR-141	0.074	0.648	1.2404
hsa-miR-181a	hsa-miR-146a	0.029	0.673	1.2404
hsa-miR-15b	hsa-miR-146a	0.044	0.664	1.2392
hsa-miR-200b	hsa-miR-16	0.054	0.658	1.2384
hsa-miR-221	hsa-miR-1	0.075	0.645	1.236
hsa-miR-150	hsa-miR-146a	0.091	0.636	1.2358
hsa-miR-143	hsa-miR-16	0.046	0.66	1.234
hsa-miR-181a	hsa-miR-21	0.06	0.651	1.2318
hsa-miR-146a	hsa-miR-124	0.024	0.671	1.2318
hsa-miR-221	hsa-miR-16	0.067	0.647	1.2316
hsa-miR-145	hsa-miR-16	0.074	0.642	1.2296
hsa-miR-200c	hsa-miR-200b	0.554	0.375	1.229
hsa-miR-17-5p	hsa-miR-221	0.084	0.632	1.2216
hsa-miR-214	hsa-miR-146a	0.052	0.649	1.2202
hsa-miR-26a	hsa-miR-146a	0.049	0.65	1.219
hsa-miR-205	hsa-miR-146a	0.049	0.65	1.219
hsa-miR-143	hsa-miR-1	0.053	0.647	1.2176
hsa-miR-142-5p	hsa-miR-21	0.026	0.662	1.2176
hsa-miR-22	hsa-miR-145	0.078	0.633	1.2174
hsa-let-7a	hsa-miR-221	0.06	0.641	1.2138
hsa-miR-183	hsa-miR-206	0.049	0.647	1.2136
hsa-miR-200a	hsa-miR-132	0.027	0.658	1.2114
hsa-miR-24	hsa-miR-146a	0.058	0.64	1.21
hsa-miR-16-1	hsa-miR-132	0.048	0.645	1.209
hsa-miR-16-1	hsa-miR-22	0.143	0.592	1.2086
hsa-miR-1	hsa-miR-16	0.048	0.643	1.2054
hsa-miR-20b	hsa-miR-106b	0.392	0.451	1.2038
hsa-miR-203	hsa-miR-222	0.05	0.64	1.202
hsa-miR-222	hsa-miR-34a	0.075	0.625	1.2
hsa-miR-192	hsa-miR-21	0.072	0.626	1.1988
hsa-miR-126	hsa-miR-155	0.063	0.631	1.1988
hsa-miR-141	hsa-miR-155	0.075	0.623	1.1964
hsa-miR-24	hsa-miR-21	0.039	0.643	1.1964
hsa-miR-143	hsa-miR-200b	0.051	0.636	1.1958
hsa-miR-20a	hsa-miR-145	0.164	0.573	1.1954
hsa-miR-181a	hsa-miR-145	0.055	0.633	1.1944
hsa-miR-203	hsa-miR-146a	0.068	0.625	1.193
hsa-miR-20b	hsa-miR-21	0.053	0.633	1.1924
hsa-miR-20a	hsa-miR-200c	0.034	0.641	1.1878
hsa-miR-223	hsa-miR-221	0.064	0.624	1.1872
hsa-miR-205	hsa-miR-206	0.042	0.636	1.1868
hsa-miR-145	hsa-miR-34a	0.041	0.636	1.1858
hsa-miR-16-1	hsa-miR-221	0.102	0.602	1.1856
hsa-miR-203	hsa-miR-145	0.109	0.598	1.1854
hsa-miR-29b	hsa-miR-155	0.044	0.634	1.1852
hsa-miR-20a	hsa-miR-15a	0.059	0.624	1.1822
hsa-miR-214	hsa-miR-143	0.051	0.628	1.1814
hsa-miR-181b	hsa-miR-206	0.045	0.631	1.1808
hsa-miR-203	hsa-miR-20a	0.136	0.58	1.18
hsa-miR-132	hsa-let-7a	0.07	0.616	1.1788
hsa-miR-138	hsa-miR-146a	0.047	0.628	1.1774
hsa-miR-143	hsa-miR-29b	0.082	0.608	1.1764
hsa-miR-203	hsa-miR-206	0.058	0.621	1.1758
hsa-miR-132	hsa-miR-16	0.056	0.622	1.1756
hsa-miR-17-5p	hsa-miR-206	0.03	0.636	1.1748
hsa-miR-214	hsa-miR-21	0.043	0.628	1.1734
hsa-miR-126	hsa-miR-223	0.136	0.576	1.1728
hsa-miR-9	hsa-miR-21	0.052	0.622	1.1716
hsa-miR-222	hsa-miR-29b	0.046	0.623	1.1674
hsa-miR-182	hsa-miR-21	0.089	0.599	1.1672
hsa-miR-200a	hsa-miR-146a	0.058	0.616	1.1668
hsa-miR-132	hsa-miR-181a	0.058	0.616	1.1668
hsa-miR-132	hsa-miR-150	0.127	0.577	1.1656
hsa-miR-143	hsa-miR-26a	0.06	0.614	1.1652
hsa-miR-150	hsa-miR-21	0.086	0.599	1.1642
hsa-miR-9	hsa-miR-200b	0.065	0.61	1.163
hsa-miR-34a	hsa-miR-21	0.081	0.601	1.1628
hsa-miR-19b	hsa-miR-146a	0.048	0.619	1.1622
hsa-miR-214	hsa-miR-222	0.037	0.624	1.1602
hsa-miR-181b	hsa-miR-21	0.076	0.601	1.1578
hsa-miR-19b	hsa-miR-222	0.08	0.598	1.1564
hsa-miR-22	hsa-miR-132	0.058	0.609	1.1542
hsa-miR-125b	hsa-miR-200b	0.059	0.608	1.1534
hsa-miR-223	hsa-let-7a	0.068	0.602	1.1516
hsa-miR-221	hsa-miR-15a	0.073	0.599	1.1512
hsa-miR-181a	hsa-miR-222	0.063	0.604	1.1502
hsa-miR-132	hsa-miR-200b	0.032	0.621	1.1498
hsa-miR-21	hsa-miR-124	0.039	0.614	1.1442
hsa-miR-223	hsa-miR-20a	0.071	0.596	1.1438
hsa-miR-143	hsa-miR-205	0.06	0.602	1.1436
hsa-miR-135a	hsa-miR-146a	0.042	0.611	1.1418
hsa-miR-17-5p	hsa-miR-21	0.106	0.574	1.1392
hsa-miR-106b	hsa-miR-146a	0.043	0.609	1.1392
hsa-miR-214	hsa-miR-206	0.045	0.607	1.1376
hsa-miR-16-1	hsa-miR-20b	0.037	0.611	1.1368
hsa-miR-222	hsa-miR-9	0.051	0.601	1.1328
hsa-miR-16-1	hsa-miR-143	0.13	0.556	1.1308
hsa-miR-22	hsa-miR-143	0.113	0.565	1.13
hsa-miR-142-5p	hsa-miR-20a	0.033	0.609	1.1292
hsa-miR-221	hsa-miR-200c	0.088	0.578	1.1284
hsa-miR-141	hsa-miR-145	0.056	0.595	1.127
hsa-miR-24	hsa-miR-222	0.041	0.602	1.1246
hsa-miR-16-1	hsa-miR-206	0.055	0.593	1.1224
hsa-miR-146a	hsa-miR-29b	0.042	0.6	1.122
hsa-miR-182	hsa-miR-222	0.076	0.581	1.1218
hsa-miR-30b	hsa-miR-146a	0.05	0.595	1.121
hsa-miR-24	hsa-miR-206	0.05	0.594	1.1192
hsa-miR-22	hsa-miR-221	0.071	0.582	1.1186
hsa-miR-29c	hsa-miR-29b	0.564	0.308	1.1184
hsa-miR-132	hsa-miR-1	0.046	0.594	1.1152
hsa-miR-183	hsa-miR-221	0.049	0.592	1.1146
hsa-miR-20a	hsa-miR-16	0.07	0.579	1.1122
hsa-let-7a	hsa-miR-200b	0.053	0.588	1.1114
hsa-miR-126	hsa-miR-20a	0.13	0.545	1.111
hsa-miR-22	hsa-miR-223	0.103	0.559	1.1092
hsa-miR-183	hsa-miR-155	0.052	0.587	1.1086
hsa-miR-26b	hsa-miR-146a	0.056	0.584	1.1072
hsa-miR-20b	hsa-miR-221	0.029	0.598	1.1054
hsa-miR-141	hsa-miR-221	0.06	0.579	1.1022
hsa-miR-29b	hsa-miR-221	0.06	0.579	1.1022
hsa-miR-206	hsa-miR-29b	0.029	0.596	1.1018
hsa-miR-150	hsa-miR-145	0.106	0.553	1.1014
hsa-miR-107	hsa-miR-143	0.041	0.589	1.1012
hsa-miR-19b	hsa-miR-21	0.053	0.582	1.1006
hsa-miR-15b	hsa-miR-206	0.015	0.603	1.1004
hsa-miR-218	hsa-miR-206	0.009	0.606	1.0998
hsa-miR-205	hsa-miR-200b	0.169	0.517	1.0996
hsa-miR-34a	hsa-miR-155	0.04	0.588	1.0984
hsa-miR-26a	hsa-miR-145	0.094	0.557	1.0966
hsa-let-7b	hsa-miR-21	0.043	0.585	1.096
hsa-miR-203	hsa-miR-155	0.046	0.583	1.0954
hsa-miR-183	hsa-miR-20a	0.114	0.545	1.095
hsa-miR-181a	hsa-miR-155	0.071	0.568	1.0934
hsa-miR-125b	hsa-miR-16	0.057	0.575	1.092
hsa-miR-9	hsa-miR-206	0.064	0.571	1.0918
hsa-miR-15b	hsa-miR-155	0.045	0.581	1.0908
hsa-miR-22	hsa-miR-155	0.066	0.569	1.0902
hsa-miR-132	hsa-miR-205	0.045	0.58	1.089
hsa-miR-195	hsa-miR-15b	0.413	0.375	1.088
hsa-miR-223	hsa-miR-155	0.118	0.538	1.0864
hsa-let-7a	hsa-miR-141	0.044	0.579	1.0862
hsa-miR-150	hsa-miR-222	0.103	0.546	1.0858
hsa-miR-218	hsa-miR-146a	0.022	0.591	1.0858
hsa-miR-15b	hsa-miR-15a	0.281	0.446	1.0838
hsa-miR-17-5p	hsa-miR-223	0.09	0.552	1.0836
hsa-miR-30	hsa-miR-155	0.036	0.582	1.0836
hsa-miR-183	hsa-miR-200b	0.017	0.592	1.0826
hsa-miR-16-1	hsa-miR-155	0.049	0.574	1.0822
hsa-miR-106b	hsa-miR-222	0.081	0.556	1.0818
hsa-miR-142-3p	hsa-miR-21	0.054	0.571	1.0818
hsa-miR-20b	hsa-miR-203	0.045	0.576	1.0818
hsa-miR-145	hsa-miR-125b	0.053	0.571	1.0808
hsa-miR-148a	hsa-miR-21	0.068	0.562	1.0796
hsa-miR-222	hsa-miR-221	0.621	0.253	1.0764
hsa-miR-181a	hsa-miR-206	0.043	0.573	1.0744
hsa-miR-93	hsa-miR-20a	0.208	0.481	1.0738
hsa-miR-17-5p	hsa-miR-132	0.029	0.58	1.073
hsa-miR-200a	hsa-miR-206	0.071	0.556	1.0718
hsa-let-7a	hsa-miR-16	0.069	0.557	1.0716
hsa-miR-26a	hsa-miR-155	0.082	0.549	1.0702
hsa-miR-200a	hsa-miR-141	0.308	0.423	1.0694
hsa-miR-205	hsa-miR-221	0.097	0.54	1.069
hsa-miR-106b	hsa-miR-21	0.086	0.546	1.0688
hsa-miR-183	hsa-miR-145	0.099	0.538	1.0674
hsa-miR-15b	hsa-miR-16	0.234	0.462	1.0656
hsa-miR-30	hsa-miR-21	0.046	0.566	1.0648
hsa-miR-132	hsa-miR-181b	0.024	0.578	1.0644
hsa-miR-206	hsa-miR-34a	0.031	0.574	1.0642
hsa-miR-195	hsa-miR-21	0.047	0.565	1.064
hsa-miR-200a	hsa-miR-222	0.085	0.543	1.0624
hsa-miR-122	hsa-miR-206	0.054	0.559	1.0602
hsa-miR-141	hsa-miR-16	0.054	0.559	1.0602
hsa-miR-128a	hsa-miR-146a	0.011	0.582	1.0586
hsa-miR-106b	hsa-miR-143	0.07	0.549	1.0582
hsa-let-7a	hsa-miR-1	0.049	0.56	1.057
hsa-miR-143	hsa-miR-181b	0.052	0.558	1.0564
hsa-miR-19b	hsa-miR-19a	0.676	0.211	1.0558
hsa-miR-203	hsa-miR-143	0.042	0.563	1.0554
hsa-miR-30b	hsa-miR-21	0.032	0.568	1.0544
hsa-miR-182	hsa-miR-145	0.1	0.53	1.054
hsa-miR-24	hsa-miR-143	0.06	0.552	1.0536
hsa-miR-181b	hsa-miR-200b	0.04	0.563	1.0534
hsa-miR-106b	hsa-miR-145	0.061	0.551	1.0528
hsa-miR-143	hsa-miR-15b	0.021	0.573	1.0524
hsa-miR-20a	hsa-miR-29b	0.031	0.567	1.0516
hsa-miR-205	hsa-miR-155	0.077	0.541	1.0508
hsa-miR-200a	hsa-miR-205	0.269	0.433	1.0484
hsa-miR-106b	hsa-miR-132	0.053	0.553	1.0484
hsa-miR-26a	hsa-miR-20a	0.096	0.529	1.0482
hsa-miR-15b	hsa-miR-21	0.033	0.564	1.0482
hsa-miR-182	hsa-miR-206	0.064	0.545	1.045
hsa-miR-181b	hsa-miR-222	0.067	0.543	1.0444
hsa-miR-214	hsa-miR-145	0.058	0.548	1.0444
hsa-miR-132	hsa-miR-183	0	0.579	1.0422
hsa-miR-203	hsa-miR-221	0.048	0.552	1.0416
hsa-miR-182	hsa-miR-221	0.083	0.532	1.0406
hsa-miR-15b	hsa-miR-145	0.05	0.55	1.04
hsa-miR-221	hsa-miR-34a	0.081	0.532	1.0386
hsa-miR-20a	hsa-miR-15b	0.033	0.558	1.0374
hsa-miR-198	hsa-miR-206	0.239	0.443	1.0364
hsa-miR-19b	hsa-miR-20a	0.055	0.545	1.036
hsa-miR-30	hsa-miR-146a	0.036	0.555	1.035
hsa-miR-132	hsa-miR-34a	0.052	0.546	1.0348
hsa-miR-183	hsa-miR-143	0.043	0.551	1.0348
hsa-miR-24	hsa-miR-221	0.039	0.553	1.0344
hsa-miR-132	hsa-miR-182	0.036	0.554	1.0332
hsa-miR-200c	hsa-miR-1	0.036	0.552	1.0296
hsa-miR-181b	hsa-miR-20a	0.092	0.52	1.028
hsa-miR-192	hsa-miR-20a	0.103	0.513	1.0264
hsa-miR-145	hsa-miR-200c	0.034	0.551	1.0258
hsa-miR-192	hsa-miR-200b	0.048	0.543	1.0254
hsa-miR-15a	hsa-miR-1	0.044	0.544	1.0232
hsa-miR-9	hsa-miR-155	0.062	0.533	1.0214
hsa-miR-142-5p	hsa-miR-143	0.015	0.559	1.0212
hsa-miR-141	hsa-miR-125b	0.067	0.53	1.021
hsa-miR-203	hsa-miR-141	0.04	0.545	1.021
hsa-miR-429	hsa-miR-206	0.043	0.543	1.0204
hsa-miR-150	hsa-let-7a	0.098	0.512	1.0196
hsa-miR-132	hsa-miR-125b	0.045	0.541	1.0188
hsa-miR-192	hsa-miR-222	0.046	0.54	1.018
hsa-miR-142-3p	hsa-miR-146a	0.062	0.531	1.0178
hsa-miR-19a	hsa-miR-146a	0.042	0.542	1.0176
hsa-miR-132	hsa-miR-203	0.013	0.558	1.0174
hsa-miR-17-5p	hsa-miR-155	0.067	0.527	1.0156
hsa-miR-206	hsa-miR-124	0.011	0.558	1.0154
hsa-miR-124	hsa-miR-155	0.036	0.544	1.0152
hsa-miR-125b	hsa-miR-1	0.048	0.536	1.0128
hsa-miR-132	hsa-miR-26a	0.07	0.523	1.0114
hsa-miR-20b	hsa-miR-145	0.043	0.538	1.0114
hsa-miR-150	hsa-miR-221	0.067	0.524	1.0102
hsa-miR-143	hsa-miR-125b	0.067	0.524	1.0102
hsa-miR-142-3p	hsa-miR-20a	0.057	0.529	1.0092
hsa-miR-135a	hsa-miR-143	0.039	0.539	1.0092
hsa-miR-142-5p	hsa-miR-206	0.02	0.549	1.0082
hsa-miR-181a	hsa-miR-221	0.06	0.526	1.0068
hsa-miR-214	hsa-let-7a	0.055	0.527	1.0036
hsa-miR-22	hsa-miR-20a	0.092	0.506	1.0028
hsa-miR-22	hsa-miR-183	0.047	0.531	1.0028
hsa-miR-30	hsa-miR-222	0.042	0.533	1.0014
hsa-miR-24	hsa-miR-155	0.04	0.532	0.9976
hsa-miR-19a	hsa-miR-21	0.067	0.517	0.9976
hsa-let-7a	hsa-miR-15a	0.063	0.519	0.9972
hsa-miR-200c	hsa-miR-16	0.045	0.529	0.9972
hsa-miR-20b	hsa-miR-126	0	0.554	0.9972
hsa-miR-183	hsa-miR-200c	0.043	0.53	0.997
hsa-miR-200a	hsa-miR-200c	0.175	0.456	0.9958
hsa-miR-192	hsa-miR-206	0.056	0.522	0.9956
hsa-miR-17-5p	hsa-miR-200b	0.054	0.523	0.9954
hsa-miR-192	hsa-miR-143	0.034	0.534	0.9952
hsa-miR-29c	hsa-miR-21	0.034	0.534	0.9952
hsa-miR-135a	hsa-miR-21	0.05	0.525	0.995
hsa-miR-20a	hsa-miR-181a	0.037	0.532	0.9946
hsa-miR-145	hsa-miR-124	0.006	0.549	0.9942
hsa-miR-142-3p	hsa-miR-222	0.054	0.522	0.9936
hsa-miR-24	hsa-miR-20a	0.054	0.522	0.9936
hsa-miR-143	hsa-miR-200c	0.033	0.533	0.9924
hsa-miR-20a	hsa-miR-125b	0.078	0.508	0.9924
hsa-miR-142-5p	hsa-miR-222	0.01	0.545	0.991
hsa-miR-26a	hsa-miR-222	0.044	0.526	0.9908
hsa-miR-223	hsa-miR-200b	0.04	0.528	0.9904
hsa-miR-200b	hsa-miR-15a	0.052	0.521	0.9898
hsa-miR-150	hsa-miR-155	0.095	0.497	0.9896
hsa-miR-200a	hsa-miR-21	0.053	0.52	0.989
hsa-miR-132	hsa-miR-9	0.063	0.514	0.9882
hsa-miR-142-5p	hsa-miR-200a	0.031	0.531	0.9868
hsa-miR-198	hsa-miR-146a	0.056	0.517	0.9866
hsa-miR-138	hsa-miR-143	0.045	0.522	0.9846
hsa-miR-203	hsa-miR-200b	0.06	0.513	0.9834
hsa-miR-126	hsa-miR-145	0.072	0.506	0.9828
hsa-miR-29b	hsa-miR-1	0.034	0.527	0.9826
hsa-miR-20b	hsa-miR-141	0.053	0.516	0.9818
hsa-miR-29a	hsa-miR-21	0.034	0.525	0.979
hsa-miR-133a	hsa-miR-146a	0.021	0.532	0.9786
hsa-miR-29a	hsa-miR-29b	0.471	0.282	0.9786
hsa-miR-198	hsa-miR-21	0.032	0.525	0.977
hsa-miR-106b	hsa-miR-221	0.077	0.5	0.977
hsa-miR-132	hsa-miR-15a	0.053	0.513	0.9764
hsa-miR-22	hsa-miR-203	0.062	0.508	0.9764
hsa-miR-26b	hsa-miR-206	0.009	0.537	0.9756
hsa-miR-192	hsa-miR-145	0.086	0.494	0.9752
hsa-miR-124	hsa-miR-16	0.037	0.521	0.9748
hsa-miR-132	hsa-miR-15b	0.02	0.53	0.974
hsa-miR-9	hsa-miR-200c	0.045	0.516	0.9738
hsa-miR-126	hsa-miR-1	0.044	0.516	0.9728
hsa-miR-214	hsa-miR-200b	0.031	0.523	0.9724
hsa-miR-181b	hsa-miR-141	0.047	0.514	0.9722
hsa-miR-182	hsa-miR-155	0.061	0.506	0.9718
hsa-miR-183	hsa-miR-203	0.143	0.46	0.971
hsa-miR-200a	hsa-miR-214	0.082	0.493	0.9694
hsa-miR-122	hsa-miR-21	0.056	0.507	0.9686
hsa-miR-145	hsa-miR-29b	0.047	0.512	0.9686
hsa-miR-142-5p	hsa-miR-429	0.036	0.518	0.9684
hsa-miR-16-1	hsa-miR-141	0.057	0.506	0.9678
hsa-miR-203	hsa-miR-200c	0.06	0.504	0.9672
hsa-miR-9	hsa-miR-221	0.049	0.51	0.967
hsa-miR-142-3p	hsa-miR-145	0.056	0.506	0.9668
hsa-miR-107	hsa-miR-21	0.038	0.516	0.9668
hsa-miR-20b	hsa-miR-132	0.028	0.521	0.9658
hsa-miR-138	hsa-miR-222	0.02	0.525	0.965
hsa-miR-222	hsa-miR-124	0	0.536	0.9648
hsa-miR-181b	hsa-miR-221	0.064	0.5	0.964
hsa-miR-223	hsa-miR-181a	0.107	0.476	0.9638
hsa-miR-142-5p	hsa-miR-223	0.014	0.527	0.9626
hsa-miR-182	hsa-miR-200b	0.048	0.508	0.9624
hsa-miR-106b	hsa-miR-206	0.028	0.519	0.9622
hsa-miR-107	hsa-miR-200b	0.033	0.516	0.9618
hsa-miR-125b	hsa-miR-200c	0.038	0.513	0.9614
hsa-miR-150	hsa-miR-143	0.101	0.478	0.9614
hsa-miR-16-1	hsa-miR-223	0.136	0.458	0.9604
hsa-miR-132	hsa-miR-200c	0.024	0.52	0.96
hsa-miR-192	hsa-miR-132	0.016	0.524	0.9592
hsa-miR-148a	hsa-miR-146a	0.048	0.506	0.9588
hsa-miR-142-5p	hsa-miR-200b	0.035	0.513	0.9584
hsa-miR-143	hsa-miR-29c	0.058	0.5	0.958
hsa-miR-26b	hsa-miR-143	0.057	0.5	0.957
hsa-miR-29b	hsa-miR-200b	0.026	0.517	0.9566
hsa-miR-19b	hsa-miR-155	0.042	0.508	0.9564
hsa-miR-200b	hsa-miR-124	0.015	0.523	0.9564
hsa-miR-17-5p	hsa-miR-145	0.067	0.494	0.9562
hsa-miR-181b	hsa-miR-200c	0.056	0.5	0.956
hsa-miR-126	hsa-miR-138	0.056	0.5	0.956
hsa-miR-22	hsa-miR-181b	0.056	0.5	0.956
hsa-miR-142-5p	hsa-miR-141	0.02	0.52	0.956
hsa-miR-142-5p	hsa-miR-22	0	0.531	0.9558
hsa-miR-26b	hsa-miR-21	0.025	0.516	0.9538
hsa-miR-20a	hsa-miR-34a	0.06	0.496	0.9528
hsa-miR-19a	hsa-miR-222	0.081	0.484	0.9522
hsa-miR-372	hsa-miR-21	0.046	0.503	0.9514
hsa-miR-203	hsa-let-7a	0.073	0.488	0.9514
hsa-miR-181a	hsa-miR-200b	0.03	0.511	0.9498
hsa-miR-20a	hsa-miR-195	0.075	0.486	0.9498
hsa-miR-29c	hsa-miR-155	0.026	0.513	0.9494
hsa-miR-10a	hsa-miR-146a	0.049	0.5	0.949
hsa-miR-17-5p	hsa-miR-203	0.063	0.492	0.9486
hsa-miR-137	hsa-miR-146a	0.03	0.51	0.948
hsa-miR-29c	hsa-miR-29a	0.609	0.188	0.9474
hsa-miR-93	hsa-miR-106b	0.302	0.358	0.9464
hsa-miR-141	hsa-miR-1	0.024	0.512	0.9456
hsa-miR-429	hsa-miR-222	0.056	0.494	0.9452
hsa-miR-16-1	hsa-miR-214	0.045	0.5	0.945
hsa-miR-203	hsa-miR-26a	0.023	0.512	0.9446
hsa-miR-141	hsa-miR-29b	0.03	0.508	0.9444
hsa-miR-132	hsa-miR-29b	0.028	0.509	0.9442
hsa-miR-122	hsa-miR-146a	0.078	0.481	0.9438
hsa-miR-143	hsa-miR-15a	0.069	0.486	0.9438
hsa-miR-29c	hsa-miR-146a	0.018	0.514	0.9432
hsa-miR-143	hsa-miR-34a	0.043	0.5	0.943
hsa-miR-20a	hsa-let-7a	0.086	0.476	0.9428
hsa-miR-195	hsa-miR-155	0.048	0.497	0.9426
hsa-miR-142-5p	hsa-miR-203	0.03	0.507	0.9426
hsa-miR-146a	hsa-let-7b	0.041	0.5	0.941
hsa-miR-30b	hsa-miR-145	0.047	0.496	0.9398
hsa-miR-223	hsa-miR-1	0.045	0.497	0.9396
hsa-miR-135a	hsa-miR-222	0.048	0.495	0.939
hsa-miR-132	hsa-miR-30	0.021	0.51	0.939
hsa-miR-148a	hsa-miR-222	0.021	0.51	0.939
hsa-miR-20b	hsa-miR-206	0.02	0.51	0.938
hsa-miR-17-5p	hsa-miR-20a	0.24	0.387	0.9366
hsa-miR-30c	hsa-miR-146a	0.045	0.495	0.936
hsa-miR-135a	hsa-miR-206	0.027	0.505	0.936
hsa-miR-30	hsa-miR-145	0.043	0.496	0.9358
hsa-miR-29a	hsa-miR-221	0.057	0.488	0.9354
hsa-miR-29b	hsa-miR-16	0.035	0.5	0.935
hsa-miR-214	hsa-miR-221	0.035	0.5	0.935
hsa-miR-20b	hsa-miR-22	0.049	0.492	0.9346
hsa-miR-142-3p	hsa-miR-143	0.048	0.492	0.9336
hsa-miR-141	hsa-miR-15a	0.063	0.483	0.9324
hsa-miR-34a	hsa-miR-16	0.041	0.495	0.932
hsa-miR-142-3p	hsa-miR-155	0.048	0.491	0.9318
hsa-miR-133a	hsa-miR-143	0.056	0.486	0.9308
hsa-miR-128a	hsa-miR-143	0.043	0.493	0.9304
hsa-miR-142-5p	hsa-miR-17-5p	0.016	0.508	0.9304
hsa-miR-126	hsa-miR-143	0.13	0.444	0.9292
hsa-miR-195	hsa-miR-146a	0.038	0.495	0.929
hsa-miR-223	hsa-miR-29b	0.037	0.495	0.928
hsa-miR-198	hsa-miR-222	0.019	0.505	0.928
hsa-miR-142-5p	hsa-miR-221	0.01	0.51	0.928
hsa-miR-22	hsa-miR-200b	0.044	0.491	0.9278
hsa-miR-192	hsa-miR-126	0.068	0.477	0.9266
hsa-miR-222	hsa-miR-29a	0.05	0.487	0.9266
hsa-miR-143	hsa-miR-124	0.021	0.503	0.9264
hsa-miR-142-3p	hsa-miR-221	0.052	0.485	0.925
hsa-miR-143	hsa-miR-29a	0.044	0.489	0.9242
hsa-miR-20b	hsa-miR-200b	0.017	0.504	0.9242
hsa-miR-26b	hsa-miR-145	0.041	0.49	0.923
hsa-miR-22	hsa-miR-205	0.107	0.453	0.9224
hsa-miR-126	hsa-miR-182	0.078	0.469	0.9222
hsa-miR-203	hsa-miR-24	0.076	0.47	0.922
hsa-miR-205	hsa-miR-20a	0.056	0.481	0.9218
hsa-miR-126	hsa-miR-183	0.054	0.482	0.9216
hsa-miR-223	hsa-miR-125b	0.054	0.482	0.9216
hsa-miR-138	hsa-miR-21	0.032	0.494	0.9212
hsa-miR-192	hsa-miR-203	0.2	0.4	0.92
hsa-miR-181b	hsa-miR-145	0.101	0.455	0.92
hsa-miR-29c	hsa-miR-206	0.041	0.488	0.9194
hsa-miR-223	hsa-miR-24	0.055	0.479	0.9172
hsa-miR-200a	hsa-miR-143	0.044	0.485	0.917
hsa-miR-30b	hsa-miR-206	0.044	0.485	0.917
hsa-miR-7	hsa-miR-222	0.058	0.477	0.9166
hsa-miR-148a	hsa-miR-143	0.031	0.492	0.9166
hsa-miR-25	hsa-miR-32	0.306	0.339	0.9162
hsa-miR-192	hsa-miR-183	0.16	0.42	0.916
hsa-miR-150	hsa-miR-206	0.067	0.471	0.9148
hsa-miR-22	hsa-miR-1	0.036	0.488	0.9144
hsa-miR-142-3p	hsa-miR-206	0.041	0.485	0.914
hsa-miR-22	hsa-miR-16	0.037	0.487	0.9136
hsa-miR-135b	hsa-miR-135a	0.51	0.224	0.9132
hsa-miR-200a	hsa-miR-221	0.049	0.48	0.913
hsa-miR-15b	hsa-miR-222	0.057	0.475	0.912
hsa-miR-106b	hsa-miR-141	0.039	0.485	0.912
hsa-miR-142-5p	hsa-miR-26a	0	0.506	0.9108
hsa-miR-98	hsa-miR-21	0.039	0.484	0.9102
hsa-miR-20a	hsa-miR-29c	0.026	0.491	0.9098
hsa-let-7a	hsa-miR-125b	0.105	0.447	0.9096
hsa-miR-214	hsa-miR-155	0.049	0.478	0.9094
hsa-miR-198	hsa-miR-155	0.04	0.483	0.9094
hsa-miR-150	hsa-miR-223	0.079	0.461	0.9088
hsa-miR-19b	hsa-miR-221	0.077	0.462	0.9086
hsa-miR-141	hsa-miR-9	0.028	0.489	0.9082
hsa-miR-22	hsa-miR-24	0.065	0.468	0.9074
hsa-miR-17-5p	hsa-miR-181a	0.053	0.474	0.9062
hsa-miR-20b	hsa-miR-155	0.041	0.48	0.905
hsa-miR-181a	hsa-miR-141	0.044	0.478	0.9044
hsa-miR-22	hsa-miR-141	0.042	0.479	0.9042
hsa-miR-143	hsa-miR-9	0.036	0.482	0.9036
hsa-miR-20a	hsa-miR-30	0.034	0.483	0.9034
hsa-miR-138	hsa-miR-145	0.021	0.49	0.903
hsa-miR-218	hsa-miR-21	0.031	0.484	0.9022
hsa-miR-214	hsa-miR-200c	0.031	0.484	0.9022
hsa-miR-142-3p	hsa-miR-132	0.029	0.485	0.902
hsa-miR-106b	hsa-miR-155	0.063	0.466	0.9018
hsa-miR-146a	hsa-miR-29a	0.018	0.491	0.9018
hsa-miR-30d	hsa-miR-21	0.016	0.492	0.9016
hsa-miR-126	hsa-miR-200b	0.078	0.456	0.8988
hsa-miR-192	hsa-miR-155	0.043	0.475	0.898
hsa-miR-29b	hsa-miR-125b	0.044	0.474	0.8972
hsa-miR-22	hsa-let-7a	0.078	0.455	0.897
hsa-miR-24	hsa-miR-125b	0.058	0.466	0.8968
hsa-miR-29a	hsa-miR-206	0.04	0.476	0.8968
hsa-miR-143	hsa-miR-181a	0.074	0.457	0.8966
hsa-miR-195	hsa-miR-145	0.054	0.468	0.8964
hsa-miR-19a	hsa-miR-155	0.044	0.473	0.8954
hsa-miR-25	hsa-miR-146a	0.044	0.473	0.8954
hsa-miR-181b	hsa-miR-155	0.044	0.473	0.8954
hsa-miR-126	hsa-let-7a	0.087	0.449	0.8952
hsa-miR-372	hsa-miR-146a	0.046	0.471	0.8938
hsa-miR-107	hsa-miR-206	0.028	0.481	0.8938
hsa-miR-142-5p	hsa-miR-155	0.035	0.477	0.8936
hsa-miR-143	hsa-miR-195	0.035	0.477	0.8936
hsa-miR-181a	hsa-miR-16	0.033	0.478	0.8934
hsa-miR-93	hsa-miR-20b	0.319	0.319	0.8932
hsa-miR-126	hsa-miR-205	0.056	0.465	0.893
hsa-miR-195	hsa-miR-16	0.225	0.371	0.8928
hsa-miR-203	hsa-miR-15a	0.041	0.473	0.8924
hsa-miR-183	hsa-miR-141	0.01	0.49	0.892
hsa-miR-30b	hsa-miR-222	0.053	0.466	0.8918
hsa-miR-183	hsa-miR-24	0.045	0.47	0.891
hsa-miR-137	hsa-miR-21	0.018	0.485	0.891
hsa-miR-29c	hsa-miR-222	0.061	0.461	0.8908
hsa-miR-30	hsa-miR-200b	0.043	0.471	0.8908
hsa-miR-126	hsa-miR-214	0.03	0.478	0.8904
hsa-let-7a	hsa-miR-200c	0.03	0.478	0.8904
hsa-miR-135a	hsa-miR-132	0.012	0.488	0.8904
hsa-miR-30	hsa-miR-16	0.037	0.474	0.8902
hsa-miR-20a	hsa-miR-9	0.037	0.474	0.8902
hsa-miR-206	hsa-let-7b	0.036	0.474	0.8892
hsa-miR-30c	hsa-miR-30b	0.743	0.081	0.8888
hsa-miR-183	hsa-miR-1	0.041	0.471	0.8888
hsa-miR-142-5p	hsa-miR-132	0.014	0.486	0.8888
hsa-miR-203	hsa-miR-16	0.03	0.477	0.8886
hsa-miR-142-3p	hsa-miR-17-5p	0.035	0.474	0.8882
hsa-miR-20b	hsa-miR-142-3p	0.017	0.483	0.8864
hsa-let-7b	hsa-miR-155	0.033	0.474	0.8862
hsa-miR-372	hsa-miR-20a	0.169	0.398	0.8854
hsa-miR-20b	hsa-miR-195	0.077	0.449	0.8852
hsa-miR-20a	hsa-miR-19a	0.075	0.45	0.885
hsa-miR-20b	hsa-miR-15a	0.035	0.472	0.8846
hsa-miR-192	hsa-miR-221	0.043	0.467	0.8836
hsa-miR-17-5p	hsa-miR-141	0.021	0.479	0.8832
hsa-miR-181b	hsa-miR-1	0.028	0.475	0.883
hsa-miR-203	hsa-miR-205	0.035	0.471	0.8828
hsa-miR-16-1	hsa-miR-15a	0.195	0.381	0.8808
hsa-miR-19b	hsa-miR-206	0.033	0.471	0.8808
hsa-miR-223	hsa-miR-30b	0.056	0.458	0.8804
hsa-miR-181b	hsa-miR-181a	0.288	0.329	0.8802
hsa-miR-221	hsa-miR-124	0	0.489	0.8802
hsa-miR-29a	hsa-miR-155	0.025	0.475	0.88
hsa-miR-142-5p	hsa-miR-181b	0.041	0.466	0.8798
hsa-miR-195	hsa-miR-15a	0.28	0.333	0.8794
hsa-miR-429	hsa-miR-200b	0.299	0.322	0.8786
hsa-miR-30c	hsa-miR-21	0.028	0.472	0.8776
hsa-miR-98	hsa-let-7a	0.355	0.29	0.877
hsa-miR-25	hsa-miR-20a	0.052	0.458	0.8764
hsa-miR-192	hsa-miR-26a	0.014	0.479	0.8762
hsa-miR-138	hsa-miR-206	0.019	0.476	0.8758
hsa-miR-126	hsa-miR-218	0.069	0.448	0.8754
hsa-miR-22	hsa-miR-15a	0.072	0.446	0.8748
hsa-miR-128a	hsa-miR-21	0.032	0.468	0.8744
hsa-miR-183	hsa-miR-181b	0.129	0.414	0.8742
hsa-miR-195	hsa-miR-222	0.062	0.451	0.8738
hsa-miR-22	hsa-miR-26a	0.092	0.434	0.8732
hsa-miR-372	hsa-miR-222	0.133	0.411	0.8728
hsa-miR-182	hsa-miR-20a	0.08	0.44	0.872
hsa-miR-192	hsa-miR-141	0.022	0.472	0.8716
hsa-miR-429	hsa-miR-146a	0.038	0.463	0.8714
hsa-miR-214	hsa-miR-20a	0.059	0.451	0.8708
hsa-miR-16-1	hsa-miR-205	0.087	0.435	0.87
hsa-miR-200a	hsa-let-7a	0.024	0.47	0.87
hsa-miR-205	hsa-let-7a	0.063	0.448	0.8694
hsa-miR-30c	hsa-miR-206	0.048	0.456	0.8688
hsa-miR-16-1	hsa-let-7a	0.071	0.443	0.8684
hsa-miR-142-5p	hsa-miR-126	0	0.482	0.8676
hsa-miR-34a	hsa-miR-200b	0.05	0.454	0.8672
hsa-miR-200c	hsa-miR-15a	0.041	0.459	0.8672
hsa-miR-222	hsa-let-7b	0.078	0.438	0.8664
hsa-miR-125b	hsa-miR-15a	0.049	0.454	0.8662
hsa-miR-138	hsa-miR-20a	0.043	0.457	0.8656
hsa-miR-19b	hsa-miR-141	0.017	0.471	0.8648
hsa-miR-26a	hsa-miR-200c	0.038	0.459	0.8642
hsa-miR-145	hsa-miR-9	0.029	0.464	0.8642
hsa-miR-17-5p	hsa-miR-150	0.045	0.455	0.864
hsa-miR-20b	hsa-miR-223	0	0.48	0.864
hsa-miR-126	hsa-miR-141	0.034	0.461	0.8638
hsa-miR-133a	hsa-miR-21	0.019	0.469	0.8632
hsa-miR-150	hsa-miR-205	0.071	0.44	0.863
hsa-miR-200a	hsa-miR-183	0.015	0.471	0.8628
hsa-miR-16-1	hsa-miR-200b	0.037	0.458	0.8614
hsa-miR-30	hsa-miR-221	0.04	0.456	0.8608
hsa-miR-133a	hsa-miR-222	0.029	0.462	0.8606
hsa-miR-126	hsa-miR-203	0.07	0.439	0.8602
hsa-miR-135a	hsa-miR-145	0.039	0.456	0.8598
hsa-let-7a	hsa-let-7b	0.26	0.333	0.8594
hsa-miR-26a	hsa-miR-221	0.051	0.449	0.8592
hsa-miR-30b	hsa-miR-155	0.024	0.464	0.8592
hsa-miR-26b	hsa-miR-155	0.04	0.455	0.859
hsa-miR-96	hsa-miR-200b	0.061	0.443	0.8584
hsa-miR-16-1	hsa-miR-203	0.052	0.448	0.8584
hsa-miR-181b	hsa-miR-146a	0.041	0.454	0.8582
hsa-miR-218	hsa-miR-145	0.01	0.471	0.8578
hsa-miR-7	hsa-miR-146a	0.026	0.462	0.8576
hsa-miR-183	hsa-miR-223	0.054	0.446	0.8568
hsa-miR-9	hsa-miR-1	0.043	0.452	0.8566
hsa-miR-138	hsa-miR-200b	0.034	0.457	0.8566
hsa-miR-15b	hsa-miR-141	0.084	0.429	0.8562
hsa-miR-205	hsa-miR-200c	0.179	0.376	0.8558
hsa-miR-7	hsa-miR-206	0.044	0.451	0.8558
hsa-miR-181b	hsa-miR-205	0.044	0.451	0.8558
hsa-miR-19b	hsa-miR-145	0.026	0.461	0.8558
hsa-miR-15b	hsa-miR-200b	0.035	0.455	0.854
hsa-miR-17-5p	hsa-miR-181b	0.042	0.451	0.8538
hsa-miR-132	hsa-miR-98	0.042	0.451	0.8538
hsa-miR-192	hsa-miR-22	0.078	0.431	0.8538
hsa-miR-29c	hsa-miR-221	0.067	0.437	0.8536
hsa-miR-142-5p	hsa-miR-192	0.038	0.453	0.8534
hsa-miR-103	hsa-miR-107	0.479	0.208	0.8534
hsa-miR-29c	hsa-miR-125b	0.032	0.456	0.8528
hsa-miR-200a	hsa-miR-155	0.059	0.441	0.8528
hsa-miR-96	hsa-miR-21	0.053	0.444	0.8522
hsa-miR-372	hsa-miR-155	0.04	0.451	0.8518
hsa-miR-26a	hsa-let-7a	0.074	0.432	0.8516
hsa-miR-17-5p	hsa-miR-25	0.063	0.438	0.8514
hsa-miR-200a	hsa-miR-26a	0.063	0.438	0.8514
hsa-miR-30	hsa-miR-141	0.025	0.459	0.8512
hsa-miR-26a	hsa-miR-200b	0.062	0.438	0.8504
hsa-miR-24	hsa-miR-200b	0.025	0.458	0.8494
hsa-miR-148a	hsa-miR-206	0.02	0.46	0.848
hsa-miR-214	hsa-miR-16	0.045	0.446	0.8478
hsa-miR-192	hsa-miR-429	0.043	0.447	0.8476
hsa-miR-128a	hsa-miR-20a	0.032	0.453	0.8474
hsa-miR-372	hsa-miR-106b	0.217	0.35	0.847
hsa-miR-142-3p	hsa-miR-183	0.067	0.433	0.8464
hsa-miR-126	hsa-miR-135a	0.031	0.453	0.8464
hsa-let-7c	hsa-miR-21	0.041	0.447	0.8456
hsa-miR-7	hsa-miR-126	0.068	0.432	0.8456
hsa-miR-223	hsa-miR-26a	0.08	0.425	0.845
hsa-miR-223	hsa-miR-205	0.08	0.425	0.845
hsa-miR-132	hsa-miR-19b	0.033	0.451	0.8448
hsa-let-7a	hsa-miR-124	0.006	0.466	0.8448
hsa-miR-7	hsa-miR-143	0.053	0.439	0.8432
hsa-miR-122	hsa-miR-222	0.044	0.444	0.8432
hsa-miR-143	hsa-miR-30	0.044	0.444	0.8432
hsa-miR-98	hsa-miR-146a	0.047	0.442	0.8426
hsa-miR-183	hsa-miR-15a	0.027	0.453	0.8424
hsa-miR-124	hsa-miR-1	0.05	0.44	0.842
hsa-miR-143	hsa-miR-19b	0.023	0.455	0.842
hsa-miR-20a	hsa-miR-29a	0.026	0.453	0.8414
hsa-miR-205	hsa-miR-1	0.032	0.449	0.8402
hsa-miR-214	hsa-miR-223	0.035	0.447	0.8396
hsa-miR-200b	hsa-let-7b	0.04	0.444	0.8392
hsa-miR-128a	hsa-miR-222	0.02	0.455	0.839
hsa-miR-126	hsa-miR-125b	0.065	0.43	0.839
hsa-miR-122	hsa-miR-223	0.113	0.403	0.8384
hsa-miR-20a	hsa-miR-124	0.012	0.459	0.8382
hsa-miR-183	hsa-miR-205	0.012	0.459	0.8382
hsa-miR-24	hsa-miR-16	0.026	0.451	0.8378
hsa-miR-192	hsa-miR-200c	0.048	0.438	0.8364
hsa-miR-24	hsa-miR-34a	0.044	0.44	0.836
hsa-miR-183	hsa-miR-182	0.096	0.411	0.8358
hsa-miR-148a	hsa-miR-203	0.047	0.438	0.8354
hsa-miR-214	hsa-miR-203	0.038	0.443	0.8354
hsa-miR-203	hsa-miR-1	0.029	0.448	0.8354
hsa-let-7a	hsa-miR-29b	0.063	0.429	0.8352
hsa-miR-126	hsa-miR-16	0.05	0.436	0.8348
hsa-miR-15b	hsa-miR-125b	0.023	0.451	0.8348
hsa-miR-132	hsa-miR-107	0.053	0.434	0.8342
hsa-miR-203	hsa-miR-223	0.053	0.434	0.8342
hsa-miR-183	hsa-miR-214	0.026	0.449	0.8342
hsa-miR-218	hsa-miR-222	0.06	0.43	0.834
hsa-miR-122	hsa-miR-145	0.096	0.41	0.834
hsa-miR-20b	hsa-miR-183	0.031	0.446	0.8338
hsa-miR-183	hsa-miR-16	0.031	0.446	0.8338
hsa-miR-132	hsa-miR-29c	0.011	0.457	0.8336
hsa-miR-17-5p	hsa-miR-200c	0.045	0.438	0.8334
hsa-miR-16-1	hsa-miR-145	0.113	0.4	0.833
hsa-miR-16-1	hsa-miR-20a	0.088	0.413	0.8314
hsa-miR-126	hsa-miR-106b	0.068	0.424	0.8312
hsa-miR-122	hsa-miR-16-1	0.111	0.4	0.831
hsa-miR-214	hsa-miR-141	0.066	0.425	0.831
hsa-miR-429	hsa-miR-21	0.027	0.446	0.8298
hsa-miR-17-5p	hsa-miR-1	0.049	0.433	0.8284
hsa-miR-181a	hsa-miR-15b	0.018	0.45	0.828
hsa-miR-24	hsa-miR-25	0.075	0.418	0.8274
hsa-miR-223	hsa-miR-141	0.028	0.444	0.8272
hsa-miR-96	hsa-miR-146a	0.019	0.449	0.8272
hsa-miR-132	hsa-miR-29a	0.01	0.454	0.8272
hsa-miR-96	hsa-miR-222	0.071	0.42	0.827
hsa-miR-126	hsa-miR-34a	0.049	0.432	0.8266
hsa-miR-16-1	hsa-miR-183	0.054	0.429	0.8262
hsa-miR-107	hsa-miR-146a	0.043	0.435	0.826
hsa-miR-19a	hsa-miR-145	0.016	0.45	0.826
hsa-miR-183	hsa-miR-34a	0.032	0.441	0.8258
hsa-miR-141	hsa-miR-34a	0.024	0.444	0.8232
hsa-miR-98	hsa-miR-206	0.029	0.441	0.8228
hsa-miR-34a	hsa-miR-125b	0.063	0.422	0.8226
hsa-miR-135a	hsa-miR-203	0.026	0.442	0.8216
hsa-miR-132	hsa-miR-25	0.026	0.442	0.8216
hsa-miR-223	hsa-miR-182	0.128	0.385	0.821
hsa-miR-15b	hsa-let-7a	0.047	0.43	0.821
hsa-miR-15b	hsa-miR-221	0.047	0.43	0.821
hsa-miR-126	hsa-miR-9	0.052	0.427	0.8206
hsa-miR-205	hsa-miR-181a	0.041	0.433	0.8204
hsa-miR-22	hsa-miR-200a	0.048	0.429	0.8202
hsa-miR-9	hsa-miR-29b	0.021	0.444	0.8202
hsa-miR-27b	hsa-miR-146a	0.042	0.432	0.8196
hsa-miR-218	hsa-miR-150	0.027	0.44	0.819
hsa-miR-223	hsa-miR-200c	0.032	0.437	0.8186
hsa-miR-373	hsa-miR-146a	0.066	0.418	0.8184
hsa-miR-20b	hsa-miR-1	0.03	0.438	0.8184
hsa-miR-24	hsa-miR-145	0.021	0.443	0.8184
hsa-miR-25	hsa-miR-206	0.028	0.439	0.8182
hsa-miR-22	hsa-miR-200c	0.035	0.435	0.818
hsa-miR-16-1	hsa-miR-26a	0.087	0.406	0.8178
hsa-miR-17-5p	hsa-miR-24	0.085	0.407	0.8176
hsa-miR-181a	hsa-miR-1	0.027	0.439	0.8172
hsa-miR-142-5p	hsa-miR-145	0.032	0.436	0.8168
hsa-miR-142-3p	hsa-miR-141	0.032	0.436	0.8168
hsa-miR-142-3p	hsa-miR-126	0.082	0.408	0.8164
hsa-miR-183	hsa-miR-26a	0.024	0.44	0.816
hsa-miR-7	hsa-miR-132	0.049	0.426	0.8158
hsa-miR-138	hsa-miR-221	0.029	0.437	0.8156
hsa-miR-25	hsa-miR-143	0.027	0.438	0.8154
hsa-miR-143	hsa-miR-23a	0.027	0.438	0.8154
hsa-miR-22	hsa-miR-17-5p	0.088	0.404	0.8152
hsa-miR-150	hsa-miR-200b	0.041	0.43	0.815
hsa-miR-26a	hsa-miR-125b	0.059	0.42	0.815
hsa-miR-181a	hsa-miR-200c	0.03	0.436	0.8148
hsa-miR-106b	hsa-miR-24	0.058	0.42	0.814
hsa-miR-132	hsa-miR-96	0.022	0.44	0.814
hsa-miR-16-1	hsa-miR-1	0.038	0.431	0.8138
hsa-miR-195	hsa-miR-206	0.016	0.443	0.8134
hsa-miR-126	hsa-miR-124	0.007	0.448	0.8134
hsa-miR-24	hsa-miR-141	0.041	0.429	0.8132
hsa-miR-19b	hsa-miR-16	0.014	0.444	0.8132
hsa-miR-182	hsa-miR-143	0.093	0.4	0.813
hsa-miR-128a	hsa-miR-200b	0.017	0.442	0.8126
hsa-miR-372	hsa-miR-143	0.06	0.418	0.8124
hsa-miR-20b	hsa-miR-15b	0.033	0.433	0.8124
hsa-miR-30c	hsa-miR-145	0.033	0.433	0.8124
hsa-miR-198	hsa-miR-223	0.039	0.429	0.8112
hsa-miR-223	hsa-miR-9	0.053	0.421	0.8108
hsa-miR-133a	hsa-miR-206	0.067	0.413	0.8104
hsa-miR-214	hsa-miR-181b	0.035	0.43	0.809
hsa-miR-143	hsa-miR-96	0.035	0.43	0.809
hsa-miR-19a	hsa-miR-206	0.022	0.437	0.8086
hsa-miR-20b	hsa-miR-125b	0.029	0.433	0.8084
hsa-miR-16-1	hsa-miR-24	0.036	0.429	0.8082
hsa-miR-7	hsa-miR-221	0.055	0.418	0.8074
hsa-miR-203	hsa-miR-15b	0.01	0.443	0.8074
hsa-miR-30d	hsa-miR-146a	0.042	0.425	0.807
hsa-miR-142-5p	hsa-miR-183	0.047	0.422	0.8066
hsa-miR-182	hsa-miR-205	0.079	0.404	0.8062
hsa-miR-182	hsa-let-7a	0.079	0.404	0.8062
hsa-miR-17-5p	hsa-miR-125b	0.061	0.414	0.8062
hsa-miR-223	hsa-miR-19b	0.021	0.436	0.8058
hsa-let-7c	hsa-miR-206	0.051	0.419	0.8052
hsa-miR-27b	hsa-miR-206	0.027	0.432	0.8046
hsa-miR-17-5p	hsa-miR-183	0.066	0.41	0.804
hsa-miR-29c	hsa-miR-200b	0.037	0.426	0.8038
hsa-miR-26a	hsa-miR-16	0.028	0.431	0.8038
hsa-miR-148a	hsa-miR-221	0.01	0.441	0.8038
hsa-miR-192	hsa-miR-16-1	0.044	0.422	0.8036
hsa-miR-205	hsa-miR-141	0.24	0.313	0.8034
hsa-miR-20b	hsa-let-7a	0.038	0.425	0.803
hsa-miR-142-5p	hsa-let-7a	0	0.446	0.8028
hsa-miR-126	hsa-miR-181a	0.057	0.414	0.8022
hsa-let-7a	hsa-miR-9	0.067	0.408	0.8014
hsa-miR-126	hsa-miR-29b	0.045	0.42	0.801
hsa-miR-126	hsa-miR-150	0.086	0.397	0.8006
hsa-miR-429	hsa-miR-143	0.033	0.426	0.7998
hsa-miR-16-1	hsa-miR-17-5p	0.038	0.423	0.7994
hsa-miR-30	hsa-miR-200c	0.036	0.424	0.7992
hsa-miR-106b	hsa-miR-200b	0.041	0.421	0.7988
hsa-miR-23a	hsa-miR-222	0.019	0.433	0.7984
hsa-miR-29c	hsa-miR-1	0.026	0.429	0.7982
hsa-miR-142-5p	hsa-miR-142-3p	0.034	0.424	0.7972
hsa-miR-29a	hsa-miR-145	0.025	0.429	0.7972
hsa-miR-429	hsa-miR-200c	0.177	0.344	0.7962
hsa-miR-30	hsa-miR-206	0.049	0.415	0.796
hsa-miR-142-5p	hsa-miR-214	0.027	0.427	0.7956
hsa-miR-135a	hsa-miR-200b	0.032	0.424	0.7952
hsa-miR-22	hsa-miR-214	0.055	0.411	0.7948
hsa-miR-181a	hsa-miR-9	0.033	0.423	0.7944
hsa-miR-142-5p	hsa-miR-34a	0.022	0.429	0.7942
hsa-miR-192	hsa-miR-182	0.079	0.397	0.7936
hsa-miR-150	hsa-miR-20a	0.052	0.412	0.7936
hsa-miR-138	hsa-miR-200c	0.034	0.422	0.7936
hsa-miR-26a	hsa-miR-1	0.016	0.432	0.7936
hsa-miR-138	hsa-miR-183	0.03	0.424	0.7932
hsa-miR-22	hsa-miR-29b	0.042	0.417	0.7926
hsa-miR-30b	hsa-miR-221	0.067	0.403	0.7924
hsa-miR-9	hsa-miR-16	0.052	0.411	0.7918
hsa-miR-132	hsa-miR-24	0.014	0.432	0.7916
hsa-miR-122	hsa-miR-126	0.064	0.404	0.7912
hsa-miR-200c	hsa-miR-124	0.01	0.434	0.7912
hsa-miR-20b	hsa-miR-24	0.031	0.422	0.7906
hsa-miR-203	hsa-miR-182	0.065	0.403	0.7904
hsa-miR-19a	hsa-miR-221	0.086	0.391	0.7898
hsa-miR-132	hsa-miR-19a	0.039	0.417	0.7896
hsa-miR-203	hsa-miR-9	0.046	0.413	0.7894
hsa-miR-372	hsa-miR-20b	0.2	0.327	0.7886
hsa-miR-192	hsa-miR-200a	0.056	0.407	0.7886
hsa-miR-22	hsa-miR-30	0.047	0.412	0.7886
hsa-miR-214	hsa-miR-1	0.011	0.432	0.7886
hsa-miR-150	hsa-miR-181a	0.072	0.398	0.7884
hsa-miR-373	hsa-miR-206	0.037	0.417	0.7876
hsa-miR-29a	hsa-miR-1	0.026	0.423	0.7874
hsa-miR-106b	hsa-miR-30	0.043	0.413	0.7864
hsa-miR-214	hsa-miR-26a	0.091	0.386	0.7858
hsa-miR-198	hsa-miR-221	0.028	0.421	0.7858
hsa-miR-198	hsa-miR-24	0.044	0.412	0.7856
hsa-miR-223	hsa-miR-16	0.056	0.404	0.7832
hsa-let-7c	hsa-miR-146a	0.029	0.419	0.7832
hsa-miR-20b	hsa-miR-19b	0.063	0.4	0.783
hsa-miR-142-5p	hsa-miR-26b	0	0.435	0.783
hsa-miR-429	hsa-miR-141	0.221	0.312	0.7826
hsa-miR-20b	hsa-miR-181b	0	0.434	0.7812
hsa-miR-25	hsa-miR-222	0.082	0.388	0.7804
hsa-miR-200a	hsa-miR-145	0.053	0.404	0.7802
hsa-miR-17-5p	hsa-miR-148a	0.053	0.404	0.7802
hsa-miR-192	hsa-miR-17-5p	0.06	0.4	0.78
hsa-miR-203	hsa-miR-19b	0.034	0.414	0.7792
hsa-miR-205	hsa-miR-16	0.048	0.406	0.7788
hsa-let-7f	hsa-let-7a	0.368	0.228	0.7784
hsa-miR-126	hsa-miR-10a	0.152	0.348	0.7784
hsa-miR-133a	hsa-miR-145	0.051	0.404	0.7782
hsa-miR-133a	hsa-miR-155	0.039	0.41	0.777
hsa-miR-152	hsa-miR-148a	0.476	0.167	0.7766
hsa-miR-10a	hsa-miR-21	0.069	0.393	0.7764
hsa-miR-7	hsa-miR-145	0.06	0.398	0.7764
hsa-miR-106b	hsa-miR-128a	0.042	0.408	0.7764
hsa-miR-106b	hsa-miR-183	0.042	0.408	0.7764
hsa-miR-29a	hsa-miR-125b	0.031	0.414	0.7762
hsa-miR-16-1	hsa-miR-181a	0.072	0.391	0.7758
hsa-miR-223	hsa-miR-30c	0.052	0.402	0.7756
hsa-miR-218	hsa-miR-132	0.013	0.423	0.7744
hsa-miR-148a	hsa-miR-20a	0.057	0.398	0.7734
hsa-miR-150	hsa-miR-141	0.049	0.402	0.7726
hsa-miR-106b	hsa-miR-15a	0.054	0.399	0.7722
hsa-miR-142-5p	hsa-miR-16-1	0	0.429	0.7722
hsa-miR-17-5p	hsa-miR-29b	0.021	0.417	0.7716
hsa-let-7c	hsa-let-7a	0.244	0.293	0.7714
hsa-miR-142-5p	hsa-miR-200c	0.044	0.404	0.7712
hsa-miR-29c	hsa-miR-145	0.035	0.409	0.7712
hsa-let-7a	hsa-miR-29c	0.04	0.406	0.7708
hsa-miR-17-5p	hsa-miR-15b	0.022	0.416	0.7708
hsa-miR-30d	hsa-miR-206	0.045	0.403	0.7704
hsa-miR-16-1	hsa-miR-106b	0.05	0.4	0.77
hsa-miR-107	hsa-miR-200c	0.041	0.405	0.77
hsa-miR-126	hsa-miR-22	0.077	0.385	0.77
hsa-miR-203	hsa-miR-125b	0.057	0.396	0.7698
hsa-let-7a	hsa-miR-34a	0.037	0.407	0.7696
hsa-miR-198	hsa-miR-141	0.019	0.417	0.7696
hsa-miR-98	hsa-miR-143	0.094	0.375	0.769
hsa-miR-20b	hsa-miR-181a	0	0.427	0.7686
hsa-miR-122	hsa-miR-143	0.086	0.379	0.7682
hsa-miR-183	hsa-miR-125b	0.028	0.411	0.7678
hsa-miR-29c	hsa-miR-16	0.028	0.411	0.7678
hsa-miR-27a	hsa-miR-27b	0.627	0.078	0.7674
hsa-miR-22	hsa-miR-182	0.132	0.353	0.7674
hsa-miR-192	hsa-miR-214	0.015	0.418	0.7674
hsa-miR-20b	hsa-miR-30	0.011	0.42	0.767
hsa-miR-135a	hsa-miR-221	0.018	0.416	0.7668
hsa-miR-106b	hsa-miR-25	0.149	0.343	0.7664
hsa-miR-29b	hsa-miR-15a	0.039	0.404	0.7662
hsa-miR-34a	hsa-miR-200c	0.028	0.41	0.766
hsa-miR-24	hsa-miR-1	0.035	0.406	0.7658
hsa-miR-15b	hsa-miR-34a	0.008	0.421	0.7658
hsa-miR-15a	hsa-miR-124	0.022	0.413	0.7654
hsa-miR-30d	hsa-miR-155	0.014	0.417	0.7646
hsa-miR-26b	hsa-miR-223	0.067	0.387	0.7636
hsa-miR-372	hsa-miR-206	0.029	0.408	0.7634
hsa-miR-30b	hsa-miR-1	0.029	0.408	0.7634
hsa-miR-182	hsa-miR-141	0.027	0.409	0.7632
hsa-miR-195	hsa-miR-141	0.043	0.4	0.763
hsa-miR-106b	hsa-miR-16	0.046	0.398	0.7624
hsa-miR-122	hsa-miR-221	0.042	0.4	0.762
hsa-miR-16-1	hsa-miR-15b	0.024	0.41	0.762
hsa-miR-16-1	hsa-miR-200c	0.018	0.413	0.7614
hsa-miR-195	hsa-miR-221	0.059	0.39	0.761
hsa-miR-198	hsa-miR-132	0.026	0.408	0.7604
hsa-miR-9	hsa-miR-15a	0.043	0.398	0.7594
hsa-miR-142-5p	hsa-miR-20b	0.016	0.413	0.7594
hsa-miR-205	hsa-miR-15a	0.05	0.394	0.7592
hsa-miR-218	hsa-miR-221	0.057	0.39	0.759
hsa-miR-142-5p	hsa-miR-205	0.012	0.415	0.759
hsa-miR-150	hsa-miR-9	0.055	0.391	0.7588
hsa-miR-200a	hsa-miR-203	0.044	0.397	0.7586
hsa-miR-372	hsa-miR-203	0.076	0.379	0.7582
hsa-miR-192	hsa-miR-142-3p	0.083	0.375	0.758
hsa-miR-214	hsa-miR-30	0.02	0.41	0.758
hsa-miR-200a	hsa-miR-20a	0.054	0.391	0.7578
hsa-miR-106b	hsa-miR-205	0.034	0.402	0.7576
hsa-miR-182	hsa-miR-16	0.05	0.393	0.7574
hsa-miR-23a	hsa-miR-21	0.031	0.403	0.7564
hsa-miR-192	hsa-miR-24	0.056	0.389	0.7562
hsa-miR-16-1	hsa-miR-16	0.056	0.389	0.7562
hsa-miR-132	hsa-miR-148a	0.092	0.369	0.7562
hsa-miR-205	hsa-miR-125b	0.059	0.387	0.7556
hsa-miR-30d	hsa-miR-145	0.039	0.398	0.7554
hsa-miR-106b	hsa-miR-29b	0.039	0.398	0.7554
hsa-miR-128a	hsa-miR-145	0.01	0.414	0.7552
hsa-miR-198	hsa-miR-20a	0.042	0.396	0.7548
hsa-miR-22	hsa-miR-15b	0.022	0.407	0.7546
hsa-miR-148a	hsa-miR-200b	0.009	0.414	0.7542
hsa-miR-17-5p	hsa-miR-26a	0.052	0.39	0.754
hsa-miR-106b	hsa-miR-203	0.07	0.38	0.754
hsa-miR-107	hsa-miR-222	0.059	0.386	0.7538
hsa-miR-30d	hsa-miR-222	0.03	0.402	0.7536
hsa-miR-29b	hsa-miR-200c	0.026	0.404	0.7532
hsa-miR-29b	hsa-miR-34a	0.024	0.405	0.753
hsa-miR-20b	hsa-miR-16	0.031	0.401	0.7528
hsa-miR-17-5p	hsa-miR-205	0.038	0.397	0.7526
hsa-miR-372	hsa-miR-221	0.115	0.354	0.7522
hsa-miR-183	hsa-miR-150	0.057	0.386	0.7518
hsa-let-7c	hsa-miR-222	0.102	0.361	0.7518
hsa-miR-192	hsa-miR-1	0.031	0.4	0.751
hsa-miR-23b	hsa-miR-21	0.031	0.4	0.751
hsa-miR-20b	hsa-miR-128a	0.031	0.4	0.751
hsa-miR-93	hsa-miR-203	0.047	0.391	0.7508
hsa-miR-192	hsa-miR-16	0.038	0.396	0.7508
hsa-miR-192	hsa-miR-20b	0.038	0.396	0.7508
hsa-miR-25	hsa-miR-145	0.02	0.406	0.7508
hsa-miR-221	hsa-let-7b	0.092	0.366	0.7508
hsa-miR-24	hsa-miR-15a	0.027	0.401	0.7488
hsa-miR-214	hsa-miR-150	0.05	0.388	0.7484
hsa-miR-29a	hsa-miR-200b	0.021	0.404	0.7482
hsa-miR-223	hsa-miR-15a	0.111	0.354	0.7482
hsa-miR-200a	hsa-miR-181a	0.037	0.395	0.748
hsa-miR-150	hsa-miR-182	0.037	0.395	0.748
hsa-miR-143	hsa-miR-373	0.013	0.408	0.7474
hsa-miR-138	hsa-let-7a	0.063	0.38	0.747
hsa-miR-126	hsa-miR-19b	0.027	0.4	0.747
hsa-miR-214	hsa-miR-205	0.043	0.391	0.7468
hsa-miR-181a	hsa-miR-125b	0.05	0.387	0.7466
hsa-miR-181b	hsa-miR-15a	0.032	0.397	0.7466
hsa-miR-10a	hsa-miR-223	0.059	0.382	0.7466
hsa-miR-19b	hsa-miR-1	0.021	0.403	0.7464
hsa-miR-135a	hsa-miR-183	0.055	0.384	0.7462
hsa-miR-9	hsa-miR-124	0.027	0.399	0.7452
hsa-miR-22	hsa-miR-181a	0.051	0.385	0.744
hsa-miR-19b	hsa-miR-200b	0.022	0.401	0.7438
hsa-miR-138	hsa-miR-155	0.029	0.397	0.7436
hsa-miR-132	hsa-miR-124	0.041	0.39	0.743
hsa-miR-372	hsa-miR-132	0.014	0.405	0.743
hsa-miR-126	hsa-miR-200c	0.057	0.381	0.7428
hsa-miR-30	hsa-miR-15a	0.03	0.396	0.7428
hsa-miR-126	hsa-miR-200a	0.055	0.382	0.7426
hsa-miR-126	hsa-miR-24	0.055	0.382	0.7426
hsa-miR-19b	hsa-miR-200c	0.069	0.374	0.7422
hsa-miR-20a	hsa-let-7b	0.031	0.395	0.742
hsa-miR-218	hsa-miR-155	0.022	0.4	0.742
hsa-miR-142-3p	hsa-miR-205	0.013	0.405	0.742
hsa-miR-214	hsa-miR-15a	0.038	0.391	0.7418
hsa-miR-137	hsa-miR-222	0	0.412	0.7416
hsa-miR-200c	hsa-let-7b	0.068	0.374	0.7412
hsa-miR-142-5p	hsa-miR-9	0.048	0.385	0.741
hsa-miR-205	hsa-miR-29b	0.017	0.402	0.7406
hsa-miR-19b	hsa-miR-15a	0.037	0.39	0.739
hsa-miR-26a	hsa-miR-29b	0.035	0.391	0.7388
hsa-miR-15b	hsa-miR-200c	0.042	0.387	0.7386
hsa-miR-23a	hsa-miR-146a	0.022	0.398	0.7384
hsa-miR-214	hsa-miR-182	0.047	0.384	0.7382
hsa-miR-182	hsa-miR-1	0.063	0.375	0.738
hsa-miR-29a	hsa-miR-9	0.039	0.388	0.7374
hsa-miR-26a	hsa-miR-141	0.082	0.364	0.7372
hsa-miR-26b	hsa-miR-26a	0.467	0.15	0.737
hsa-let-7c	hsa-miR-155	0.053	0.38	0.737
hsa-miR-181b	hsa-miR-26a	0.044	0.385	0.737
hsa-miR-24	hsa-let-7a	0.076	0.367	0.7366
hsa-miR-148a	hsa-miR-145	0.056	0.378	0.7364
hsa-miR-200a	hsa-miR-150	0.074	0.368	0.7364
hsa-miR-29c	hsa-miR-141	0.025	0.395	0.736
hsa-miR-183	hsa-miR-30b	0.019	0.398	0.7354
hsa-miR-142-5p	hsa-miR-24	0.015	0.4	0.735
hsa-miR-20b	hsa-miR-200a	0.031	0.391	0.7348
hsa-miR-132	hsa-miR-195	0.022	0.396	0.7348
hsa-miR-26b	hsa-miR-132	0.054	0.378	0.7344
hsa-miR-200a	hsa-miR-181b	0.054	0.378	0.7344
hsa-miR-148a	hsa-miR-141	0.021	0.396	0.7338
hsa-miR-148a	hsa-miR-155	0.035	0.388	0.7334
hsa-miR-143	hsa-let-7c	0.035	0.388	0.7334
hsa-miR-106b	hsa-miR-1	0.04	0.385	0.733
hsa-miR-138	hsa-miR-223	0.027	0.392	0.7326
hsa-miR-150	hsa-miR-1	0.052	0.378	0.7324
hsa-miR-214	hsa-miR-125b	0.043	0.383	0.7324
hsa-miR-107	hsa-miR-203	0.041	0.384	0.7322
hsa-miR-137	hsa-miR-206	0.017	0.397	0.7316
hsa-miR-22	hsa-miR-29c	0.024	0.393	0.7314
hsa-miR-30b	hsa-miR-200b	0.04	0.384	0.7312
hsa-miR-128a	hsa-miR-132	0.056	0.375	0.731
hsa-miR-148a	hsa-let-7a	0.038	0.385	0.731
hsa-miR-30	hsa-let-7a	0.038	0.385	0.731
hsa-miR-182	hsa-miR-15a	0.052	0.377	0.7306
hsa-miR-126	hsa-miR-29a	0.025	0.392	0.7306
hsa-miR-142-3p	hsa-miR-203	0.1	0.35	0.73
hsa-miR-135a	hsa-miR-22	0.014	0.397	0.7286
hsa-miR-23b	hsa-miR-146a	0.055	0.374	0.7282
hsa-miR-26b	hsa-miR-203	0.028	0.389	0.7282
hsa-miR-148a	hsa-miR-181b	0.028	0.389	0.7282
hsa-miR-142-3p	hsa-miR-200b	0.036	0.384	0.7272
hsa-miR-98	hsa-miR-222	0.041	0.381	0.7268
hsa-miR-29c	hsa-miR-9	0.023	0.391	0.7268
hsa-miR-203	hsa-miR-181b	0.095	0.351	0.7268
hsa-miR-19a	hsa-miR-200b	0.048	0.377	0.7266
hsa-miR-182	hsa-miR-24	0.039	0.382	0.7266
hsa-miR-137	hsa-miR-145	0.037	0.383	0.7264
hsa-miR-30c	hsa-miR-30d	0.494	0.129	0.7262
hsa-let-7c	hsa-miR-200c	0.062	0.369	0.7262
hsa-miR-192	hsa-miR-205	0.042	0.38	0.726
hsa-miR-135a	hsa-miR-155	0.033	0.385	0.726
hsa-miR-200a	hsa-miR-9	0.047	0.377	0.7256
hsa-miR-16-1	hsa-miR-138	0.018	0.393	0.7254
hsa-miR-34a	hsa-miR-1	0.03	0.386	0.7248
hsa-miR-27a	hsa-miR-222	0.028	0.387	0.7246
hsa-miR-126	hsa-miR-15a	0.044	0.378	0.7244
hsa-miR-20b	hsa-miR-200c	0.008	0.398	0.7244
hsa-miR-19a	hsa-miR-200c	0.085	0.355	0.724
hsa-miR-182	hsa-miR-181b	0.047	0.376	0.7238
hsa-miR-106b	hsa-miR-195	0.11	0.341	0.7238
hsa-miR-106b	hsa-miR-17-5p	0.113	0.339	0.7232
hsa-miR-17-5p	hsa-miR-16	0.032	0.384	0.7232
hsa-miR-16-1	hsa-miR-182	0.095	0.349	0.7232
hsa-miR-142-5p	hsa-miR-181a	0.012	0.395	0.723
hsa-miR-7	hsa-miR-21	0.042	0.378	0.7224
hsa-miR-30b	hsa-miR-16	0.031	0.384	0.7222
hsa-miR-16-1	hsa-miR-29b	0.034	0.382	0.7216
hsa-miR-138	hsa-miR-181b	0.041	0.378	0.7214
hsa-miR-198	hsa-miR-145	0.041	0.378	0.7214
hsa-miR-373	hsa-miR-21	0.064	0.365	0.721
hsa-miR-25	hsa-miR-21	0.058	0.368	0.7204
hsa-miR-223	hsa-miR-29c	0.043	0.376	0.7198
hsa-miR-200a	hsa-miR-125b	0.079	0.356	0.7198
hsa-miR-182	hsa-miR-200c	0.039	0.378	0.7194
hsa-miR-30	hsa-miR-125b	0.039	0.378	0.7194
hsa-miR-122	hsa-miR-205	0.069	0.361	0.7188
hsa-let-7b	hsa-miR-1	0.024	0.386	0.7188
hsa-miR-30c	hsa-miR-155	0.015	0.391	0.7188
hsa-miR-106b	hsa-miR-15b	0.02	0.388	0.7184
hsa-miR-30b	hsa-miR-200c	0.054	0.369	0.7182
hsa-miR-96	hsa-miR-221	0.025	0.385	0.718
hsa-miR-30	hsa-miR-29b	0.016	0.39	0.718
hsa-miR-126	hsa-miR-19a	0.023	0.386	0.7178
hsa-miR-320	hsa-miR-143	0.014	0.391	0.7178
hsa-miR-16-1	hsa-miR-34a	0.037	0.378	0.7174
hsa-miR-26b	hsa-miR-222	0.019	0.388	0.7174
hsa-miR-181a	hsa-miR-15a	0.071	0.359	0.7172
hsa-miR-26b	hsa-miR-20a	0.042	0.375	0.717
hsa-miR-181b	hsa-miR-16	0.04	0.376	0.7168
hsa-miR-138	hsa-miR-203	0.029	0.382	0.7166
hsa-miR-192	hsa-miR-181b	0.117	0.333	0.7164
hsa-miR-429	hsa-miR-181b	0.045	0.373	0.7164
hsa-miR-22	hsa-miR-25	0.061	0.364	0.7162
hsa-miR-137	hsa-miR-200b	0.015	0.389	0.7152
hsa-miR-183	hsa-miR-181a	0.049	0.37	0.715
hsa-miR-20b	hsa-miR-34a	0.022	0.385	0.715
hsa-let-7a	hsa-miR-29a	0.029	0.381	0.7148
hsa-miR-20b	hsa-miR-205	0.025	0.383	0.7144
hsa-miR-125b	hsa-miR-124	0.016	0.388	0.7144
hsa-miR-34a	hsa-miR-15a	0.041	0.374	0.7142
hsa-miR-148a	hsa-miR-223	0.014	0.389	0.7142
hsa-miR-20a	hsa-miR-30b	0.039	0.375	0.714
hsa-miR-137	hsa-miR-143	0.012	0.39	0.714
hsa-miR-135a	hsa-let-7a	0.033	0.378	0.7134
hsa-miR-141	hsa-miR-124	0.006	0.393	0.7134
hsa-miR-223	hsa-miR-30d	0	0.396	0.7128
hsa-miR-122	hsa-miR-200b	0.046	0.37	0.712
hsa-miR-106b	hsa-miR-200c	0.024	0.382	0.7116
hsa-miR-126	hsa-miR-29c	0.04	0.373	0.7114
hsa-miR-214	hsa-miR-34a	0.029	0.379	0.7112
hsa-miR-15b	hsa-miR-29b	0.016	0.386	0.7108
hsa-miR-7	hsa-miR-17-5p	0.039	0.373	0.7104
hsa-miR-7	hsa-miR-155	0.03	0.378	0.7104
hsa-miR-181c	hsa-miR-181a	0.444	0.148	0.7104
hsa-miR-16-1	hsa-miR-200a	0.055	0.364	0.7102
hsa-miR-19b	hsa-miR-15b	0.018	0.384	0.7092
hsa-miR-182	hsa-miR-26a	0.055	0.363	0.7084
hsa-miR-195	hsa-miR-200b	0.053	0.364	0.7082
hsa-miR-142-5p	hsa-miR-372	0.015	0.385	0.708
hsa-miR-25	hsa-miR-221	0.078	0.35	0.708
hsa-miR-192	hsa-miR-148a	0.06	0.36	0.708
hsa-miR-135a	hsa-miR-200c	0.049	0.366	0.7078
hsa-miR-183	hsa-let-7a	0.049	0.366	0.7078
hsa-miR-7	hsa-miR-20a	0.036	0.373	0.7074
hsa-miR-128a	hsa-let-7a	0.036	0.373	0.7074
hsa-miR-429	hsa-miR-183	0	0.393	0.7074
hsa-miR-192	hsa-miR-15b	0	0.393	0.7074
hsa-miR-148a	hsa-miR-26a	0.052	0.364	0.7072
hsa-miR-181b	hsa-miR-125b	0.044	0.368	0.7064
hsa-miR-429	hsa-miR-221	0.031	0.375	0.706
hsa-miR-9	hsa-miR-125b	0.056	0.361	0.7058
hsa-miR-135b	hsa-miR-146a	0.011	0.386	0.7058
hsa-miR-107	hsa-miR-181a	0.011	0.386	0.7058
hsa-miR-122	hsa-miR-183	0.034	0.373	0.7054
hsa-miR-30c	hsa-miR-222	0.05	0.364	0.7052
hsa-miR-181b	hsa-miR-29b	0.028	0.376	0.7048
hsa-miR-16-1	hsa-miR-125b	0.053	0.362	0.7046
hsa-miR-122	hsa-miR-20a	0.035	0.372	0.7046
hsa-miR-203	hsa-miR-195	0.035	0.372	0.7046
hsa-miR-17-5p	hsa-miR-29c	0.024	0.378	0.7044
hsa-miR-133a	hsa-miR-20a	0.02	0.38	0.704
hsa-miR-10a	hsa-miR-155	0.074	0.35	0.704
hsa-miR-7	hsa-miR-223	0.065	0.355	0.704
hsa-miR-30d	hsa-miR-200b	0.054	0.361	0.7038
hsa-miR-192	hsa-miR-15a	0.045	0.366	0.7038
hsa-miR-98	hsa-miR-223	0.086	0.343	0.7034
hsa-miR-214	hsa-miR-96	0.021	0.379	0.7032
hsa-miR-128a	hsa-miR-155	0.028	0.375	0.703
hsa-miR-20b	hsa-miR-198	0.015	0.382	0.7026
hsa-miR-429	hsa-miR-205	0.283	0.233	0.7024
hsa-miR-143	hsa-let-7b	0.049	0.363	0.7024
hsa-miR-198	hsa-miR-1	0.029	0.374	0.7022
hsa-miR-142-3p	hsa-miR-1	0.043	0.366	0.7018
hsa-miR-192	hsa-miR-138	0.057	0.358	0.7014
hsa-let-7c	hsa-miR-200b	0.03	0.373	0.7014
hsa-miR-27b	hsa-miR-222	0.028	0.374	0.7012
hsa-miR-20b	hsa-miR-29b	0.01	0.384	0.7012
hsa-miR-198	hsa-miR-143	0.042	0.366	0.7008
hsa-miR-183	hsa-miR-195	0.024	0.376	0.7008
hsa-miR-19b	hsa-miR-125b	0.024	0.376	0.7008
hsa-miR-372	hsa-miR-128a	0.045	0.364	0.7002
hsa-miR-29a	hsa-miR-16	0.018	0.379	0.7002
hsa-miR-192	hsa-let-7a	0.057	0.357	0.6996
hsa-miR-138	hsa-miR-132	0.057	0.357	0.6996
hsa-miR-126	hsa-miR-128a	0.017	0.379	0.6992
hsa-miR-223	hsa-miR-30	0.042	0.365	0.699
hsa-miR-135a	hsa-miR-20a	0.04	0.366	0.6988
hsa-miR-93	hsa-miR-142-3p	0.035	0.368	0.6974
hsa-let-7b	hsa-miR-16	0.035	0.368	0.6974
hsa-miR-96	hsa-miR-141	0.071	0.348	0.6974
hsa-miR-218	hsa-miR-181b	0.051	0.359	0.6972
hsa-miR-205	hsa-miR-30	0.029	0.371	0.6968
hsa-miR-373	hsa-miR-222	0.029	0.371	0.6968
hsa-miR-27a	hsa-miR-146a	0.021	0.375	0.696
hsa-miR-26b	hsa-miR-200c	0.025	0.372	0.6946
hsa-miR-142-3p	hsa-miR-223	0.059	0.353	0.6944
hsa-miR-218	hsa-miR-20a	0.01	0.38	0.694
hsa-miR-137	hsa-miR-221	0.017	0.376	0.6938
hsa-miR-126	hsa-miR-25	0.033	0.367	0.6936
hsa-miR-106b	hsa-miR-29c	0.033	0.367	0.6936
hsa-miR-96	hsa-miR-206	0.033	0.367	0.6936
hsa-miR-30d	hsa-miR-30b	0.533	0.089	0.6932
hsa-miR-203	hsa-miR-34a	0.054	0.355	0.693
hsa-miR-138	hsa-miR-16	0.036	0.365	0.693
hsa-miR-24	hsa-miR-29c	0.023	0.372	0.6926
hsa-miR-122	hsa-miR-1	0.037	0.364	0.6922
hsa-miR-223	hsa-miR-19a	0.019	0.374	0.6922
hsa-miR-96	hsa-miR-200c	0.069	0.346	0.6918
hsa-miR-24	hsa-miR-181b	0.013	0.377	0.6916
hsa-miR-20b	hsa-miR-29c	0	0.384	0.6912
hsa-miR-192	hsa-miR-135a	0.016	0.375	0.691
hsa-miR-181c	hsa-miR-143	0.016	0.375	0.691
hsa-miR-145	hsa-let-7b	0.023	0.371	0.6908
hsa-miR-132	hsa-miR-30b	0.057	0.352	0.6906
hsa-miR-20b	hsa-miR-25	0.045	0.358	0.6894
hsa-miR-183	hsa-miR-9	0.018	0.373	0.6894
hsa-miR-26a	hsa-miR-34a	0.018	0.373	0.6894
hsa-miR-198	hsa-miR-16	0.025	0.369	0.6892
hsa-miR-98	hsa-miR-155	0.041	0.36	0.689
hsa-miR-20b	hsa-miR-26a	0.051	0.354	0.6882
hsa-miR-218	hsa-miR-200b	0.033	0.364	0.6882
hsa-miR-223	hsa-miR-34a	0.04	0.36	0.688
hsa-miR-183	hsa-miR-30c	0.022	0.37	0.688
hsa-miR-372	hsa-miR-93	0.164	0.291	0.6878
hsa-miR-150	hsa-miR-16	0.062	0.347	0.6866
hsa-miR-23b	hsa-miR-222	0.029	0.365	0.686
hsa-miR-96	hsa-miR-145	0.054	0.351	0.6858
hsa-miR-429	hsa-miR-20a	0.023	0.368	0.6854
hsa-miR-22	hsa-miR-29a	0.023	0.368	0.6854
hsa-miR-24	hsa-miR-29b	0.03	0.364	0.6852
hsa-miR-30	hsa-miR-1	0.021	0.369	0.6852
hsa-miR-20b	hsa-miR-17-5p	0.107	0.321	0.6848
hsa-miR-143	hsa-miR-30b	0.049	0.353	0.6844
hsa-let-7c	hsa-let-7b	0.344	0.189	0.6842
hsa-miR-17-5p	hsa-miR-138	0.016	0.371	0.6838
hsa-miR-135a	hsa-miR-141	0.028	0.364	0.6832
hsa-miR-17-5p	hsa-miR-15a	0.028	0.364	0.6832
hsa-miR-200a	hsa-miR-1	0.017	0.37	0.683
hsa-miR-25	hsa-let-7a	0.047	0.353	0.6824
hsa-miR-93	hsa-miR-146a	0	0.379	0.6822
hsa-miR-16-1	hsa-miR-181b	0.063	0.344	0.6822
hsa-miR-19a	hsa-miR-141	0.023	0.366	0.6818
hsa-miR-142-5p	hsa-miR-107	0.014	0.371	0.6818
hsa-miR-183	hsa-miR-30d	0.01	0.373	0.6814
hsa-miR-143	hsa-miR-19a	0.01	0.373	0.6814
hsa-miR-122	hsa-miR-24	0.071	0.339	0.6812
hsa-miR-29a	hsa-miR-34a	0.044	0.354	0.6812
hsa-miR-142-3p	hsa-miR-200c	0.027	0.363	0.6804
hsa-miR-198	hsa-miR-15b	0	0.378	0.6804
hsa-miR-142-3p	hsa-miR-24	0.05	0.35	0.68
hsa-miR-126	hsa-miR-107	0.05	0.35	0.68
hsa-miR-26a	hsa-miR-15a	0.05	0.35	0.68
hsa-miR-137	hsa-miR-155	0.032	0.36	0.68
hsa-miR-29c	hsa-miR-15a	0.03	0.361	0.6798
hsa-miR-25	hsa-miR-125b	0.046	0.352	0.6796
hsa-miR-24	hsa-miR-15b	0.033	0.359	0.6792
hsa-miR-135a	hsa-miR-181a	0.045	0.352	0.6786
hsa-miR-135b	hsa-miR-143	0	0.377	0.6786
hsa-miR-22	hsa-miR-124	0.007	0.373	0.6784
hsa-miR-203	hsa-miR-19a	0.03	0.36	0.678
hsa-miR-142-3p	hsa-miR-16	0.037	0.356	0.6778
hsa-miR-10a	hsa-miR-222	0.078	0.333	0.6774
hsa-miR-96	hsa-miR-155	0.048	0.349	0.6762
hsa-miR-192	hsa-miR-93	0.019	0.365	0.676
hsa-miR-198	hsa-miR-203	0.042	0.352	0.6756
hsa-miR-137	hsa-miR-141	0.027	0.36	0.675
hsa-miR-27a	hsa-miR-221	0.027	0.36	0.675
hsa-miR-183	hsa-miR-15b	0	0.375	0.675
hsa-miR-29a	hsa-miR-141	0.016	0.366	0.6748
hsa-miR-142-3p	hsa-miR-182	0.057	0.343	0.6744
hsa-miR-126	hsa-miR-15b	0.024	0.361	0.6738
hsa-miR-372	hsa-miR-15a	0.049	0.347	0.6736
hsa-miR-183	hsa-miR-19b	0.011	0.368	0.6734
hsa-miR-93	hsa-miR-24	0.016	0.365	0.673
hsa-miR-126	hsa-miR-27b	0.082	0.328	0.6724
hsa-miR-10a	hsa-miR-143	0.082	0.328	0.6724
hsa-miR-133a	hsa-miR-221	0.028	0.358	0.6724
hsa-miR-181b	hsa-miR-124	0.006	0.37	0.672
hsa-miR-135a	hsa-miR-223	0.049	0.346	0.6718
hsa-miR-372	hsa-miR-200c	0.11	0.312	0.6716
hsa-miR-198	hsa-miR-183	0.029	0.357	0.6716
hsa-miR-106b	hsa-miR-19b	0.108	0.313	0.6714
hsa-miR-15b	hsa-miR-29c	0.009	0.368	0.6714
hsa-miR-142-5p	hsa-let-7c	0	0.373	0.6714
hsa-miR-181a	hsa-let-7a	0.052	0.344	0.6712
hsa-miR-205	hsa-miR-9	0.041	0.35	0.671
hsa-miR-17-5p	hsa-miR-200a	0.032	0.355	0.671
hsa-miR-148a	hsa-miR-181a	0.039	0.351	0.6708
hsa-let-7c	hsa-miR-221	0.107	0.313	0.6704
hsa-miR-106b	hsa-let-7a	0.071	0.333	0.6704
hsa-miR-27b	hsa-miR-221	0.027	0.357	0.6696
hsa-miR-182	hsa-miR-125b	0.043	0.348	0.6694
hsa-miR-122	hsa-miR-17-5p	0.057	0.34	0.669
hsa-miR-107	hsa-miR-145	0.051	0.343	0.6684
hsa-let-7f	hsa-miR-143	0.049	0.344	0.6682
hsa-miR-26a	hsa-miR-9	0.049	0.344	0.6682
hsa-miR-200a	hsa-miR-29b	0.02	0.36	0.668
hsa-miR-195	hsa-miR-200c	0.045	0.346	0.6678
hsa-miR-372	hsa-miR-145	0.042	0.347	0.6666
hsa-miR-429	hsa-miR-132	0.047	0.344	0.6662
hsa-miR-373	hsa-miR-221	0.027	0.355	0.666
hsa-miR-16-1	hsa-miR-25	0.016	0.361	0.6658
hsa-miR-16-1	hsa-miR-124	0.007	0.366	0.6658
hsa-miR-98	hsa-miR-1	0.023	0.357	0.6656
hsa-let-7g	hsa-let-7a	0.375	0.161	0.6648
hsa-miR-96	hsa-miR-20a	0.065	0.333	0.6644
hsa-miR-192	hsa-miR-195	0.056	0.338	0.6644
hsa-miR-429	hsa-miR-155	0.036	0.349	0.6642
hsa-miR-26a	hsa-miR-30	0.009	0.364	0.6642
hsa-miR-142-5p	hsa-miR-138	0	0.369	0.6642
hsa-miR-122	hsa-miR-22	0.16	0.28	0.664
hsa-miR-198	hsa-miR-200b	0.025	0.355	0.664
hsa-miR-26b	hsa-let-7a	0.1	0.313	0.6634
hsa-miR-17-5p	hsa-miR-19b	0.064	0.333	0.6634
hsa-miR-183	hsa-miR-29b	0.01	0.363	0.6634
hsa-miR-22	hsa-miR-125b	0.081	0.323	0.6624
hsa-miR-23a	hsa-miR-221	0.018	0.358	0.6624
hsa-miR-142-5p	hsa-miR-98	0.016	0.359	0.6622
hsa-miR-148a	hsa-miR-183	0.016	0.359	0.6622
hsa-miR-214	hsa-miR-181a	0.022	0.355	0.661
hsa-miR-25	hsa-miR-30	0.022	0.355	0.661
hsa-miR-15b	hsa-miR-9	0.038	0.346	0.6608
hsa-miR-135a	hsa-miR-125b	0.009	0.362	0.6606
hsa-miR-192	hsa-miR-26b	0	0.367	0.6606
hsa-miR-22	hsa-miR-138	0.032	0.349	0.6602
hsa-miR-203	hsa-miR-181a	0.012	0.36	0.66
hsa-miR-106b	hsa-miR-34a	0.053	0.337	0.6596
hsa-miR-16-1	hsa-miR-126	0.116	0.302	0.6596
hsa-miR-148a	hsa-miR-200c	0.017	0.357	0.6596
hsa-miR-182	hsa-miR-181a	0.033	0.348	0.6594
hsa-miR-26a	hsa-miR-205	0.085	0.319	0.6592
hsa-miR-30c	hsa-miR-1	0.031	0.349	0.6592
hsa-miR-132	hsa-miR-23a	0.013	0.359	0.6592
hsa-miR-192	hsa-miR-34a	0.05	0.338	0.6584
hsa-miR-126	hsa-miR-27a	0.048	0.339	0.6582
hsa-miR-195	hsa-miR-125b	0.058	0.333	0.6574
hsa-miR-195	hsa-let-7a	0.04	0.343	0.6574
hsa-miR-135a	hsa-miR-182	0.036	0.345	0.657
hsa-miR-98	hsa-miR-221	0.05	0.337	0.6566
hsa-miR-198	hsa-miR-34a	0.032	0.347	0.6566
hsa-miR-320	hsa-miR-146a	0.023	0.352	0.6566
hsa-miR-142-3p	hsa-miR-135a	0.014	0.357	0.6566
hsa-miR-26b	hsa-miR-200a	0.014	0.357	0.6566
hsa-miR-22	hsa-miR-98	0.066	0.328	0.6564
hsa-miR-30d	hsa-miR-1	0.019	0.354	0.6562
hsa-miR-19b	hsa-miR-205	0.01	0.359	0.6562
hsa-miR-181b	hsa-let-7a	0.056	0.333	0.6554
hsa-miR-32	hsa-miR-21	0.043	0.34	0.655
hsa-miR-142-3p	hsa-miR-34a	0.034	0.345	0.655
hsa-miR-195	hsa-miR-1	0.032	0.346	0.6548
hsa-miR-7	hsa-miR-26a	0.014	0.356	0.6548
hsa-miR-17-5p	hsa-let-7a	0.095	0.311	0.6548
hsa-miR-135a	hsa-miR-214	0.048	0.337	0.6546
hsa-miR-107	hsa-miR-221	0.037	0.343	0.6544
hsa-miR-320	hsa-miR-21	0.019	0.353	0.6544
hsa-miR-20a	hsa-miR-30d	0.031	0.346	0.6538
hsa-miR-135a	hsa-miR-19b	0.067	0.326	0.6538
hsa-miR-106b	hsa-miR-26a	0.047	0.337	0.6536
hsa-miR-93	hsa-miR-195	0.038	0.342	0.6536
hsa-miR-192	hsa-miR-125b	0.054	0.333	0.6534
hsa-miR-142-3p	hsa-miR-106b	0.063	0.328	0.6534
hsa-miR-142-5p	hsa-miR-125b	0.009	0.358	0.6534
hsa-miR-223	hsa-miR-181b	0.061	0.329	0.6532
hsa-miR-106b	hsa-miR-125b	0.075	0.321	0.6528
hsa-miR-128a	hsa-miR-206	0.019	0.352	0.6526
hsa-miR-22	hsa-miR-19b	0.024	0.349	0.6522
hsa-miR-142-5p	hsa-miR-16	0.015	0.354	0.6522
hsa-miR-203	hsa-let-7b	0.029	0.346	0.6518
hsa-miR-122	hsa-miR-192	0.065	0.326	0.6518
hsa-miR-152	hsa-miR-143	0	0.362	0.6516
hsa-miR-107	hsa-let-7a	0.059	0.329	0.6512
hsa-miR-107	hsa-miR-141	0.039	0.34	0.651
hsa-miR-122	hsa-miR-155	0.055	0.331	0.6508
hsa-miR-203	hsa-miR-29b	0.01	0.356	0.6508
hsa-miR-192	hsa-miR-223	0.031	0.344	0.6502
hsa-miR-26b	hsa-miR-214	0.065	0.325	0.65
hsa-miR-122	hsa-miR-20b	0.018	0.351	0.6498
hsa-miR-128a	hsa-miR-203	0	0.361	0.6498
hsa-miR-181b	hsa-miR-9	0.025	0.347	0.6496
hsa-miR-29c	hsa-miR-34a	0.055	0.33	0.649
hsa-miR-143	hsa-miR-30d	0.019	0.35	0.649
hsa-miR-181a	hsa-miR-29b	0.044	0.336	0.6488
hsa-miR-23b	hsa-miR-23a	0.54	0.06	0.648
hsa-miR-429	hsa-miR-145	0.034	0.341	0.6478
hsa-miR-148a	hsa-miR-34a	0.034	0.341	0.6478
hsa-miR-372	hsa-miR-141	0.041	0.337	0.6476
hsa-miR-372	hsa-miR-183	0.03	0.343	0.6474
hsa-miR-142-5p	hsa-miR-29b	0.01	0.354	0.6472
hsa-miR-223	hsa-miR-29a	0.01	0.354	0.6472
hsa-miR-126	hsa-miR-30b	0.033	0.341	0.6468
hsa-miR-192	hsa-miR-152	0.058	0.327	0.6466
hsa-miR-26b	hsa-miR-183	0.029	0.343	0.6464
hsa-miR-19a	hsa-miR-1	0.02	0.348	0.6464
hsa-miR-7	hsa-let-7a	0.072	0.319	0.6462
hsa-miR-107	hsa-miR-15b	0.149	0.276	0.6458
hsa-miR-218	hsa-miR-203	0.014	0.351	0.6458
hsa-miR-30d	hsa-miR-221	0.037	0.338	0.6454
hsa-miR-10a	hsa-let-7a	0.053	0.329	0.6452
hsa-miR-152	hsa-miR-21	0.033	0.34	0.645
hsa-miR-137	hsa-miR-200c	0.031	0.341	0.6448
hsa-miR-195	hsa-miR-34a	0.056	0.327	0.6446
hsa-miR-30b	hsa-miR-124	0.011	0.352	0.6446
hsa-miR-183	hsa-miR-30	0.011	0.352	0.6446
hsa-miR-192	hsa-miR-218	0.034	0.339	0.6442
hsa-miR-200a	hsa-miR-148a	0.016	0.349	0.6442
hsa-miR-101	hsa-miR-21	0.037	0.337	0.6436
hsa-miR-203	hsa-miR-30	0.044	0.333	0.6434
hsa-miR-205	hsa-miR-124	0.006	0.354	0.6432
hsa-miR-30d	hsa-miR-200c	0.047	0.331	0.6428
hsa-miR-17-5p	hsa-miR-214	0.027	0.342	0.6426
hsa-miR-203	hsa-miR-25	0.027	0.342	0.6426
hsa-miR-135b	hsa-miR-126	0	0.357	0.6426
hsa-miR-142-3p	hsa-miR-22	0.052	0.328	0.6424
hsa-miR-135a	hsa-miR-17-5p	0.059	0.324	0.6422
hsa-miR-107	hsa-miR-98	0.059	0.324	0.6422
hsa-miR-22	hsa-miR-9	0.019	0.346	0.6418
hsa-miR-320	hsa-miR-145	0.01	0.351	0.6418
hsa-miR-203	hsa-miR-137	0.064	0.321	0.6418
hsa-miR-30d	hsa-miR-16	0.026	0.342	0.6416
hsa-miR-150	hsa-miR-34a	0.042	0.333	0.6414
hsa-miR-93	hsa-miR-21	0.033	0.338	0.6414
hsa-miR-148a	hsa-miR-107	0.078	0.313	0.6414
hsa-miR-122	hsa-miR-132	0.015	0.348	0.6414
hsa-miR-152	hsa-miR-20a	0.022	0.344	0.6412
hsa-miR-223	hsa-miR-124	0.013	0.349	0.6412
hsa-miR-135b	hsa-miR-132	0	0.356	0.6408
hsa-miR-183	hsa-miR-124	0.007	0.352	0.6406
hsa-miR-142-5p	hsa-miR-218	0.014	0.348	0.6404
hsa-miR-183	hsa-miR-19a	0.01	0.35	0.64
hsa-miR-24	hsa-miR-195	0.062	0.321	0.6398
hsa-miR-130b	hsa-miR-20a	0.051	0.327	0.6396
hsa-miR-96	hsa-let-7a	0.04	0.333	0.6394
hsa-miR-138	hsa-miR-24	0.031	0.338	0.6394
hsa-miR-218	hsa-miR-9	0.018	0.345	0.639
hsa-miR-198	hsa-miR-15a	0.034	0.336	0.6388
hsa-miR-16-1	hsa-miR-10a	0.039	0.333	0.6384
hsa-miR-16-1	hsa-miR-128a	0.017	0.345	0.638
hsa-miR-125b	hsa-let-7b	0.051	0.326	0.6378
hsa-miR-133a	hsa-miR-200b	0.024	0.341	0.6378
hsa-miR-17-5p	hsa-miR-30	0.024	0.341	0.6378
hsa-miR-142-3p	hsa-miR-25	0.047	0.328	0.6374
hsa-miR-135a	hsa-miR-150	0.038	0.333	0.6374
hsa-miR-218	hsa-miR-223	0.038	0.333	0.6374
hsa-miR-17-5p	hsa-miR-182	0.071	0.314	0.6362
hsa-miR-19a	hsa-miR-125b	0.022	0.341	0.6358
hsa-miR-302d	hsa-miR-372	0.353	0.157	0.6356
hsa-miR-17-5p	hsa-miR-29a	0.036	0.333	0.6354
hsa-miR-133a	hsa-miR-203	0.027	0.338	0.6354
hsa-miR-24	hsa-miR-200c	0.025	0.339	0.6352
hsa-miR-93	hsa-miR-22	0.016	0.344	0.6352
hsa-miR-22	hsa-miR-148a	0.016	0.344	0.6352
hsa-miR-26b	hsa-miR-200b	0.016	0.344	0.6352
hsa-miR-143	hsa-miR-27b	0.026	0.338	0.6344
hsa-miR-19a	hsa-miR-16	0.018	0.342	0.6336
hsa-miR-20b	hsa-miR-150	0	0.352	0.6336
hsa-miR-93	hsa-miR-16-1	0	0.352	0.6336
hsa-miR-10a	hsa-miR-206	0.052	0.323	0.6334
hsa-miR-181a	hsa-miR-124	0.025	0.338	0.6334
hsa-miR-138	hsa-miR-1	0.023	0.339	0.6332
hsa-miR-17-5p	hsa-miR-9	0.039	0.33	0.633
hsa-miR-107	hsa-miR-15a	0.091	0.301	0.6328
hsa-miR-19b	hsa-let-7a	0.051	0.323	0.6324
hsa-miR-30c	hsa-miR-200c	0.058	0.319	0.6322
hsa-miR-372	hsa-miR-16	0.047	0.325	0.632
hsa-miR-30b	hsa-miR-141	0.045	0.326	0.6318
hsa-miR-27a	hsa-miR-206	0.027	0.336	0.6318
hsa-miR-22	hsa-miR-195	0.063	0.316	0.6318
hsa-miR-93	hsa-miR-183	0.032	0.333	0.6314
hsa-miR-142-3p	hsa-miR-181a	0.039	0.329	0.6312
hsa-miR-126	hsa-miR-148a	0.019	0.34	0.631
hsa-miR-128a	hsa-miR-221	0.019	0.34	0.631
hsa-miR-26a	hsa-miR-29a	0.019	0.34	0.631
hsa-miR-9	hsa-miR-34a	0.053	0.321	0.6308
hsa-miR-142-5p	hsa-miR-1	0.006	0.347	0.6306
hsa-miR-106b	hsa-miR-223	0.038	0.329	0.6302
hsa-miR-133a	hsa-miR-223	0.038	0.329	0.6302
hsa-miR-106b	hsa-miR-29a	0.043	0.326	0.6298
hsa-miR-30c	hsa-miR-20a	0.025	0.336	0.6298
hsa-miR-142-3p	hsa-miR-125b	0.061	0.316	0.6298
hsa-miR-142-3p	hsa-miR-214	0.014	0.342	0.6296
hsa-let-7b	hsa-miR-15a	0.039	0.328	0.6294
hsa-miR-98	hsa-miR-16	0.026	0.335	0.629
hsa-miR-181b	hsa-miR-15b	0.029	0.333	0.6284
hsa-miR-429	hsa-miR-214	0.029	0.333	0.6284
hsa-miR-218	hsa-miR-1	0.011	0.343	0.6284
hsa-miR-132	hsa-let-7b	0.018	0.339	0.6282
hsa-miR-126	hsa-miR-320	0.018	0.339	0.6282
hsa-miR-429	hsa-miR-203	0	0.349	0.6282
hsa-miR-10a	hsa-miR-181a	0.068	0.311	0.6278
hsa-miR-22	hsa-miR-107	0.044	0.324	0.6272
hsa-miR-27b	hsa-miR-21	0.024	0.335	0.627
hsa-miR-29a	hsa-miR-15a	0.024	0.335	0.627
hsa-miR-32	hsa-miR-146a	0.02	0.337	0.6266
hsa-miR-15b	hsa-miR-1	0.02	0.337	0.6266
hsa-miR-200a	hsa-miR-15a	0.027	0.333	0.6264
hsa-miR-16-1	hsa-miR-19b	0.027	0.333	0.6264
hsa-let-7f	hsa-let-7g	0.432	0.108	0.6264
hsa-miR-192	hsa-miR-30	0.026	0.333	0.6254
hsa-miR-143	hsa-miR-101	0.026	0.333	0.6254
hsa-miR-19b	hsa-miR-34a	0.036	0.327	0.6246
hsa-miR-200a	hsa-miR-223	0.041	0.324	0.6242
hsa-miR-132	hsa-miR-133a	0.039	0.325	0.624
hsa-miR-150	hsa-miR-200c	0.024	0.333	0.6234
hsa-miR-218	hsa-miR-181a	0.06	0.313	0.6234
hsa-miR-182	hsa-miR-34a	0.029	0.33	0.623
hsa-miR-25	hsa-miR-29b	0.029	0.33	0.623
hsa-miR-200a	hsa-miR-16	0.036	0.326	0.6228
hsa-miR-7	hsa-miR-182	0.079	0.302	0.6226
hsa-miR-126	hsa-miR-181b	0.079	0.302	0.6226
hsa-miR-32	hsa-miR-20a	0.039	0.324	0.6222
hsa-miR-195	hsa-miR-30	0.028	0.33	0.622
hsa-miR-93	hsa-miR-17-5p	0.053	0.316	0.6218
hsa-miR-142-3p	hsa-let-7a	0.053	0.316	0.6218
hsa-miR-203	hsa-miR-96	0.035	0.326	0.6218
hsa-miR-17-5p	hsa-miR-34a	0.071	0.306	0.6218
hsa-miR-27b	hsa-miR-200b	0.04	0.323	0.6214
hsa-miR-16-1	hsa-miR-135a	0.031	0.328	0.6214
hsa-miR-183	hsa-miR-29a	0.022	0.333	0.6214
hsa-miR-143	hsa-miR-27a	0.013	0.338	0.6214
hsa-miR-137	hsa-miR-20a	0.038	0.324	0.6212
hsa-miR-30c	hsa-miR-200b	0.043	0.321	0.6208
hsa-miR-150	hsa-miR-19b	0.034	0.326	0.6208
hsa-miR-22	hsa-miR-198	0.03	0.328	0.6204
hsa-miR-122	hsa-let-7a	0.069	0.306	0.6198
hsa-miR-200a	hsa-miR-96	0.049	0.317	0.6196
hsa-miR-141	hsa-let-7b	0.038	0.323	0.6194
hsa-miR-30b	hsa-miR-15a	0.039	0.322	0.6186
hsa-miR-152	hsa-miR-206	0.03	0.327	0.6186
hsa-miR-223	hsa-miR-15b	0.03	0.327	0.6186
hsa-miR-107	hsa-miR-29b	0.029	0.327	0.6176
hsa-miR-203	hsa-miR-30b	0.029	0.327	0.6176
hsa-miR-142-3p	hsa-miR-15b	0.011	0.337	0.6176
hsa-miR-10a	hsa-miR-20a	0.045	0.318	0.6174
hsa-miR-182	hsa-miR-30b	0.045	0.318	0.6174
hsa-miR-182	hsa-miR-29b	0.018	0.333	0.6174
hsa-miR-22	hsa-miR-19a	0.043	0.319	0.6172
hsa-miR-148a	hsa-miR-205	0.025	0.329	0.6172
hsa-miR-26a	hsa-miR-181a	0.041	0.32	0.617
hsa-miR-26a	hsa-miR-29c	0.01	0.337	0.6166
hsa-miR-214	hsa-miR-9	0.017	0.333	0.6164
hsa-miR-218	hsa-miR-143	0.042	0.319	0.6162
hsa-miR-320	hsa-miR-26a	0.024	0.329	0.6162
hsa-let-7b	hsa-miR-124	0.006	0.339	0.6162
hsa-miR-372	hsa-miR-15b	0.056	0.311	0.6158
hsa-miR-23a	hsa-miR-206	0.038	0.321	0.6158
hsa-miR-30c	hsa-miR-221	0.065	0.306	0.6158
hsa-miR-218	hsa-miR-183	0	0.342	0.6156
hsa-miR-23a	hsa-miR-20a	0.052	0.313	0.6154
hsa-miR-26b	hsa-miR-16	0.025	0.328	0.6154
hsa-miR-214	hsa-miR-29c	0.021	0.33	0.615
hsa-miR-372	hsa-miR-195	0.075	0.3	0.615
hsa-miR-22	hsa-miR-128a	0.015	0.333	0.6144
hsa-miR-214	hsa-miR-98	0.054	0.311	0.6138
hsa-miR-429	hsa-miR-22	0.036	0.321	0.6138
hsa-miR-32	hsa-miR-155	0.027	0.326	0.6138
hsa-let-7f	hsa-miR-146a	0.05	0.313	0.6134
hsa-miR-181c	hsa-miR-145	0.033	0.322	0.6126
hsa-miR-7	hsa-miR-22	0.058	0.308	0.6124
hsa-miR-200a	hsa-miR-98	0.031	0.323	0.6124
hsa-miR-152	hsa-miR-181b	0.013	0.333	0.6124
hsa-miR-200a	hsa-miR-182	0.013	0.333	0.6124
hsa-miR-98	hsa-miR-203	0.029	0.324	0.6122
hsa-miR-22	hsa-miR-34a	0.045	0.315	0.612
hsa-miR-152	hsa-miR-222	0	0.34	0.612
hsa-miR-24	hsa-miR-205	0.012	0.333	0.6114
hsa-let-7i	hsa-let-7g	0.559	0.029	0.6112
hsa-miR-106b	hsa-miR-200a	0.028	0.324	0.6112
hsa-miR-320	hsa-miR-200b	0.026	0.325	0.611
hsa-miR-26b	hsa-miR-141	0.04	0.317	0.6106
hsa-miR-106b	hsa-miR-198	0.027	0.324	0.6102
hsa-miR-107	hsa-miR-20a	0.041	0.316	0.6098
hsa-miR-142-3p	hsa-miR-9	0.01	0.333	0.6094
hsa-let-7f	hsa-miR-98	0.364	0.136	0.6088
hsa-miR-138	hsa-miR-125b	0.049	0.311	0.6088
hsa-miR-30d	hsa-miR-15a	0.022	0.326	0.6088
hsa-miR-32	hsa-miR-206	0.009	0.333	0.6084
hsa-miR-15b	hsa-miR-30	0.009	0.333	0.6084
hsa-miR-320	hsa-miR-132	0	0.338	0.6084
hsa-miR-181c	hsa-miR-181b	0.286	0.179	0.6082
hsa-miR-203	hsa-miR-30d	0.05	0.31	0.608
hsa-miR-429	hsa-miR-181a	0.041	0.315	0.608
hsa-miR-16-1	hsa-miR-195	0.041	0.315	0.608
hsa-miR-17-5p	hsa-miR-19a	0.067	0.3	0.607
hsa-miR-429	hsa-miR-148a	0.018	0.327	0.6066
hsa-miR-130b	hsa-miR-206	0.018	0.327	0.6066
hsa-miR-200a	hsa-miR-124	0.007	0.333	0.6064
hsa-miR-93	hsa-miR-132	0.014	0.329	0.6062
hsa-miR-93	hsa-miR-181b	0.014	0.329	0.6062
hsa-miR-429	hsa-miR-9	0.03	0.32	0.606
hsa-miR-429	hsa-miR-16-1	0.042	0.313	0.6054
hsa-miR-152	hsa-miR-146a	0.011	0.33	0.605
hsa-miR-372	hsa-miR-200b	0.025	0.322	0.6046
hsa-miR-218	hsa-miR-214	0.012	0.329	0.6042
hsa-miR-150	hsa-miR-96	0.046	0.31	0.604
hsa-miR-205	hsa-miR-34a	0.037	0.315	0.604
hsa-let-7i	hsa-miR-98	0.395	0.116	0.6038
hsa-miR-30	hsa-miR-34a	0.035	0.316	0.6038
hsa-miR-192	hsa-miR-150	0.033	0.317	0.6036
hsa-miR-373	hsa-miR-200b	0.033	0.317	0.6036
hsa-miR-128a	hsa-miR-16	0.031	0.318	0.6034
hsa-miR-106b	hsa-let-7b	0.038	0.314	0.6032
hsa-miR-22	hsa-miR-150	0.029	0.319	0.6032
hsa-miR-17-5p	hsa-miR-195	0.065	0.299	0.6032
hsa-miR-20b	hsa-miR-182	0.027	0.32	0.603
hsa-miR-218	hsa-miR-107	0.027	0.32	0.603
hsa-miR-372	hsa-let-7a	0.063	0.3	0.603
hsa-miR-429	hsa-miR-107	0.032	0.317	0.6026
hsa-miR-214	hsa-miR-19b	0.021	0.323	0.6024
hsa-miR-7	hsa-miR-205	0.028	0.319	0.6022
hsa-miR-128a	hsa-miR-200c	0.017	0.325	0.602
hsa-miR-135a	hsa-miR-1	0.022	0.322	0.6016
hsa-miR-16-1	hsa-miR-9	0.02	0.323	0.6014
hsa-miR-181b	hsa-miR-29a	0.02	0.323	0.6014
hsa-miR-132	hsa-let-7c	0.034	0.315	0.601
hsa-miR-192	hsa-miR-106b	0.051	0.305	0.6
hsa-miR-183	hsa-miR-133a	0.042	0.31	0.6
hsa-miR-142-3p	hsa-miR-30	0.036	0.313	0.5994
hsa-miR-107	hsa-miR-9	0.036	0.313	0.5994
hsa-miR-214	hsa-miR-29b	0.027	0.318	0.5994
hsa-miR-142-5p	hsa-let-7b	0	0.333	0.5994
hsa-miR-372	hsa-miR-19b	0.115	0.269	0.5992
hsa-miR-429	hsa-miR-150	0.048	0.306	0.5988
hsa-miR-106b	hsa-miR-19a	0.105	0.274	0.5982
hsa-miR-372	hsa-miR-181b	0.013	0.325	0.598
hsa-miR-372	hsa-miR-1	0.029	0.316	0.5978
hsa-miR-142-5p	hsa-miR-15b	0.011	0.326	0.5978
hsa-miR-192	hsa-miR-30b	0.011	0.326	0.5978
hsa-miR-122	hsa-miR-125b	0.041	0.309	0.5972
hsa-miR-16-1	hsa-miR-148a	0.019	0.321	0.5968
hsa-miR-10a	hsa-miR-17-5p	0.073	0.291	0.5968
hsa-miR-25	hsa-miR-200b	0.042	0.308	0.5964
hsa-miR-200a	hsa-miR-34a	0.056	0.3	0.596
hsa-miR-93	hsa-miR-222	0.054	0.301	0.5958
hsa-miR-20b	hsa-miR-19a	0.054	0.301	0.5958
hsa-miR-23b	hsa-miR-206	0.028	0.315	0.595
hsa-miR-24	hsa-miR-181a	0.024	0.317	0.5946
hsa-miR-320	hsa-miR-206	0.029	0.314	0.5942
hsa-miR-29c	hsa-miR-200c	0.029	0.314	0.5942
hsa-miR-24	hsa-miR-19b	0.036	0.31	0.594
hsa-miR-138	hsa-miR-15a	0.027	0.315	0.594
hsa-miR-181b	hsa-miR-30b	0.027	0.315	0.594
hsa-miR-135b	hsa-miR-145	0	0.33	0.594
hsa-miR-203	hsa-miR-124	0.014	0.322	0.5936
hsa-let-7i	hsa-let-7a	0.345	0.138	0.5934
hsa-miR-130b	hsa-miR-148a	0.129	0.258	0.5934
hsa-miR-96	hsa-miR-16	0.048	0.303	0.5934
hsa-miR-106b	hsa-miR-214	0.037	0.309	0.5932
hsa-miR-138	hsa-miR-205	0.037	0.309	0.5932
hsa-miR-133a	hsa-miR-16	0.02	0.318	0.5924
hsa-miR-198	hsa-miR-9	0.036	0.309	0.5922
hsa-miR-101	hsa-miR-206	0.018	0.319	0.5922
hsa-miR-25	hsa-miR-26a	0.072	0.289	0.5922
hsa-miR-142-5p	hsa-miR-181c	0.034	0.31	0.592
hsa-miR-25	hsa-miR-195	0.034	0.31	0.592
hsa-miR-198	hsa-miR-200c	0.016	0.32	0.592
hsa-miR-101	hsa-miR-146a	0.01	0.323	0.5914
hsa-miR-22	hsa-miR-106b	0.092	0.277	0.5906
hsa-miR-128a	hsa-miR-141	0.02	0.317	0.5906
hsa-miR-7	hsa-miR-141	0.011	0.322	0.5906
hsa-miR-198	hsa-miR-205	0.011	0.322	0.5906
hsa-miR-17-5p	hsa-miR-107	0.045	0.303	0.5904
hsa-miR-142-3p	hsa-miR-128a	0	0.328	0.5904
hsa-miR-218	hsa-miR-200a	0.043	0.304	0.5902
hsa-miR-320	hsa-miR-20a	0.043	0.304	0.5902
hsa-miR-181b	hsa-miR-96	0.043	0.304	0.5902
hsa-miR-122	hsa-miR-203	0.05	0.3	0.59
hsa-miR-22	hsa-miR-96	0.05	0.3	0.59
hsa-miR-98	hsa-miR-205	0.05	0.3	0.59
hsa-miR-133a	hsa-miR-1	0.084	0.281	0.5898
hsa-miR-142-3p	hsa-miR-29b	0.021	0.316	0.5898
hsa-miR-143	hsa-miR-30c	0.055	0.297	0.5896
hsa-miR-192	hsa-miR-124	0.008	0.323	0.5894
hsa-miR-23a	hsa-miR-155	0.04	0.305	0.589
hsa-miR-203	hsa-miR-29c	0.022	0.315	0.589
hsa-miR-24	hsa-miR-30	0.022	0.315	0.589
hsa-miR-25	hsa-miR-19b	0.022	0.315	0.589
hsa-miR-122	hsa-miR-141	0.022	0.315	0.589
hsa-miR-16-1	hsa-miR-96	0.013	0.32	0.589
hsa-miR-135a	hsa-miR-19a	0.059	0.294	0.5882
hsa-miR-126	hsa-miR-137	0.014	0.319	0.5882
hsa-miR-200a	hsa-miR-133a	0.014	0.319	0.5882
hsa-miR-198	hsa-miR-125b	0.037	0.306	0.5878
hsa-miR-23b	hsa-miR-221	0.037	0.306	0.5878
hsa-miR-23b	hsa-miR-155	0.028	0.311	0.5878
hsa-miR-138	hsa-miR-200a	0.015	0.318	0.5874
hsa-miR-372	hsa-miR-22	0.065	0.29	0.587
hsa-miR-106b	hsa-miR-182	0.063	0.291	0.5868
hsa-miR-126	hsa-miR-96	0.027	0.311	0.5868
hsa-miR-429	hsa-miR-20b	0.018	0.316	0.5868
hsa-let-7a	hsa-miR-30b	0.043	0.302	0.5866
hsa-miR-133b	hsa-miR-133a	0.545	0.023	0.5864
hsa-miR-195	hsa-miR-29c	0.039	0.304	0.5862
hsa-miR-429	hsa-miR-1	0.012	0.319	0.5862
hsa-miR-7	hsa-miR-181a	0.028	0.31	0.586
hsa-miR-128a	hsa-miR-125b	0.019	0.315	0.586
hsa-miR-182	hsa-miR-19b	0.01	0.32	0.586
hsa-miR-198	hsa-let-7a	0.035	0.306	0.5858
hsa-miR-26b	hsa-miR-205	0.035	0.306	0.5858
hsa-miR-30b	hsa-miR-125b	0.051	0.297	0.5856
hsa-miR-30d	hsa-miR-125b	0.029	0.309	0.5852
hsa-miR-135a	hsa-miR-16	0.02	0.314	0.5852
hsa-miR-19b	hsa-miR-26a	0.02	0.314	0.5852
hsa-miR-93	hsa-miR-145	0.011	0.319	0.5852
hsa-miR-106b	hsa-miR-9	0.027	0.31	0.585
hsa-miR-23a	hsa-miR-145	0.051	0.296	0.5838
hsa-miR-153	hsa-miR-206	0.029	0.308	0.5834
hsa-miR-320	hsa-miR-222	0.02	0.313	0.5834
hsa-miR-183	hsa-miR-29c	0.011	0.318	0.5834
hsa-miR-122	hsa-miR-200c	0.027	0.309	0.5832
hsa-miR-34a	hsa-miR-124	0.018	0.314	0.5832
hsa-miR-142-5p	hsa-miR-30b	0	0.324	0.5832
hsa-miR-142-3p	hsa-miR-15a	0.043	0.3	0.583
hsa-miR-192	hsa-miR-25	0.034	0.305	0.583
hsa-miR-19a	hsa-miR-15a	0.034	0.305	0.583
hsa-miR-126	hsa-miR-195	0.041	0.301	0.5828
hsa-miR-135a	hsa-miR-200a	0.041	0.301	0.5828
hsa-miR-23b	hsa-miR-143	0.041	0.301	0.5828
hsa-miR-218	hsa-miR-182	0.012	0.317	0.5826
hsa-miR-128a	hsa-miR-26a	0.024	0.31	0.582
hsa-miR-138	hsa-miR-141	0.031	0.306	0.5818
hsa-miR-30b	hsa-miR-29b	0.022	0.311	0.5818
hsa-miR-372	hsa-miR-223	0.013	0.316	0.5818
hsa-miR-26b	hsa-miR-150	0.056	0.292	0.5816
hsa-miR-7	hsa-miR-1	0.038	0.302	0.5816
hsa-miR-182	hsa-miR-19a	0.009	0.318	0.5814
hsa-miR-192	hsa-miR-133a	0	0.323	0.5814
hsa-miR-142-3p	hsa-miR-138	0	0.323	0.5814
hsa-miR-138	hsa-miR-181a	0.025	0.309	0.5812
hsa-miR-181b	hsa-miR-29c	0.032	0.305	0.581
hsa-miR-183	hsa-miR-107	0.014	0.315	0.581
hsa-miR-181a	hsa-miR-29a	0.039	0.301	0.5808
hsa-miR-181b	hsa-miR-34a	0.01	0.317	0.5806
hsa-miR-205	hsa-miR-29c	0.01	0.317	0.5806
hsa-miR-195	hsa-miR-29b	0.026	0.308	0.5804
hsa-miR-133a	hsa-miR-200c	0.024	0.309	0.5802
hsa-miR-126	hsa-miR-373	0.049	0.295	0.58
hsa-miR-181b	hsa-miR-195	0.011	0.316	0.5798
hsa-miR-429	hsa-let-7a	0.027	0.307	0.5796
hsa-miR-20b	hsa-miR-214	0.027	0.307	0.5796
hsa-miR-181c	hsa-miR-21	0.027	0.307	0.5796
hsa-miR-16-1	hsa-miR-26b	0.052	0.293	0.5794
hsa-miR-98	hsa-miR-29b	0.041	0.299	0.5792
hsa-miR-142-5p	hsa-miR-106b	0.014	0.314	0.5792
hsa-miR-96	hsa-miR-15a	0.03	0.305	0.579
hsa-miR-7	hsa-miR-214	0.015	0.313	0.5784
hsa-miR-122	hsa-miR-135a	0.015	0.313	0.5784
hsa-miR-126	hsa-miR-30c	0.038	0.3	0.578
hsa-miR-106b	hsa-miR-181b	0.038	0.3	0.578
hsa-miR-372	hsa-miR-29b	0.02	0.31	0.578
hsa-miR-217	hsa-miR-206	0.02	0.31	0.578
hsa-miR-181a	hsa-miR-195	0.02	0.31	0.578
hsa-miR-152	hsa-miR-126	0	0.321	0.5778
hsa-miR-25	hsa-miR-16	0.025	0.307	0.5776
hsa-miR-96	hsa-miR-205	0.084	0.274	0.5772
hsa-miR-132	hsa-miR-23b	0.039	0.299	0.5772
hsa-miR-23a	hsa-miR-34a	0.021	0.309	0.5772
hsa-miR-30c	hsa-miR-124	0.024	0.307	0.5766
hsa-miR-150	hsa-miR-19a	0.029	0.304	0.5762
hsa-miR-19b	hsa-miR-195	0.029	0.304	0.5762
hsa-miR-373	hsa-miR-145	0.029	0.304	0.5762
hsa-miR-135b	hsa-miR-222	0	0.32	0.576
hsa-miR-203	hsa-miR-373	0.041	0.297	0.5756
hsa-miR-29b	hsa-miR-124	0.041	0.297	0.5756
hsa-miR-107	hsa-miR-155	0.039	0.298	0.5754
hsa-miR-122	hsa-miR-138	0.017	0.31	0.575
hsa-miR-142-5p	hsa-miR-198	0	0.319	0.5742
hsa-miR-203	hsa-miR-30c	0.032	0.301	0.5738
hsa-miR-142-3p	hsa-miR-137	0.014	0.311	0.5738
hsa-miR-98	hsa-miR-200b	0.053	0.289	0.5732
hsa-miR-152	hsa-miR-17-5p	0.033	0.3	0.573
hsa-miR-135a	hsa-miR-26a	0.033	0.3	0.573
hsa-miR-16-1	hsa-miR-29a	0.025	0.304	0.5722
hsa-miR-26b	hsa-miR-181b	0.025	0.304	0.5722
hsa-miR-138	hsa-miR-182	0.026	0.303	0.5714
hsa-miR-132	hsa-miR-181c	0.015	0.309	0.5712
hsa-miR-122	hsa-miR-214	0.06	0.284	0.5712
hsa-miR-150	hsa-miR-26a	0.047	0.291	0.5708
hsa-miR-137	hsa-miR-16	0.029	0.301	0.5708
hsa-miR-192	hsa-miR-29b	0.011	0.311	0.5708
hsa-miR-24	hsa-miR-124	0.007	0.313	0.5704
hsa-miR-138	hsa-miR-30b	0.03	0.3	0.57
hsa-miR-181b	hsa-miR-19b	0.021	0.305	0.57
hsa-miR-7	hsa-miR-150	0.051	0.288	0.5694
hsa-miR-19b	hsa-miR-124	0.006	0.313	0.5694
hsa-miR-372	hsa-miR-125b	0.038	0.295	0.569
hsa-miR-16-1	hsa-miR-30	0.038	0.295	0.569
hsa-miR-10a	hsa-miR-221	0.063	0.281	0.5688
hsa-miR-183	hsa-miR-373	0.027	0.301	0.5688
hsa-miR-10a	hsa-miR-200b	0.027	0.301	0.5688
hsa-miR-132	hsa-miR-32	0.05	0.288	0.5684
hsa-miR-152	hsa-miR-145	0.032	0.298	0.5684
hsa-miR-214	hsa-miR-15b	0.039	0.294	0.5682
hsa-miR-27a	hsa-miR-145	0.039	0.294	0.5682
hsa-miR-192	hsa-miR-30c	0.012	0.309	0.5682
hsa-miR-429	hsa-miR-96	0.04	0.293	0.5674
hsa-miR-16-1	hsa-miR-29c	0.04	0.293	0.5674
hsa-miR-200a	hsa-let-7b	0.02	0.304	0.5672
hsa-miR-10a	hsa-miR-200c	0.036	0.295	0.567
hsa-miR-223	hsa-let-7b	0.027	0.3	0.567
hsa-miR-93	hsa-miR-126	0	0.315	0.567
hsa-miR-7	hsa-miR-200b	0.028	0.299	0.5662
hsa-miR-19b	hsa-miR-181a	0.051	0.286	0.5658
hsa-miR-192	hsa-miR-19b	0.013	0.307	0.5656
hsa-miR-138	hsa-miR-29b	0.02	0.303	0.5654
hsa-miR-150	hsa-miR-15a	0.054	0.284	0.5652
hsa-miR-7	hsa-miR-200a	0.018	0.304	0.5652
hsa-miR-372	hsa-miR-24	0.079	0.27	0.565
hsa-miR-218	hsa-miR-200c	0.05	0.286	0.5648
hsa-miR-183	hsa-miR-25	0.014	0.306	0.5648
hsa-miR-223	hsa-let-7c	0.044	0.289	0.5642
hsa-miR-142-3p	hsa-miR-200a	0.033	0.295	0.564
hsa-miR-122	hsa-miR-182	0.092	0.262	0.5636
hsa-miR-205	hsa-miR-29a	0.009	0.308	0.5634
hsa-miR-15b	hsa-miR-29a	0.009	0.308	0.5634
hsa-let-7f	hsa-let-7i	0.421	0.079	0.5632
hsa-miR-150	hsa-miR-29b	0.039	0.291	0.5628
hsa-miR-148a	hsa-miR-1	0.012	0.306	0.5628
hsa-miR-217	hsa-miR-126	0.019	0.302	0.5626
hsa-miR-138	hsa-miR-30c	0.022	0.3	0.562
hsa-miR-152	hsa-miR-181a	0.038	0.291	0.5618
hsa-miR-30c	hsa-miR-16	0.027	0.297	0.5616
hsa-miR-320	hsa-miR-141	0.041	0.289	0.5612
hsa-miR-30d	hsa-miR-141	0.03	0.295	0.561
hsa-miR-32	hsa-miR-222	0.028	0.296	0.5608
hsa-miR-148a	hsa-miR-150	0.062	0.277	0.5606
hsa-miR-217	hsa-miR-145	0.033	0.293	0.5604
hsa-miR-218	hsa-miR-16	0.015	0.303	0.5604
hsa-miR-93	hsa-miR-143	0.015	0.303	0.5604
hsa-miR-135a	hsa-miR-218	0.013	0.304	0.5602
hsa-miR-20b	hsa-let-7b	0.02	0.3	0.56
hsa-miR-320	hsa-miR-30	0	0.311	0.5598
hsa-miR-182	hsa-miR-29c	0.021	0.299	0.5592
hsa-miR-16-1	hsa-miR-142-3p	0.082	0.265	0.559
hsa-miR-7	hsa-miR-203	0.053	0.281	0.5588
hsa-miR-122	hsa-miR-200a	0.053	0.281	0.5588
hsa-miR-107	hsa-miR-223	0.051	0.282	0.5586
hsa-miR-22	hsa-miR-23a	0.029	0.294	0.5582
hsa-miR-142-5p	hsa-miR-122	0	0.31	0.558
hsa-miR-10a	hsa-miR-150	0.115	0.246	0.5578
hsa-miR-223	hsa-miR-373	0.025	0.296	0.5578
hsa-miR-182	hsa-miR-30	0.03	0.293	0.5574
hsa-miR-150	hsa-miR-29a	0.021	0.298	0.5574
hsa-miR-29a	hsa-miR-200c	0.021	0.298	0.5574
hsa-miR-181b	hsa-miR-30d	0.028	0.294	0.5572
hsa-miR-135a	hsa-miR-26b	0.053	0.28	0.557
hsa-miR-142-3p	hsa-miR-26a	0.026	0.295	0.557
hsa-miR-26b	hsa-miR-148a	0.031	0.292	0.5566
hsa-miR-373	hsa-miR-155	0.022	0.297	0.5566
hsa-miR-7	hsa-miR-24	0.056	0.278	0.5564
hsa-miR-107	hsa-miR-19b	0.045	0.284	0.5562
hsa-miR-130b	hsa-miR-146a	0	0.309	0.5562
hsa-miR-98	hsa-miR-15a	0.034	0.29	0.556
hsa-miR-22	hsa-let-7b	0.041	0.286	0.5558
hsa-miR-372	hsa-miR-124	0.014	0.301	0.5558
hsa-miR-128a	hsa-miR-1	0.017	0.299	0.5552
hsa-miR-205	hsa-miR-195	0.02	0.297	0.5546
hsa-miR-142-5p	hsa-miR-137	0	0.308	0.5544
hsa-miR-16-1	hsa-miR-27a	0	0.308	0.5544
hsa-miR-9	hsa-let-7b	0.043	0.284	0.5542
hsa-miR-142-5p	hsa-miR-15a	0.007	0.304	0.5542
hsa-let-7c	hsa-miR-9	0.041	0.285	0.554
hsa-miR-148a	hsa-miR-24	0.032	0.29	0.554
hsa-miR-181a	hsa-miR-34a	0.057	0.276	0.5538
hsa-miR-217	hsa-miR-20a	0.033	0.289	0.5532
hsa-miR-135a	hsa-miR-205	0.033	0.289	0.5532
hsa-miR-135a	hsa-miR-181b	0.049	0.28	0.553
hsa-miR-142-5p	hsa-miR-30d	0.02	0.296	0.5528
hsa-miR-22	hsa-miR-30b	0.052	0.278	0.5524
hsa-miR-126	hsa-miR-26b	0.034	0.288	0.5524
hsa-miR-107	hsa-miR-1	0.023	0.294	0.5522
hsa-miR-98	hsa-let-7c	0.235	0.176	0.5518
hsa-miR-7	hsa-miR-20b	0.019	0.296	0.5518
hsa-miR-132	hsa-miR-101	0.024	0.293	0.5514
hsa-miR-22	hsa-miR-133a	0.029	0.29	0.551
hsa-miR-192	hsa-miR-30d	0.011	0.3	0.551
hsa-miR-32	hsa-miR-141	0	0.306	0.5508
hsa-miR-93	hsa-miR-29b	0	0.306	0.5508
hsa-miR-138	hsa-miR-30	0.034	0.287	0.5506
hsa-miR-26b	hsa-miR-221	0.028	0.29	0.55
hsa-miR-135a	hsa-miR-15a	0.019	0.295	0.55
hsa-miR-203	hsa-miR-101	0.053	0.276	0.5498
hsa-miR-205	hsa-miR-19a	0.017	0.296	0.5498
hsa-miR-195	hsa-miR-124	0.006	0.302	0.5496
hsa-miR-130a	hsa-miR-21	0.031	0.288	0.5494
hsa-miR-107	hsa-miR-205	0.047	0.279	0.5492
hsa-miR-372	hsa-miR-29c	0.011	0.299	0.5492
hsa-miR-152	hsa-miR-221	0	0.305	0.549
hsa-miR-183	hsa-miR-137	0.025	0.291	0.5488
hsa-miR-30c	hsa-miR-29b	0.016	0.296	0.5488
hsa-miR-101	hsa-miR-155	0.016	0.296	0.5488
hsa-miR-122	hsa-miR-124	0.007	0.301	0.5488
hsa-miR-25	hsa-miR-141	0.05	0.277	0.5486
hsa-miR-122	hsa-miR-16	0.021	0.293	0.5484
hsa-miR-132	hsa-miR-30c	0.042	0.281	0.5478
hsa-miR-24	hsa-miR-29a	0.022	0.292	0.5476
hsa-miR-135b	hsa-miR-20a	0.011	0.298	0.5474
hsa-miR-101	hsa-miR-222	0.018	0.294	0.5472
hsa-miR-93	hsa-miR-206	0	0.304	0.5472
hsa-miR-16-1	hsa-miR-218	0.016	0.295	0.547
hsa-miR-27a	hsa-miR-20a	0.03	0.287	0.5466
hsa-miR-98	hsa-miR-182	0.026	0.289	0.5462
hsa-miR-217	hsa-miR-222	0.101	0.247	0.5456
hsa-miR-126	hsa-miR-26a	0.027	0.288	0.5454
hsa-miR-198	hsa-miR-29c	0.034	0.284	0.5452
hsa-miR-32	hsa-miR-145	0.019	0.292	0.5446
hsa-miR-19a	hsa-let-7a	0.035	0.283	0.5444
hsa-miR-142-3p	hsa-miR-148a	0.017	0.293	0.5444
hsa-miR-7	hsa-miR-142-3p	0.04	0.28	0.544
hsa-miR-30c	hsa-miR-125b	0.031	0.285	0.544
hsa-miR-200a	hsa-miR-15b	0.022	0.29	0.544
hsa-miR-223	hsa-miR-195	0.022	0.29	0.544
hsa-miR-122	hsa-miR-19b	0.013	0.295	0.544
hsa-miR-372	hsa-miR-25	0.029	0.286	0.5438
hsa-miR-98	hsa-miR-150	0.029	0.286	0.5438
hsa-miR-150	hsa-miR-125b	0.036	0.282	0.5436
hsa-miR-27a	hsa-miR-21	0.025	0.288	0.5434
hsa-miR-93	hsa-miR-141	0.032	0.284	0.5432
hsa-miR-137	hsa-miR-1	0.005	0.299	0.5432
hsa-miR-142-3p	hsa-miR-19a	0.033	0.283	0.5424
hsa-miR-214	hsa-miR-29a	0.02	0.29	0.542
hsa-miR-20b	hsa-miR-29a	0.011	0.295	0.542
hsa-miR-218	hsa-let-7a	0.011	0.295	0.542
hsa-miR-223	hsa-miR-137	0.011	0.295	0.542
hsa-miR-138	hsa-miR-124	0.036	0.281	0.5418
hsa-miR-214	hsa-let-7b	0.027	0.286	0.5418
hsa-miR-429	hsa-miR-17-5p	0.018	0.291	0.5418
hsa-miR-98	hsa-miR-145	0.043	0.277	0.5416
hsa-miR-23a	hsa-miR-200b	0.025	0.287	0.5416
hsa-miR-218	hsa-miR-124	0.007	0.297	0.5416
hsa-miR-22	hsa-miR-320	0.048	0.274	0.5412
hsa-miR-152	hsa-miR-203	0.03	0.284	0.5412
hsa-miR-372	hsa-miR-205	0.037	0.28	0.541
hsa-miR-223	hsa-miR-27b	0.037	0.28	0.541
hsa-miR-24	hsa-miR-26a	0.037	0.28	0.541
hsa-miR-26b	hsa-miR-9	0.046	0.275	0.541
hsa-miR-218	hsa-miR-29b	0.01	0.295	0.541
hsa-miR-373	hsa-miR-1	0.017	0.291	0.5408
hsa-miR-16-1	hsa-miR-27b	0.015	0.292	0.5406
hsa-miR-182	hsa-miR-124	0.006	0.297	0.5406
hsa-miR-198	hsa-miR-29b	0.029	0.284	0.5402
hsa-miR-107	hsa-miR-34a	0	0.3	0.54
hsa-miR-25	hsa-miR-29c	0.034	0.281	0.5398
hsa-miR-192	hsa-miR-181a	0.014	0.292	0.5396
hsa-miR-182	hsa-miR-29a	0.03	0.283	0.5394
hsa-miR-133a	hsa-miR-181b	0.012	0.293	0.5394
hsa-miR-192	hsa-miR-107	0.051	0.271	0.5388
hsa-miR-142-5p	hsa-miR-29c	0.024	0.286	0.5388
hsa-miR-148a	hsa-miR-214	0.056	0.268	0.5384
hsa-miR-25	hsa-miR-181b	0.038	0.278	0.5384
hsa-miR-200a	hsa-miR-19b	0	0.299	0.5382
hsa-miR-93	hsa-miR-198	0	0.299	0.5382
hsa-miR-217	hsa-miR-143	0	0.299	0.5382
hsa-miR-26a	hsa-miR-15b	0.037	0.278	0.5374
hsa-miR-137	hsa-miR-15a	0.019	0.288	0.5374
hsa-miR-218	hsa-miR-205	0.035	0.279	0.5372
hsa-miR-135a	hsa-miR-9	0.026	0.284	0.5372
hsa-let-7c	hsa-miR-29b	0.026	0.284	0.5372
hsa-miR-137	hsa-miR-9	0.017	0.289	0.5372
hsa-miR-96	hsa-miR-29b	0.008	0.294	0.5372
hsa-miR-372	hsa-miR-19a	0.087	0.25	0.537
hsa-miR-23b	hsa-miR-200b	0.024	0.285	0.537
hsa-miR-130b	hsa-miR-21	0.018	0.288	0.5364
hsa-miR-142-5p	hsa-miR-195	0	0.298	0.5364
hsa-miR-148a	hsa-miR-16	0.021	0.286	0.5358
hsa-let-7c	hsa-miR-141	0.035	0.278	0.5354
hsa-miR-16-1	hsa-miR-107	0.033	0.279	0.5352
hsa-miR-126	hsa-miR-133a	0.033	0.279	0.5352
hsa-miR-142-5p	hsa-miR-148a	0.069	0.259	0.5352
hsa-miR-26b	hsa-miR-182	0.051	0.269	0.5352
hsa-miR-130a	hsa-miR-146a	0.042	0.274	0.5352
hsa-miR-7	hsa-miR-15a	0.022	0.285	0.535
hsa-miR-30b	hsa-miR-34a	0.056	0.266	0.5348
hsa-miR-132	hsa-miR-30d	0.038	0.276	0.5348
hsa-miR-24	hsa-miR-19a	0.02	0.286	0.5348
hsa-miR-217	hsa-miR-221	0.108	0.237	0.5346
hsa-miR-16-1	hsa-miR-373	0	0.297	0.5346
hsa-miR-148a	hsa-miR-15b	0	0.297	0.5346
hsa-miR-101	hsa-miR-20a	0.039	0.275	0.534
hsa-let-7f	hsa-let-7e	0.424	0.061	0.5338
hsa-miR-192	hsa-let-7b	0.033	0.278	0.5334
hsa-miR-93	hsa-miR-19b	0.038	0.275	0.533
hsa-miR-142-3p	hsa-miR-29c	0.038	0.275	0.533
hsa-miR-214	hsa-miR-25	0.038	0.275	0.533
hsa-miR-138	hsa-miR-34a	0.011	0.29	0.533
hsa-miR-142-5p	hsa-miR-135a	0.014	0.288	0.5324
[truncated: 2,853 more rows]
