# Supplementary material for: Dissection of Protein Interactomics Highlights MicroRNA Synergy
Source: PLoS One. 2013 May 14;8(5):e63342. doi: 10.1371/journal.pone.0063342 (PMC3653946; doi:10.1371/journal.pone.0063342)
Supplement: Table S13 — Results of synergy score calculation in human kidney. (XLSX) [file pone.0063342.s023.xlsx]

## Sheet: Sheet1
Table S13. Results of synergy score calculation in human kidney.
miRNA i	miRNA j	TSS	PIS	synergy score
hsa-miR-21	hsa-miR-155	0.219	1.129	2.2512
hsa-miR-222	hsa-miR-146a	0.085	1.198	2.2414
hsa-miR-222	hsa-miR-21	0.14	1.146	2.2028
hsa-miR-206	hsa-miR-21	0.073	1.18	2.197
hsa-miR-146a	hsa-miR-21	0.103	1.158	2.1874
hsa-miR-200b	hsa-miR-21	0.072	1.11	2.07
hsa-miR-21	hsa-miR-16	0.105	1.082	2.0526
hsa-miR-143	hsa-miR-146a	0.067	1.089	2.0272
hsa-miR-145	hsa-miR-21	0.138	1.048	2.0244
hsa-miR-221	hsa-miR-21	0.139	1.018	1.9714
hsa-miR-429	hsa-miR-200a	0.655	0.724	1.9582
hsa-miR-206	hsa-miR-200b	0.065	1.049	1.9532
hsa-miR-146a	hsa-miR-155	0.129	1.012	1.9506
hsa-miR-222	hsa-miR-206	0.078	1.026	1.9248
hsa-miR-146a	hsa-miR-221	0.073	1.028	1.9234
hsa-miR-143	hsa-miR-222	0.086	1.011	1.9058
hsa-miR-143	hsa-miR-21	0.113	0.993	1.9004
hsa-miR-146a	hsa-miR-145	0.103	0.972	1.8526
hsa-miR-223	hsa-miR-146a	0.095	0.976	1.8518
hsa-miR-20a	hsa-miR-21	0.155	0.938	1.8434
hsa-miR-146a	hsa-miR-206	0.072	0.982	1.8396
hsa-miR-222	hsa-miR-200b	0.085	0.974	1.8382
hsa-miR-146a	hsa-miR-200b	0.052	0.983	1.8214
hsa-miR-132	hsa-miR-146a	0.099	0.951	1.8108
hsa-miR-20a	hsa-miR-222	0.092	0.954	1.8092
hsa-miR-200c	hsa-miR-21	0.043	0.973	1.7944
hsa-miR-145	hsa-miR-206	0.067	0.95	1.777
hsa-miR-21	hsa-miR-1	0.083	0.94	1.775
hsa-miR-126	hsa-miR-222	0.151	0.89	1.753
hsa-miR-15a	hsa-miR-21	0.093	0.921	1.7508
hsa-miR-143	hsa-miR-206	0.082	0.918	1.7344
hsa-miR-20a	hsa-miR-146a	0.065	0.916	1.7138
hsa-miR-20a	hsa-miR-200b	0.068	0.907	1.7006
hsa-miR-20a	hsa-miR-206	0.051	0.915	1.698
hsa-miR-20b	hsa-miR-143	0.045	0.91	1.683
hsa-miR-132	hsa-miR-143	0.056	0.901	1.6778
hsa-miR-200b	hsa-miR-155	0.048	0.904	1.6752
hsa-miR-145	hsa-miR-155	0.11	0.867	1.6706
hsa-miR-20a	hsa-miR-221	0.09	0.874	1.6632
hsa-miR-143	hsa-miR-20a	0.124	0.854	1.6612
hsa-miR-126	hsa-miR-146a	0.082	0.877	1.6606
hsa-miR-17-5p	hsa-miR-143	0.108	0.862	1.6596
hsa-miR-126	hsa-miR-221	0.132	0.842	1.6476
hsa-miR-145	hsa-miR-200b	0.066	0.877	1.6446
hsa-miR-132	hsa-miR-206	0.054	0.882	1.6416
hsa-miR-141	hsa-miR-21	0.064	0.866	1.6228
hsa-miR-206	hsa-miR-155	0.072	0.861	1.6218
hsa-miR-132	hsa-miR-21	0.073	0.86	1.621
hsa-miR-222	hsa-miR-155	0.112	0.835	1.615
hsa-miR-125b	hsa-miR-21	0.091	0.846	1.6138
hsa-miR-17-5p	hsa-miR-222	0.096	0.843	1.6134
hsa-miR-143	hsa-miR-221	0.073	0.854	1.6102
hsa-miR-132	hsa-miR-222	0.044	0.867	1.6046
hsa-miR-206	hsa-miR-221	0.059	0.857	1.6016
hsa-miR-155	hsa-miR-16	0.092	0.828	1.5824
hsa-miR-141	hsa-miR-206	0.062	0.841	1.5758
hsa-miR-20b	hsa-miR-20a	0.354	0.677	1.5726
hsa-miR-146a	hsa-miR-125b	0.053	0.841	1.5668
hsa-miR-126	hsa-miR-17-5p	0.196	0.761	1.5658
hsa-miR-126	hsa-miR-206	0.073	0.829	1.5652
hsa-miR-222	hsa-miR-145	0.079	0.825	1.564
hsa-miR-132	hsa-miR-145	0.043	0.839	1.5532
hsa-miR-222	hsa-miR-125b	0.078	0.817	1.5486
hsa-miR-146a	hsa-miR-141	0.047	0.83	1.541
hsa-let-7a	hsa-miR-145	0.127	0.784	1.5382
hsa-miR-126	hsa-miR-21	0.086	0.806	1.5368
hsa-miR-143	hsa-miR-145	0.224	0.729	1.5362
hsa-miR-221	hsa-miR-200b	0.049	0.821	1.5268
hsa-miR-132	hsa-miR-223	0.076	0.803	1.5214
hsa-miR-143	hsa-miR-155	0.09	0.795	1.521
hsa-let-7a	hsa-miR-21	0.091	0.793	1.5184
hsa-miR-206	hsa-miR-200c	0.057	0.811	1.5168
hsa-miR-206	hsa-miR-125b	0.058	0.81	1.516
hsa-miR-20b	hsa-miR-222	0.047	0.812	1.5086
hsa-miR-143	hsa-let-7a	0.107	0.774	1.5002
hsa-miR-17-5p	hsa-miR-146a	0.049	0.805	1.498
hsa-miR-16-1	hsa-miR-20b	0.038	0.811	1.4978
hsa-miR-200a	hsa-miR-200b	0.288	0.671	1.4958
hsa-miR-222	hsa-miR-200c	0.106	0.77	1.492
hsa-miR-145	hsa-miR-221	0.068	0.786	1.4828
hsa-miR-146a	hsa-miR-16	0.071	0.783	1.4804
hsa-miR-145	hsa-miR-1	0.05	0.794	1.4792
hsa-miR-155	hsa-miR-1	0.07	0.782	1.4776
hsa-miR-141	hsa-miR-200b	0.206	0.706	1.4768
hsa-let-7a	hsa-miR-222	0.047	0.794	1.4762
hsa-miR-223	hsa-miR-21	0.079	0.776	1.4758
hsa-miR-143	hsa-miR-200b	0.059	0.784	1.4702
hsa-miR-223	hsa-miR-145	0.136	0.739	1.4662
hsa-miR-132	hsa-miR-20a	0.045	0.787	1.4616
hsa-miR-17-5p	hsa-miR-145	0.106	0.753	1.4614
hsa-miR-221	hsa-miR-155	0.079	0.768	1.4614
hsa-miR-20a	hsa-miR-155	0.119	0.744	1.4582
hsa-miR-200c	hsa-miR-200b	0.535	0.512	1.4566
hsa-miR-17-5p	hsa-miR-206	0.022	0.796	1.4548
hsa-let-7a	hsa-miR-146a	0.092	0.755	1.451
hsa-miR-17-5p	hsa-miR-21	0.121	0.738	1.4494
hsa-miR-20b	hsa-miR-106b	0.347	0.612	1.4486
hsa-miR-106b	hsa-miR-20a	0.352	0.606	1.4428
hsa-miR-223	hsa-miR-143	0.13	0.725	1.435
hsa-miR-205	hsa-miR-21	0.123	0.727	1.4316
hsa-miR-192	hsa-miR-200b	0.049	0.768	1.4314
hsa-miR-146a	hsa-miR-200c	0.053	0.763	1.4264
hsa-miR-206	hsa-miR-16	0.042	0.769	1.4262
hsa-miR-143	hsa-miR-141	0.09	0.742	1.4256
hsa-miR-17-5p	hsa-miR-221	0.081	0.744	1.4202
hsa-miR-26a	hsa-miR-206	0.039	0.767	1.4196
hsa-miR-223	hsa-miR-222	0.115	0.724	1.4182
hsa-miR-141	hsa-miR-200c	0.175	0.689	1.4152
hsa-miR-146a	hsa-miR-1	0.031	0.769	1.4152
hsa-miR-26a	hsa-miR-21	0.083	0.739	1.4132
hsa-miR-125b	hsa-miR-200b	0.065	0.748	1.4114
hsa-miR-192	hsa-miR-222	0.068	0.743	1.4054
hsa-miR-20b	hsa-miR-126	0.019	0.769	1.4032
hsa-miR-20a	hsa-miR-200c	0.042	0.756	1.4028
hsa-miR-20a	hsa-miR-141	0.095	0.724	1.3982
hsa-miR-17-5p	hsa-miR-223	0.079	0.73	1.393
hsa-miR-132	hsa-miR-221	0.043	0.75	1.393
hsa-miR-17-5p	hsa-miR-200b	0.054	0.742	1.3896
hsa-miR-221	hsa-miR-125b	0.059	0.739	1.3892
hsa-miR-16-1	hsa-miR-222	0.089	0.722	1.3886
hsa-miR-146a	hsa-miR-15a	0.045	0.744	1.3842
hsa-miR-223	hsa-miR-206	0.052	0.74	1.384
hsa-miR-20a	hsa-miR-145	0.208	0.653	1.3834
hsa-miR-203	hsa-miR-222	0.045	0.742	1.3806
hsa-miR-200b	hsa-miR-16	0.067	0.729	1.3792
hsa-miR-22	hsa-miR-145	0.081	0.721	1.3788
hsa-miR-192	hsa-miR-146a	0.072	0.725	1.377
hsa-miR-126	hsa-miR-223	0.151	0.679	1.3732
hsa-miR-16-1	hsa-miR-146a	0.066	0.724	1.3692
hsa-miR-200a	hsa-miR-146a	0.051	0.731	1.3668
hsa-miR-15a	hsa-miR-16	0.432	0.519	1.3662
hsa-miR-20a	hsa-miR-1	0.057	0.727	1.3656
hsa-miR-16-1	hsa-miR-22	0.143	0.673	1.3544
hsa-miR-145	hsa-miR-16	0.089	0.703	1.3544
hsa-miR-145	hsa-miR-15a	0.096	0.699	1.3542
hsa-miR-16-1	hsa-miR-21	0.07	0.713	1.3534
hsa-miR-22	hsa-miR-21	0.068	0.714	1.3532
hsa-miR-222	hsa-miR-1	0.079	0.707	1.3516
hsa-miR-222	hsa-miR-141	0.084	0.701	1.3458
hsa-miR-206	hsa-miR-1	0.16	0.657	1.3426
hsa-miR-132	hsa-miR-155	0.079	0.702	1.3426
hsa-miR-143	hsa-miR-16	0.059	0.711	1.3388
hsa-miR-22	hsa-miR-206	0.033	0.725	1.338
hsa-miR-9	hsa-miR-200b	0.065	0.707	1.3376
hsa-miR-206	hsa-miR-15a	0.03	0.725	1.335
hsa-miR-223	hsa-miR-20a	0.079	0.697	1.3336
hsa-miR-192	hsa-miR-145	0.123	0.671	1.3308
hsa-miR-20b	hsa-miR-21	0.054	0.709	1.3302
hsa-miR-142-5p	hsa-miR-146a	0.039	0.714	1.3242
hsa-miR-146a	hsa-miR-34a	0.056	0.704	1.3232
hsa-miR-150	hsa-miR-146a	0.095	0.679	1.3172
hsa-miR-20a	hsa-miR-15a	0.071	0.692	1.3166
hsa-miR-192	hsa-miR-143	0.053	0.702	1.3166
hsa-miR-16-1	hsa-miR-132	0.053	0.702	1.3166
hsa-miR-20a	hsa-miR-16	0.075	0.687	1.3116
hsa-miR-222	hsa-miR-15a	0.07	0.688	1.3084
hsa-miR-200c	hsa-miR-155	0.037	0.706	1.3078
hsa-miR-145	hsa-miR-125b	0.095	0.672	1.3046
hsa-miR-192	hsa-miR-21	0.09	0.672	1.2996
hsa-miR-200b	hsa-miR-1	0.029	0.705	1.298
hsa-miR-222	hsa-miR-16	0.096	0.667	1.2966
hsa-miR-126	hsa-miR-20a	0.137	0.644	1.2962
hsa-miR-125b	hsa-miR-155	0.072	0.678	1.2924
hsa-miR-192	hsa-miR-126	0.075	0.675	1.29
hsa-let-7a	hsa-miR-206	0.036	0.696	1.2888
hsa-miR-26a	hsa-miR-145	0.104	0.656	1.2848
hsa-miR-15a	hsa-miR-155	0.082	0.667	1.2826
hsa-miR-19b	hsa-miR-222	0.063	0.677	1.2816
hsa-miR-145	hsa-miR-200c	0.032	0.694	1.2812
hsa-miR-142-5p	hsa-miR-21	0.027	0.696	1.2798
hsa-miR-29c	hsa-miR-29b	0.515	0.424	1.2782
hsa-miR-132	hsa-miR-141	0.034	0.69	1.276
hsa-miR-142-5p	hsa-miR-222	0.012	0.702	1.2756
hsa-miR-143	hsa-miR-1	0.051	0.68	1.275
hsa-miR-142-5p	hsa-miR-20a	0.024	0.695	1.275
hsa-miR-125b	hsa-miR-16	0.078	0.663	1.2714
hsa-miR-143	hsa-miR-26a	0.063	0.671	1.2708
hsa-miR-181b	hsa-miR-206	0.052	0.677	1.2706
hsa-miR-16-1	hsa-miR-221	0.1	0.65	1.27
hsa-miR-126	hsa-miR-155	0.077	0.662	1.2686
hsa-miR-16-1	hsa-miR-206	0.059	0.671	1.2668
hsa-miR-22	hsa-miR-222	0.059	0.671	1.2668
hsa-miR-126	hsa-miR-132	0.055	0.673	1.2664
hsa-miR-16-1	hsa-miR-143	0.136	0.627	1.2646
hsa-miR-181b	hsa-miR-200b	0.04	0.68	1.264
hsa-miR-17-5p	hsa-miR-20a	0.286	0.543	1.2634
hsa-miR-200a	hsa-miR-21	0.055	0.671	1.2628
hsa-miR-141	hsa-miR-145	0.082	0.655	1.261
hsa-miR-183	hsa-miR-222	0.06	0.667	1.2606
hsa-miR-200a	hsa-miR-141	0.317	0.524	1.2602
hsa-miR-205	hsa-miR-145	0.09	0.65	1.26
hsa-miR-1	hsa-miR-16	0.041	0.677	1.2596
hsa-miR-29b	hsa-miR-21	0.069	0.661	1.2588
hsa-miR-205	hsa-miR-222	0.128	0.628	1.2584
hsa-miR-200a	hsa-miR-206	0.071	0.659	1.2572
hsa-miR-200a	hsa-miR-132	0.034	0.678	1.2544
hsa-miR-181b	hsa-miR-222	0.066	0.659	1.2522
hsa-miR-126	hsa-miR-200b	0.11	0.634	1.2512
hsa-miR-429	hsa-miR-222	0.066	0.658	1.2504
hsa-miR-142-5p	hsa-miR-192	0.048	0.667	1.2486
hsa-miR-22	hsa-miR-223	0.098	0.639	1.2482
hsa-let-7a	hsa-miR-200b	0.053	0.664	1.2482
hsa-let-7a	hsa-miR-155	0.071	0.651	1.2428
hsa-miR-221	hsa-miR-16	0.074	0.647	1.2386
hsa-miR-192	hsa-miR-221	0.038	0.667	1.2386
hsa-miR-22	hsa-miR-132	0.067	0.65	1.237
hsa-miR-150	hsa-miR-145	0.124	0.618	1.2364
hsa-miR-181a	hsa-miR-146a	0.054	0.656	1.2348
hsa-miR-223	hsa-miR-221	0.088	0.637	1.2346
hsa-miR-107	hsa-miR-143	0.026	0.671	1.2338
hsa-miR-142-5p	hsa-miR-429	0.045	0.659	1.2312
hsa-miR-143	hsa-miR-205	0.074	0.642	1.2296
hsa-miR-9	hsa-miR-21	0.055	0.652	1.2286
hsa-miR-142-5p	hsa-miR-200a	0.04	0.66	1.228
hsa-miR-22	hsa-miR-143	0.092	0.631	1.2278
hsa-miR-181b	hsa-miR-21	0.079	0.638	1.2274
hsa-let-7a	hsa-miR-221	0.065	0.645	1.226
hsa-miR-203	hsa-miR-21	0.081	0.635	1.224
hsa-miR-22	hsa-miR-146a	0.037	0.659	1.2232
hsa-miR-150	hsa-let-7a	0.127	0.608	1.2214
hsa-miR-192	hsa-miR-17-5p	0.087	0.63	1.221
hsa-miR-20b	hsa-miR-221	0.034	0.659	1.2202
hsa-miR-19b	hsa-miR-20a	0.063	0.642	1.2186
hsa-miR-200a	hsa-miR-143	0.063	0.641	1.2168
hsa-miR-21	hsa-miR-124	0.034	0.657	1.2166
hsa-miR-223	hsa-miR-155	0.114	0.611	1.2138
hsa-miR-223	hsa-miR-200b	0.051	0.646	1.2138
hsa-miR-26a	hsa-miR-146a	0.043	0.649	1.2112
hsa-miR-203	hsa-miR-145	0.129	0.6	1.209
hsa-miR-20b	hsa-miR-200b	0.021	0.66	1.209
hsa-miR-221	hsa-miR-1	0.083	0.625	1.208
hsa-miR-192	hsa-miR-20a	0.147	0.588	1.2054
hsa-miR-17-5p	hsa-miR-155	0.088	0.619	1.2022
hsa-miR-223	hsa-let-7a	0.072	0.627	1.2006
hsa-miR-20b	hsa-miR-223	0	0.667	1.2006
hsa-miR-132	hsa-let-7a	0.075	0.625	1.2
hsa-miR-206	hsa-miR-34a	0.034	0.647	1.1986
hsa-miR-19b	hsa-miR-21	0.043	0.642	1.1986
hsa-miR-214	hsa-miR-206	0.048	0.638	1.1964
hsa-miR-205	hsa-miR-206	0.048	0.638	1.1964
hsa-miR-143	hsa-miR-125b	0.082	0.619	1.1962
hsa-miR-221	hsa-miR-200c	0.05	0.636	1.1948
hsa-miR-20b	hsa-miR-145	0.057	0.632	1.1946
hsa-miR-20b	hsa-miR-17-5p	0.154	0.577	1.1926
hsa-miR-20b	hsa-miR-146a	0.037	0.642	1.1926
hsa-miR-20a	hsa-miR-125b	0.098	0.607	1.1906
hsa-miR-192	hsa-miR-429	0.053	0.632	1.1906
hsa-miR-203	hsa-miR-200b	0.053	0.632	1.1906
hsa-miR-107	hsa-miR-200b	0.03	0.644	1.1892
hsa-miR-22	hsa-miR-20a	0.099	0.605	1.188
hsa-miR-181b	hsa-miR-200c	0.063	0.625	1.188
hsa-miR-146a	hsa-miR-9	0.063	0.625	1.188
hsa-miR-205	hsa-miR-200b	0.165	0.567	1.1856
hsa-miR-142-5p	hsa-miR-141	0.013	0.65	1.183
hsa-miR-200a	hsa-miR-205	0.237	0.525	1.182
hsa-miR-214	hsa-miR-21	0.042	0.633	1.1814
hsa-miR-20b	hsa-miR-22	0.054	0.625	1.179
hsa-miR-198	hsa-miR-206	0.221	0.532	1.1786
hsa-miR-192	hsa-miR-200c	0.05	0.625	1.175
hsa-miR-142-5p	hsa-miR-143	0	0.652	1.1736
hsa-miR-126	hsa-miR-145	0.101	0.595	1.172
hsa-miR-181a	hsa-miR-21	0.049	0.623	1.1704
hsa-miR-203	hsa-miR-206	0.054	0.62	1.17
hsa-miR-20b	hsa-miR-206	0.022	0.637	1.1686
hsa-miR-192	hsa-miR-206	0.051	0.62	1.167
hsa-miR-138	hsa-miR-222	0	0.648	1.1664
hsa-miR-221	hsa-miR-15a	0.063	0.613	1.1664
hsa-miR-142-5p	hsa-miR-200b	0.034	0.629	1.1662
hsa-miR-143	hsa-miR-200c	0.029	0.631	1.1648
hsa-miR-218	hsa-miR-206	0.012	0.64	1.164
hsa-miR-203	hsa-miR-20a	0.15	0.563	1.1634
hsa-miR-141	hsa-miR-155	0.069	0.607	1.1616
hsa-miR-9	hsa-miR-206	0.067	0.608	1.1614
hsa-miR-192	hsa-miR-141	0.027	0.63	1.161
hsa-miR-19a	hsa-miR-21	0.053	0.614	1.1582
hsa-miR-132	hsa-miR-125b	0.054	0.613	1.1574
hsa-miR-142-5p	hsa-miR-17-5p	0	0.643	1.1574
hsa-miR-429	hsa-miR-206	0.037	0.622	1.1566
hsa-miR-16-1	hsa-miR-17-5p	0.056	0.611	1.1558
hsa-miR-203	hsa-miR-221	0.056	0.611	1.1558
hsa-miR-132	hsa-miR-200b	0.041	0.619	1.1552
hsa-miR-205	hsa-miR-146a	0.041	0.619	1.1552
hsa-miR-181a	hsa-miR-222	0.051	0.612	1.1526
hsa-miR-181b	hsa-miR-141	0.033	0.622	1.1526
hsa-let-7a	hsa-miR-16	0.072	0.6	1.152
hsa-miR-34a	hsa-miR-21	0.088	0.591	1.1518
hsa-miR-183	hsa-miR-200b	0.021	0.628	1.1514
hsa-let-7a	hsa-miR-141	0.049	0.612	1.1506
hsa-miR-200a	hsa-miR-222	0.101	0.582	1.1486
hsa-miR-198	hsa-miR-222	0.023	0.625	1.148
hsa-miR-146a	hsa-miR-124	0.024	0.624	1.1472
hsa-miR-22	hsa-miR-200b	0.043	0.613	1.1464
hsa-miR-30	hsa-miR-146a	0.019	0.625	1.144
hsa-miR-203	hsa-miR-141	0.035	0.616	1.1438
hsa-miR-20b	hsa-miR-203	0.033	0.617	1.1436
hsa-miR-20b	hsa-miR-141	0.063	0.6	1.143
hsa-miR-150	hsa-miR-21	0.101	0.577	1.1396
hsa-miR-142-5p	hsa-miR-126	0	0.633	1.1394
hsa-miR-192	hsa-miR-20b	0.043	0.609	1.1392
hsa-miR-132	hsa-miR-16	0.049	0.604	1.1362
hsa-miR-182	hsa-miR-146a	0.051	0.602	1.1346
hsa-miR-203	hsa-miR-200c	0.043	0.606	1.1338
hsa-miR-222	hsa-miR-34a	0.092	0.578	1.1324
hsa-miR-26b	hsa-miR-146a	0.071	0.588	1.1294
hsa-miR-132	hsa-miR-181b	0.044	0.603	1.1294
hsa-miR-24	hsa-miR-206	0.033	0.609	1.1292
hsa-miR-182	hsa-miR-21	0.094	0.575	1.129
hsa-miR-181b	hsa-miR-221	0.065	0.591	1.1288
hsa-miR-17-5p	hsa-miR-141	0.036	0.607	1.1286
hsa-miR-203	hsa-miR-143	0.028	0.611	1.1278
hsa-miR-10a	hsa-miR-146a	0.052	0.597	1.1266
hsa-miR-125b	hsa-miR-200c	0.032	0.608	1.1264
hsa-miR-143	hsa-miR-181b	0.054	0.595	1.125
hsa-miR-16-1	hsa-miR-155	0.062	0.589	1.1222
hsa-miR-138	hsa-miR-146a	0.051	0.595	1.122
hsa-miR-192	hsa-miR-132	0	0.623	1.1214
hsa-miR-183	hsa-miR-206	0.057	0.591	1.1208
hsa-miR-141	hsa-miR-125b	0.081	0.577	1.1196
hsa-miR-126	hsa-miR-143	0.14	0.544	1.1192
hsa-miR-429	hsa-miR-143	0.051	0.593	1.1184
hsa-miR-222	hsa-miR-9	0.051	0.593	1.1184
hsa-miR-182	hsa-miR-145	0.11	0.56	1.118
hsa-miR-17-5p	hsa-miR-132	0.032	0.603	1.1174
hsa-miR-192	hsa-miR-200a	0.07	0.581	1.1158
hsa-miR-24	hsa-miR-20a	0.047	0.593	1.1144
hsa-miR-20a	hsa-let-7a	0.099	0.564	1.1142
hsa-miR-429	hsa-miR-141	0.242	0.484	1.1132
hsa-miR-17-5p	hsa-miR-181a	0.057	0.586	1.1118
hsa-miR-30	hsa-miR-155	0.04	0.595	1.111
hsa-miR-182	hsa-miR-200b	0.036	0.595	1.107
hsa-miR-214	hsa-miR-200b	0.027	0.6	1.107
hsa-miR-145	hsa-miR-34a	0.052	0.586	1.1068
hsa-miR-26b	hsa-miR-145	0.053	0.585	1.106
hsa-miR-183	hsa-miR-221	0.058	0.581	1.1038
hsa-miR-17-5p	hsa-miR-181b	0.063	0.578	1.1034
hsa-let-7b	hsa-miR-21	0.032	0.595	1.103
hsa-miR-200a	hsa-miR-200c	0.179	0.513	1.1024
hsa-miR-182	hsa-miR-222	0.069	0.574	1.1022
hsa-miR-22	hsa-miR-141	0.049	0.585	1.102
hsa-miR-145	hsa-miR-124	0.011	0.606	1.1018
hsa-miR-181a	hsa-miR-145	0.05	0.584	1.1012
hsa-miR-26b	hsa-miR-206	0.01	0.606	1.1008
hsa-miR-148a	hsa-miR-143	0.046	0.585	1.099
hsa-miR-205	hsa-miR-20a	0.071	0.571	1.0988
hsa-miR-222	hsa-miR-29b	0.035	0.591	1.0988
hsa-miR-24	hsa-miR-146a	0.036	0.59	1.098
hsa-miR-429	hsa-miR-146a	0.027	0.595	1.098
hsa-miR-200b	hsa-miR-15a	0.061	0.576	1.0978
hsa-miR-29b	hsa-miR-221	0.043	0.586	1.0978
hsa-miR-214	hsa-miR-222	0.039	0.588	1.0974
hsa-miR-106b	hsa-miR-143	0.04	0.587	1.0966
hsa-miR-142-5p	hsa-miR-221	0	0.609	1.0962
hsa-miR-17-5p	hsa-miR-200c	0.032	0.591	1.0958
hsa-miR-148a	hsa-miR-21	0.077	0.566	1.0958
hsa-miR-222	hsa-miR-221	0.564	0.295	1.095
hsa-miR-132	hsa-miR-150	0.109	0.547	1.0936
hsa-miR-26a	hsa-miR-155	0.082	0.56	1.09
hsa-miR-223	hsa-miR-125b	0.074	0.564	1.0892
hsa-miR-214	hsa-miR-143	0.048	0.578	1.0884
hsa-miR-17-5p	hsa-miR-203	0.067	0.567	1.0876
hsa-miR-192	hsa-miR-203	0.209	0.488	1.0874
hsa-miR-126	hsa-miR-125b	0.086	0.556	1.0868
hsa-miR-26a	hsa-miR-20a	0.097	0.548	1.0834
hsa-miR-30	hsa-miR-21	0.041	0.579	1.0832
hsa-miR-183	hsa-miR-146a	0.037	0.58	1.081
hsa-miR-200a	hsa-miR-214	0.074	0.559	1.0802
hsa-miR-16-1	hsa-miR-200b	0.057	0.568	1.0794
hsa-miR-148a	hsa-miR-222	0.012	0.593	1.0794
hsa-miR-181b	hsa-miR-20a	0.116	0.535	1.079
hsa-miR-20a	hsa-miR-29b	0.044	0.575	1.079
hsa-miR-20a	hsa-miR-9	0.042	0.576	1.0788
hsa-miR-214	hsa-miR-146a	0.031	0.582	1.0786
hsa-miR-429	hsa-miR-21	0.028	0.583	1.0774
hsa-miR-223	hsa-miR-19b	0.026	0.584	1.0772
hsa-miR-200c	hsa-miR-16	0.052	0.569	1.0762
hsa-miR-122	hsa-miR-21	0.069	0.559	1.0752
hsa-miR-214	hsa-miR-145	0.069	0.559	1.0752
hsa-miR-96	hsa-miR-200b	0.069	0.559	1.0752
hsa-miR-198	hsa-miR-21	0.033	0.579	1.0752
hsa-miR-20b	hsa-miR-195	0.058	0.565	1.075
hsa-miR-20b	hsa-miR-15a	0.038	0.576	1.0748
hsa-miR-141	hsa-miR-16	0.07	0.558	1.0744
hsa-miR-16-1	hsa-miR-141	0.079	0.553	1.0744
hsa-miR-20b	hsa-miR-125b	0.033	0.578	1.0734
hsa-miR-20a	hsa-miR-34a	0.083	0.55	1.073
hsa-miR-132	hsa-miR-214	0.053	0.566	1.0718
hsa-miR-181b	hsa-miR-145	0.111	0.533	1.0704
hsa-miR-22	hsa-miR-221	0.057	0.563	1.0704
hsa-miR-20b	hsa-miR-200a	0.037	0.574	1.0702
hsa-miR-19a	hsa-miR-222	0.076	0.552	1.0696
hsa-miR-183	hsa-miR-21	0.076	0.552	1.0696
hsa-miR-16-1	hsa-miR-223	0.167	0.5	1.067
hsa-miR-20b	hsa-miR-132	0.033	0.574	1.0662
hsa-miR-22	hsa-miR-205	0.101	0.536	1.0658
hsa-miR-138	hsa-miR-20a	0.036	0.571	1.0638
hsa-miR-17-5p	hsa-miR-16	0.039	0.569	1.0632
hsa-miR-15b	hsa-miR-206	0.018	0.58	1.062
hsa-miR-16-1	hsa-miR-20a	0.104	0.532	1.0616
hsa-miR-16-1	hsa-miR-145	0.127	0.519	1.0612
hsa-miR-15b	hsa-miR-145	0.037	0.569	1.0612
hsa-miR-24	hsa-miR-143	0.043	0.565	1.06
hsa-miR-125b	hsa-miR-1	0.055	0.558	1.0594
hsa-miR-15b	hsa-miR-146a	0.05	0.56	1.058
hsa-miR-192	hsa-miR-16-1	0.071	0.548	1.0574
hsa-miR-203	hsa-miR-146a	0.06	0.554	1.0572
hsa-miR-203	hsa-miR-24	0.067	0.55	1.057
hsa-miR-9	hsa-miR-200c	0.04	0.565	1.057
hsa-miR-22	hsa-miR-200a	0.056	0.556	1.0568
hsa-miR-200c	hsa-miR-1	0.029	0.571	1.0568
hsa-miR-126	hsa-miR-218	0.093	0.535	1.056
hsa-miR-142-5p	hsa-miR-145	0.035	0.565	1.052
hsa-miR-143	hsa-miR-29b	0.111	0.522	1.0506
hsa-miR-143	hsa-miR-15a	0.096	0.529	1.0482
hsa-miR-182	hsa-miR-221	0.078	0.539	1.0482
hsa-miR-126	hsa-miR-138	0.04	0.56	1.048
hsa-miR-20b	hsa-miR-155	0.046	0.556	1.0468
hsa-miR-22	hsa-miR-155	0.067	0.544	1.0462
hsa-miR-214	hsa-miR-200c	0.028	0.565	1.045
hsa-miR-183	hsa-miR-145	0.122	0.512	1.0436
hsa-miR-19b	hsa-miR-19a	0.638	0.224	1.0412
hsa-miR-34a	hsa-miR-200b	0.05	0.55	1.04
hsa-miR-17-5p	hsa-miR-183	0.091	0.527	1.0396
hsa-let-7a	hsa-miR-1	0.048	0.55	1.038
hsa-miR-24	hsa-miR-125b	0.067	0.539	1.0372
hsa-miR-223	hsa-miR-141	0.045	0.551	1.0368
hsa-miR-24	hsa-miR-222	0.034	0.557	1.0366
hsa-miR-17-5p	hsa-miR-200a	0.055	0.545	1.036
hsa-miR-150	hsa-miR-200b	0.061	0.541	1.0348
hsa-miR-20a	hsa-miR-181a	0.052	0.546	1.0348
hsa-miR-30b	hsa-miR-21	0.033	0.556	1.0338
hsa-miR-150	hsa-miR-155	0.114	0.51	1.032
hsa-miR-143	hsa-miR-15b	0.011	0.567	1.0316
hsa-miR-20a	hsa-miR-15b	0.028	0.557	1.0306
hsa-miR-20b	hsa-miR-19b	0.076	0.53	1.03
hsa-miR-107	hsa-miR-21	0.038	0.551	1.0298
hsa-miR-19b	hsa-miR-146a	0.043	0.548	1.0294
hsa-miR-106b	hsa-miR-132	0.06	0.537	1.0266
hsa-miR-126	hsa-miR-141	0.067	0.533	1.0264
hsa-miR-138	hsa-miR-143	0.045	0.545	1.026
hsa-miR-106b	hsa-miR-17-5p	0.097	0.516	1.0258
hsa-miR-122	hsa-miR-206	0.034	0.551	1.0258
hsa-miR-29b	hsa-miR-155	0.05	0.542	1.0256
hsa-miR-183	hsa-miR-200c	0.044	0.544	1.0232
hsa-miR-146a	hsa-let-7b	0.033	0.55	1.023
hsa-miR-132	hsa-miR-26a	0.085	0.521	1.0228
hsa-miR-30b	hsa-miR-146a	0.056	0.537	1.0226
hsa-miR-17-5p	hsa-miR-150	0.079	0.524	1.0222
hsa-miR-181a	hsa-miR-221	0.05	0.54	1.022
hsa-miR-106b	hsa-miR-145	0.064	0.532	1.0216
hsa-miR-218	hsa-miR-146a	0.026	0.553	1.0214
hsa-miR-26b	hsa-miR-143	0.069	0.528	1.0194
hsa-miR-132	hsa-miR-181a	0.069	0.528	1.0194
hsa-miR-132	hsa-miR-182	0.051	0.538	1.0194
hsa-miR-141	hsa-miR-221	0.054	0.536	1.0188
hsa-miR-17-5p	hsa-miR-125b	0.067	0.528	1.0174
hsa-miR-22	hsa-miR-17-5p	0.07	0.526	1.0168
hsa-miR-19b	hsa-miR-221	0.061	0.531	1.0168
hsa-miR-192	hsa-miR-183	0.231	0.436	1.0158
hsa-miR-142-5p	hsa-miR-22	0	0.564	1.0152
hsa-miR-145	hsa-miR-9	0.041	0.541	1.0148
hsa-miR-150	hsa-miR-143	0.114	0.5	1.014
hsa-miR-20a	hsa-miR-19a	0.087	0.515	1.014
hsa-miR-132	hsa-miR-15a	0.06	0.53	1.014
hsa-miR-93	hsa-miR-20a	0.162	0.473	1.0134
hsa-miR-150	hsa-miR-206	0.074	0.521	1.0118
hsa-miR-29a	hsa-miR-29b	0.464	0.304	1.0112
hsa-miR-198	hsa-miR-146a	0.076	0.519	1.0102
hsa-miR-203	hsa-miR-155	0.052	0.532	1.0096
hsa-miR-22	hsa-miR-203	0.05	0.533	1.0094
hsa-miR-132	hsa-miR-200c	0.031	0.542	1.0066
hsa-miR-17-5p	hsa-miR-138	0	0.559	1.0062
hsa-miR-142-5p	hsa-miR-26a	0	0.559	1.0062
hsa-miR-22	hsa-miR-181b	0.063	0.524	1.0062
hsa-miR-34a	hsa-miR-155	0.05	0.531	1.0058
hsa-miR-138	hsa-miR-21	0.033	0.54	1.005
hsa-miR-192	hsa-miR-22	0.065	0.522	1.0046
hsa-miR-198	hsa-miR-221	0.034	0.539	1.0042
hsa-miR-17-5p	hsa-miR-15a	0.037	0.537	1.0036
hsa-miR-107	hsa-miR-206	0.02	0.545	1.001
hsa-miR-150	hsa-miR-222	0.09	0.506	1.0008
hsa-miR-9	hsa-miR-155	0.066	0.519	1.0002
hsa-miR-24	hsa-miR-21	0.046	0.53	1
hsa-miR-181b	hsa-miR-26a	0.053	0.526	0.9998
hsa-miR-132	hsa-miR-30	0.024	0.542	0.9996
hsa-miR-200a	hsa-miR-20a	0.075	0.513	0.9984
hsa-miR-141	hsa-miR-9	0.043	0.53	0.997
hsa-miR-181a	hsa-miR-155	0.062	0.519	0.9962
hsa-miR-132	hsa-miR-203	0	0.552	0.9936
hsa-miR-429	hsa-miR-145	0.037	0.531	0.9928
hsa-miR-19b	hsa-miR-141	0.01	0.546	0.9928
hsa-miR-142-5p	hsa-miR-206	0.011	0.545	0.992
hsa-miR-122	hsa-miR-222	0.048	0.524	0.9912
hsa-miR-126	hsa-miR-9	0.048	0.524	0.9912
hsa-miR-146a	hsa-miR-29b	0.056	0.519	0.9902
hsa-miR-192	hsa-miR-26a	0.016	0.541	0.9898
hsa-let-7a	hsa-miR-15a	0.053	0.52	0.989
hsa-miR-122	hsa-miR-145	0.11	0.488	0.9884
hsa-miR-142-5p	hsa-miR-16-1	0	0.549	0.9882
hsa-miR-181b	hsa-miR-146a	0.057	0.517	0.9876
hsa-miR-223	hsa-miR-24	0.046	0.523	0.9874
hsa-miR-181a	hsa-miR-200b	0.028	0.533	0.9874
hsa-miR-126	hsa-miR-16	0.071	0.509	0.9872
hsa-miR-30c	hsa-miR-21	0.04	0.526	0.9868
hsa-miR-16-1	hsa-miR-203	0.054	0.518	0.9864
hsa-miR-218	hsa-miR-145	0.012	0.541	0.9858
hsa-miR-223	hsa-miR-26a	0.111	0.486	0.9858
hsa-miR-223	hsa-miR-181a	0.111	0.486	0.9858
hsa-miR-135a	hsa-miR-200b	0.04	0.525	0.985
hsa-miR-192	hsa-miR-155	0.065	0.511	0.9848
hsa-miR-429	hsa-miR-200b	0.313	0.373	0.9844
hsa-miR-200a	hsa-let-7a	0.026	0.532	0.9836
hsa-miR-122	hsa-miR-146a	0.038	0.525	0.983
hsa-miR-126	hsa-miR-200c	0.06	0.512	0.9816
hsa-miR-181a	hsa-miR-206	0.029	0.529	0.9812
hsa-miR-138	hsa-miR-221	0.011	0.539	0.9812
hsa-miR-16-1	hsa-let-7a	0.068	0.507	0.9806
hsa-miR-106b	hsa-miR-222	0.09	0.494	0.9792
hsa-miR-26b	hsa-miR-223	0.106	0.485	0.979
hsa-miR-17-5p	hsa-miR-148a	0.094	0.491	0.9778
hsa-miR-141	hsa-miR-15a	0.072	0.503	0.9774
hsa-miR-126	hsa-miR-22	0.059	0.51	0.977
hsa-miR-15a	hsa-miR-1	0.041	0.52	0.977
hsa-miR-29b	hsa-miR-125b	0.06	0.509	0.9762
hsa-miR-122	hsa-miR-126	0.04	0.52	0.976
hsa-miR-429	hsa-miR-20b	0.02	0.531	0.9758
hsa-miR-142-3p	hsa-miR-206	0.034	0.523	0.9754
hsa-miR-135a	hsa-miR-146a	0.034	0.523	0.9754
hsa-miR-138	hsa-miR-145	0.034	0.523	0.9754
hsa-miR-181b	hsa-miR-155	0.057	0.51	0.975
hsa-miR-124	hsa-miR-16	0.03	0.525	0.975
hsa-miR-17-5p	hsa-miR-19b	0.074	0.5	0.974
hsa-miR-132	hsa-miR-205	0.039	0.519	0.9732
hsa-miR-24	hsa-miR-221	0.033	0.522	0.9726
hsa-miR-20a	hsa-miR-195	0.062	0.505	0.971
hsa-miR-429	hsa-miR-200c	0.194	0.431	0.9698
hsa-miR-203	hsa-let-7a	0.104	0.481	0.9698
hsa-miR-200a	hsa-miR-145	0.059	0.506	0.9698
hsa-miR-135a	hsa-miR-21	0.058	0.506	0.9688
hsa-miR-142-5p	hsa-miR-203	0.036	0.518	0.9684
hsa-miR-29c	hsa-miR-21	0.024	0.524	0.9672
hsa-miR-218	hsa-miR-143	0.067	0.5	0.967
hsa-miR-26a	hsa-miR-222	0.04	0.515	0.967
hsa-miR-93	hsa-miR-106b	0.306	0.367	0.9666
hsa-miR-200a	hsa-miR-155	0.061	0.503	0.9664
hsa-miR-7	hsa-miR-222	0.066	0.5	0.966
hsa-miR-106b	hsa-miR-21	0.065	0.5	0.965
hsa-miR-142-5p	hsa-miR-181b	0.033	0.517	0.9636
hsa-miR-142-3p	hsa-miR-143	0.063	0.5	0.963
hsa-miR-132	hsa-miR-9	0.043	0.511	0.9628
hsa-miR-195	hsa-miR-21	0.03	0.518	0.9624
hsa-miR-19b	hsa-miR-200b	0.028	0.519	0.9622
hsa-miR-218	hsa-miR-222	0.051	0.506	0.9618
hsa-let-7a	hsa-miR-125b	0.105	0.476	0.9618
hsa-miR-142-5p	hsa-miR-155	0.02	0.523	0.9614
hsa-miR-107	hsa-miR-200c	0.052	0.505	0.961
hsa-miR-126	hsa-miR-1	0.049	0.506	0.9598
hsa-miR-183	hsa-miR-20a	0.128	0.462	0.9596
hsa-miR-143	hsa-miR-96	0.025	0.519	0.9592
hsa-miR-143	hsa-miR-19b	0.025	0.519	0.9592
hsa-let-7a	hsa-miR-9	0.084	0.486	0.9588
hsa-let-7a	hsa-miR-200c	0.026	0.518	0.9584
hsa-miR-141	hsa-miR-1	0.031	0.515	0.958
hsa-miR-182	hsa-miR-206	0.067	0.495	0.958
hsa-miR-183	hsa-miR-143	0.045	0.507	0.9576
hsa-miR-30c	hsa-miR-146a	0.048	0.505	0.957
hsa-miR-19b	hsa-miR-206	0.039	0.51	0.957
hsa-miR-30b	hsa-miR-206	0.042	0.508	0.9564
hsa-miR-126	hsa-miR-203	0.056	0.5	0.956
hsa-miR-126	hsa-miR-214	0.029	0.515	0.956
hsa-miR-124	hsa-miR-155	0.043	0.506	0.9538
hsa-miR-142-3p	hsa-miR-21	0.041	0.507	0.9536
hsa-miR-10a	hsa-miR-223	0.068	0.492	0.9536
hsa-miR-25	hsa-miR-32	0.375	0.321	0.9528
hsa-miR-206	hsa-let-7b	0.031	0.512	0.9526
hsa-miR-148a	hsa-miR-206	0.022	0.517	0.9526
hsa-miR-30	hsa-miR-16	0.045	0.503	0.9504
hsa-miR-429	hsa-miR-20a	0.039	0.506	0.9498
hsa-miR-143	hsa-miR-9	0.04	0.505	0.949
hsa-miR-132	hsa-miR-96	0.013	0.52	0.949
hsa-miR-96	hsa-miR-146a	0.01	0.521	0.9478
hsa-miR-142-5p	hsa-miR-132	0.017	0.517	0.9476
hsa-miR-29b	hsa-miR-200b	0.033	0.508	0.9474
hsa-miR-205	hsa-miR-155	0.074	0.485	0.947
hsa-miR-143	hsa-miR-34a	0.075	0.484	0.9462
hsa-miR-135a	hsa-miR-222	0.055	0.495	0.946
hsa-miR-25	hsa-miR-20a	0.055	0.495	0.946
hsa-miR-200b	hsa-let-7b	0.046	0.5	0.946
hsa-miR-17-5p	hsa-miR-1	0.054	0.494	0.9432
hsa-miR-132	hsa-miR-183	0	0.524	0.9432
hsa-miR-214	hsa-miR-141	0.052	0.495	0.943
hsa-miR-34a	hsa-miR-16	0.064	0.488	0.9424
hsa-miR-20b	hsa-miR-205	0.042	0.5	0.942
hsa-miR-24	hsa-miR-145	0.022	0.511	0.9418
hsa-miR-206	hsa-miR-29b	0.034	0.504	0.9412
hsa-miR-135a	hsa-miR-143	0.041	0.5	0.941
hsa-miR-19b	hsa-miR-155	0.03	0.506	0.9408
hsa-miR-98	hsa-miR-21	0.051	0.494	0.9402
hsa-miR-429	hsa-miR-17-5p	0.04	0.5	0.94
hsa-miR-148a	hsa-miR-200b	0.011	0.516	0.9398
hsa-miR-200a	hsa-miR-125b	0.083	0.476	0.9398
hsa-miR-15b	hsa-miR-16	0.232	0.393	0.9394
hsa-miR-142-3p	hsa-miR-222	0.061	0.488	0.9394
hsa-miR-24	hsa-miR-200b	0.021	0.51	0.939
hsa-miR-145	hsa-miR-29b	0.061	0.487	0.9376
hsa-miR-16-1	hsa-miR-205	0.091	0.47	0.937
hsa-miR-200a	hsa-miR-221	0.047	0.494	0.9362
hsa-miR-22	hsa-miR-16	0.027	0.505	0.936
hsa-miR-182	hsa-miR-20a	0.081	0.475	0.936
hsa-miR-200a	hsa-miR-26a	0.077	0.477	0.9356
hsa-miR-20b	hsa-miR-142-3p	0.018	0.509	0.9342
hsa-miR-142-5p	hsa-miR-20b	0	0.519	0.9342
hsa-miR-195	hsa-miR-145	0.07	0.48	0.934
hsa-miR-126	hsa-miR-205	0.061	0.485	0.934
hsa-miR-183	hsa-miR-141	0.012	0.512	0.9336
hsa-miR-132	hsa-miR-34a	0.033	0.5	0.933
hsa-miR-17-5p	hsa-miR-25	0.046	0.492	0.9316
hsa-miR-221	hsa-miR-34a	0.08	0.473	0.9314
hsa-miR-206	hsa-miR-124	0.011	0.511	0.9308
hsa-miR-222	hsa-miR-124	0	0.517	0.9306
hsa-miR-142-5p	hsa-miR-223	0.016	0.508	0.9304
hsa-miR-126	hsa-miR-19b	0.015	0.508	0.9294
hsa-miR-15b	hsa-miR-21	0.029	0.5	0.929
hsa-miR-106b	hsa-miR-206	0.02	0.505	0.929
hsa-miR-93	hsa-miR-20b	0.273	0.364	0.9282
hsa-miR-205	hsa-miR-221	0.091	0.465	0.928
hsa-miR-30	hsa-miR-222	0.028	0.5	0.928
hsa-miR-30c	hsa-miR-206	0.044	0.491	0.9278
hsa-miR-126	hsa-miR-200a	0.085	0.468	0.9274
hsa-miR-148a	hsa-miR-146a	0.038	0.494	0.9272
hsa-miR-181b	hsa-miR-181a	0.27	0.365	0.927
hsa-miR-203	hsa-miR-26a	0.027	0.5	0.927
hsa-miR-16-1	hsa-miR-200a	0.082	0.469	0.9262
hsa-miR-26a	hsa-miR-200b	0.068	0.476	0.9248
hsa-miR-126	hsa-miR-183	0.06	0.48	0.924
hsa-miR-205	hsa-miR-141	0.229	0.386	0.9238
hsa-miR-22	hsa-miR-1	0.029	0.497	0.9236
hsa-miR-98	hsa-let-7a	0.369	0.308	0.9234
hsa-miR-15b	hsa-miR-15a	0.225	0.388	0.9234
hsa-miR-132	hsa-miR-1	0.034	0.494	0.9232
hsa-miR-135a	hsa-miR-206	0.031	0.495	0.922
hsa-miR-22	hsa-miR-24	0.052	0.483	0.9214
hsa-miR-30	hsa-miR-145	0.046	0.486	0.9208
hsa-miR-26a	hsa-miR-200c	0.038	0.49	0.92
hsa-miR-19a	hsa-miR-146a	0.038	0.49	0.92
hsa-miR-223	hsa-miR-200c	0.02	0.5	0.92
hsa-miR-16-1	hsa-miR-24	0.036	0.491	0.9198
hsa-miR-200c	hsa-miR-15a	0.036	0.491	0.9198
hsa-miR-30	hsa-miR-200b	0.035	0.491	0.9188
hsa-let-7a	hsa-let-7b	0.274	0.358	0.9184
hsa-miR-15b	hsa-miR-155	0.029	0.494	0.9182
hsa-miR-192	hsa-miR-181b	0.167	0.417	0.9176
hsa-miR-150	hsa-miR-141	0.069	0.471	0.9168
hsa-miR-200a	hsa-miR-9	0.058	0.477	0.9166
hsa-miR-96	hsa-miR-20a	0.074	0.468	0.9164
hsa-miR-143	hsa-miR-195	0.037	0.488	0.9154
hsa-miR-20b	hsa-let-7a	0.038	0.487	0.9146
hsa-miR-106b	hsa-miR-141	0.045	0.483	0.9144
hsa-miR-126	hsa-miR-10a	0.136	0.432	0.9136
hsa-miR-22	hsa-miR-200c	0.033	0.489	0.9132
hsa-miR-17-5p	hsa-miR-9	0.033	0.489	0.9132
hsa-miR-181a	hsa-miR-141	0.031	0.49	0.913
hsa-miR-138	hsa-miR-200b	0.022	0.495	0.913
hsa-miR-181a	hsa-miR-16	0.036	0.487	0.9126
hsa-miR-148a	hsa-miR-141	0.012	0.5	0.912
hsa-miR-372	hsa-miR-21	0.053	0.477	0.9116
hsa-miR-148a	hsa-miR-221	0	0.506	0.9108
hsa-miR-122	hsa-miR-16-1	0.102	0.449	0.9102
hsa-miR-198	hsa-miR-155	0.039	0.484	0.9102
hsa-miR-148a	hsa-miR-20a	0.089	0.456	0.9098
hsa-miR-22	hsa-let-7a	0.079	0.461	0.9088
hsa-miR-181b	hsa-miR-1	0.034	0.486	0.9088
hsa-miR-192	hsa-miR-142-3p	0.095	0.452	0.9086
hsa-miR-143	hsa-miR-181a	0.077	0.462	0.9086
hsa-miR-205	hsa-miR-200c	0.168	0.411	0.9078
hsa-miR-126	hsa-let-7a	0.07	0.465	0.907
hsa-miR-192	hsa-miR-148a	0.07	0.465	0.907
hsa-miR-126	hsa-miR-182	0.059	0.471	0.9068
hsa-miR-142-3p	hsa-miR-145	0.071	0.464	0.9062
hsa-miR-30d	hsa-miR-21	0.017	0.494	0.9062
hsa-miR-125b	hsa-miR-15a	0.062	0.469	0.9062
hsa-miR-16-1	hsa-miR-15a	0.229	0.376	0.9058
hsa-miR-214	hsa-let-7a	0.065	0.467	0.9056
hsa-miR-30b	hsa-miR-145	0.052	0.474	0.9052
hsa-miR-145	hsa-let-7b	0.048	0.476	0.9048
hsa-miR-24	hsa-miR-155	0.039	0.481	0.9048
hsa-miR-200a	hsa-miR-181b	0.049	0.475	0.904
hsa-miR-106b	hsa-miR-200b	0.04	0.48	0.904
hsa-miR-107	hsa-miR-146a	0.045	0.477	0.9036
hsa-miR-98	hsa-miR-146a	0.045	0.477	0.9036
hsa-miR-183	hsa-miR-26a	0.043	0.478	0.9034
hsa-miR-200a	hsa-miR-203	0.034	0.483	0.9034
hsa-miR-106b	hsa-miR-146a	0.034	0.483	0.9034
hsa-let-7c	hsa-miR-206	0.037	0.481	0.9028
hsa-miR-20b	hsa-miR-16	0.033	0.483	0.9024
hsa-miR-138	hsa-miR-206	0.011	0.495	0.902
hsa-miR-20b	hsa-miR-200c	0.011	0.495	0.902
hsa-miR-218	hsa-miR-21	0.027	0.486	0.9018
hsa-miR-20b	hsa-miR-181a	0.014	0.493	0.9014
hsa-miR-96	hsa-miR-21	0.056	0.469	0.9002
hsa-miR-106b	hsa-miR-221	0.088	0.451	0.8998
hsa-miR-203	hsa-miR-15a	0.037	0.478	0.8974
hsa-miR-200b	hsa-miR-124	0.017	0.489	0.8972
hsa-miR-22	hsa-miR-26a	0.106	0.439	0.8962
hsa-miR-26b	hsa-miR-21	0.025	0.484	0.8962
hsa-miR-141	hsa-miR-29b	0.027	0.482	0.8946
hsa-miR-16-1	hsa-miR-26a	0.095	0.444	0.8942
hsa-miR-214	hsa-miR-181b	0.051	0.468	0.8934
hsa-miR-122	hsa-miR-200b	0.033	0.478	0.8934
hsa-miR-19a	hsa-miR-155	0.04	0.474	0.8932
hsa-miR-214	hsa-miR-223	0.038	0.475	0.893
hsa-miR-98	hsa-miR-206	0.02	0.485	0.893
hsa-miR-203	hsa-miR-16	0.027	0.481	0.8928
hsa-miR-30c	hsa-miR-30b	0.754	0.077	0.8926
hsa-miR-22	hsa-miR-15a	0.07	0.457	0.8926
hsa-miR-132	hsa-miR-98	0.044	0.471	0.8918
hsa-miR-203	hsa-miR-19b	0.042	0.472	0.8916
hsa-miR-17-5p	hsa-miR-15b	0.025	0.481	0.8908
hsa-miR-9	hsa-miR-221	0.05	0.467	0.8906
hsa-miR-19a	hsa-miR-200b	0.053	0.465	0.89
hsa-miR-203	hsa-miR-205	0.013	0.487	0.8896
hsa-miR-192	hsa-miR-214	0.032	0.476	0.8888
hsa-miR-7	hsa-miR-126	0.098	0.439	0.8882
hsa-miR-30c	hsa-miR-145	0.044	0.469	0.8882
hsa-miR-20a	hsa-miR-30	0.038	0.472	0.8876
hsa-miR-150	hsa-miR-20a	0.079	0.449	0.8872
hsa-miR-192	hsa-miR-138	0.068	0.455	0.887
hsa-miR-20b	hsa-miR-198	0.017	0.483	0.8864
hsa-miR-135b	hsa-miR-135a	0.5	0.214	0.8852
hsa-let-7b	hsa-miR-155	0.026	0.477	0.8846
hsa-miR-429	hsa-miR-126	0.071	0.452	0.8846
hsa-miR-195	hsa-miR-15b	0.382	0.279	0.8842
hsa-miR-142-5p	hsa-miR-200c	0.047	0.465	0.884
hsa-miR-148a	hsa-miR-200c	0.022	0.478	0.8824
hsa-miR-372	hsa-miR-20a	0.152	0.405	0.881
hsa-miR-96	hsa-miR-145	0.061	0.455	0.88
hsa-miR-132	hsa-miR-19b	0.041	0.466	0.8798
hsa-miR-29b	hsa-miR-1	0.03	0.472	0.8796
hsa-miR-214	hsa-miR-20a	0.071	0.449	0.8792
hsa-miR-19a	hsa-miR-206	0.035	0.469	0.8792
hsa-miR-126	hsa-miR-15a	0.056	0.456	0.8768
hsa-miR-223	hsa-miR-9	0.052	0.458	0.8764
hsa-miR-150	hsa-miR-221	0.053	0.457	0.8756
hsa-miR-26b	hsa-miR-155	0.044	0.462	0.8756
hsa-miR-26b	hsa-miR-20a	0.044	0.462	0.8756
hsa-miR-29a	hsa-miR-21	0.024	0.473	0.8754
hsa-miR-198	hsa-miR-132	0.032	0.468	0.8744
hsa-miR-142-3p	hsa-miR-17-5p	0.055	0.455	0.874
hsa-miR-24	hsa-miR-16	0.044	0.461	0.8738
hsa-miR-126	hsa-miR-34a	0.078	0.442	0.8736
hsa-miR-132	hsa-miR-29b	0.022	0.473	0.8734
hsa-miR-198	hsa-miR-20a	0.047	0.459	0.8732
hsa-miR-143	hsa-miR-124	0.02	0.474	0.8732
hsa-miR-126	hsa-miR-135a	0.034	0.466	0.8728
hsa-miR-24	hsa-miR-141	0.024	0.471	0.8718
hsa-miR-143	hsa-let-7b	0.058	0.452	0.8716
hsa-miR-16-1	hsa-miR-200c	0.022	0.472	0.8716
hsa-miR-27b	hsa-miR-146a	0.022	0.472	0.8716
hsa-miR-181b	hsa-miR-205	0.038	0.463	0.8714
hsa-miR-429	hsa-miR-181b	0.036	0.464	0.8712
hsa-miR-34a	hsa-miR-200c	0.016	0.475	0.871
hsa-miR-192	hsa-miR-106b	0.037	0.463	0.8704
hsa-miR-429	hsa-miR-9	0.037	0.463	0.8704
hsa-miR-200a	hsa-miR-183	0.018	0.473	0.8694
hsa-miR-34a	hsa-miR-125b	0.079	0.439	0.8692
hsa-miR-222	hsa-let-7b	0.057	0.451	0.8688
hsa-miR-182	hsa-miR-155	0.066	0.446	0.8688
hsa-miR-128a	hsa-miR-146a	0.012	0.476	0.8688
hsa-miR-9	hsa-miR-1	0.029	0.466	0.8678
hsa-miR-142-5p	hsa-miR-142-3p	0.02	0.471	0.8678
hsa-miR-214	hsa-miR-155	0.054	0.452	0.8676
hsa-miR-126	hsa-miR-19a	0.027	0.467	0.8676
hsa-miR-107	hsa-miR-145	0.031	0.464	0.8662
hsa-miR-122	hsa-miR-223	0.121	0.414	0.8662
hsa-miR-20b	hsa-miR-1	0.023	0.468	0.8654
hsa-miR-137	hsa-miR-222	0.01	0.475	0.865
hsa-miR-30b	hsa-miR-222	0.053	0.451	0.8648
hsa-miR-142-3p	hsa-miR-200b	0.056	0.449	0.8642
hsa-miR-15b	hsa-miR-200b	0.045	0.455	0.864
hsa-miR-126	hsa-miR-181a	0.081	0.435	0.864
hsa-miR-214	hsa-miR-1	0.016	0.471	0.8638
hsa-miR-9	hsa-miR-125b	0.067	0.442	0.8626
hsa-miR-17-5p	hsa-miR-29b	0.034	0.46	0.862
hsa-miR-19b	hsa-miR-200c	0.059	0.446	0.8618
hsa-miR-17-5p	hsa-miR-19a	0.077	0.436	0.8618
hsa-miR-16-1	hsa-miR-106b	0.05	0.45	0.86
hsa-miR-29c	hsa-miR-125b	0.05	0.45	0.86
hsa-miR-192	hsa-miR-205	0.032	0.46	0.86
hsa-miR-20b	hsa-miR-19a	0.051	0.449	0.8592
hsa-miR-106b	hsa-miR-155	0.051	0.449	0.8592
hsa-miR-19b	hsa-miR-145	0.029	0.461	0.8588
hsa-miR-98	hsa-miR-143	0.083	0.431	0.8588
hsa-miR-150	hsa-miR-9	0.063	0.442	0.8586
hsa-miR-181b	hsa-miR-15a	0.036	0.457	0.8586
hsa-let-7c	hsa-let-7a	0.266	0.329	0.8582
hsa-miR-183	hsa-miR-155	0.068	0.439	0.8582
hsa-miR-181b	hsa-miR-125b	0.041	0.454	0.8582
hsa-let-7c	hsa-miR-146a	0.03	0.46	0.858
hsa-miR-132	hsa-miR-15b	0.024	0.463	0.8574
hsa-miR-203	hsa-miR-9	0.054	0.446	0.8568
hsa-miR-218	hsa-miR-20a	0.012	0.469	0.8562
hsa-miR-15b	hsa-miR-125b	0.036	0.455	0.855
hsa-miR-142-5p	hsa-miR-26b	0	0.475	0.855
hsa-miR-205	hsa-miR-125b	0.048	0.448	0.8544
hsa-miR-133a	hsa-miR-146a	0.022	0.462	0.8536
hsa-miR-198	hsa-miR-145	0.045	0.449	0.8532
hsa-miR-183	hsa-miR-181b	0.158	0.386	0.8528
hsa-miR-142-3p	hsa-miR-221	0.06	0.44	0.852
hsa-miR-17-5p	hsa-miR-29c	0.029	0.457	0.8516
hsa-miR-133a	hsa-miR-206	0.074	0.432	0.8516
hsa-miR-26b	hsa-miR-132	0.061	0.439	0.8512
hsa-miR-143	hsa-let-7c	0.035	0.453	0.8504
hsa-miR-19b	hsa-miR-125b	0.029	0.456	0.8498
hsa-miR-17-5p	hsa-let-7a	0.092	0.421	0.8498
hsa-miR-195	hsa-miR-206	0.009	0.467	0.8496
hsa-miR-142-5p	hsa-miR-125b	0	0.472	0.8496
hsa-miR-16-1	hsa-miR-16	0.07	0.433	0.8494
hsa-miR-429	hsa-miR-22	0.041	0.449	0.8492
hsa-miR-150	hsa-miR-200c	0.03	0.455	0.849
hsa-miR-183	hsa-miR-203	0.17	0.377	0.8486
hsa-miR-16-1	hsa-miR-1	0.042	0.448	0.8484
hsa-miR-19a	hsa-miR-221	0.065	0.435	0.848
hsa-miR-429	hsa-miR-221	0.025	0.457	0.8476
hsa-miR-223	hsa-miR-16	0.06	0.437	0.8466
hsa-let-7a	hsa-miR-29b	0.067	0.433	0.8464
hsa-miR-372	hsa-miR-132	0.031	0.453	0.8464
hsa-miR-25	hsa-miR-145	0.02	0.459	0.8462
hsa-miR-30	hsa-miR-221	0.027	0.455	0.846
hsa-miR-20b	hsa-miR-181b	0	0.47	0.846
hsa-miR-223	hsa-miR-29b	0.043	0.446	0.8458
hsa-miR-122	hsa-miR-192	0.068	0.432	0.8456
hsa-miR-22	hsa-miR-125b	0.08	0.425	0.845
hsa-miR-195	hsa-miR-155	0.042	0.446	0.8448
hsa-miR-17-5p	hsa-miR-205	0.041	0.446	0.8438
hsa-miR-203	hsa-miR-195	0.041	0.446	0.8438
hsa-miR-148a	hsa-miR-145	0.084	0.422	0.8436
hsa-miR-10a	hsa-miR-132	0.053	0.439	0.8432
hsa-miR-218	hsa-miR-223	0.071	0.429	0.8432
hsa-miR-142-5p	hsa-let-7a	0	0.468	0.8424
hsa-miR-137	hsa-miR-21	0.012	0.461	0.8418
hsa-miR-19b	hsa-miR-16	0.015	0.459	0.8412
hsa-miR-29c	hsa-miR-222	0.074	0.426	0.8408
hsa-miR-429	hsa-miR-155	0.034	0.448	0.8404
hsa-miR-20b	hsa-miR-24	0.034	0.448	0.8404
hsa-miR-223	hsa-miR-19a	0.034	0.448	0.8404
hsa-miR-106b	hsa-miR-125b	0.086	0.419	0.8402
hsa-miR-142-3p	hsa-miR-20a	0.075	0.425	0.84
hsa-miR-20b	hsa-miR-34a	0.035	0.447	0.8396
hsa-miR-192	hsa-let-7a	0.06	0.433	0.8394
hsa-miR-181b	hsa-miR-9	0.031	0.449	0.8392
hsa-miR-98	hsa-miR-222	0.066	0.429	0.8382
hsa-miR-122	hsa-miR-143	0.078	0.422	0.8376
hsa-miR-198	hsa-miR-200b	0.043	0.441	0.8368
hsa-miR-143	hsa-miR-29c	0.079	0.421	0.8368
hsa-miR-192	hsa-miR-223	0.037	0.444	0.8362
hsa-miR-203	hsa-miR-1	0.035	0.445	0.836
hsa-miR-142-3p	hsa-miR-146a	0.051	0.436	0.8358
hsa-miR-10a	hsa-miR-143	0.047	0.438	0.8354
hsa-miR-142-5p	hsa-miR-34a	0	0.464	0.8352
hsa-miR-192	hsa-miR-182	0.063	0.429	0.8352
hsa-miR-214	hsa-miR-16	0.046	0.438	0.8344
hsa-miR-200a	hsa-miR-148a	0.019	0.453	0.8344
hsa-miR-15b	hsa-miR-141	0.082	0.418	0.8344
hsa-miR-20b	hsa-miR-30	0.013	0.456	0.8338
hsa-miR-214	hsa-miR-221	0.038	0.442	0.8336
hsa-miR-96	hsa-miR-222	0.074	0.421	0.8318
hsa-miR-192	hsa-miR-34a	0.054	0.432	0.8316
hsa-miR-20a	hsa-let-7b	0.032	0.444	0.8312
hsa-miR-26b	hsa-miR-26a	0.491	0.189	0.8312
hsa-miR-16-1	hsa-miR-181b	0.068	0.424	0.8312
hsa-miR-192	hsa-miR-24	0.042	0.438	0.8304
hsa-miR-20a	hsa-miR-29c	0.042	0.438	0.8304
hsa-miR-30	hsa-miR-125b	0.045	0.436	0.8298
hsa-miR-30b	hsa-miR-200b	0.041	0.438	0.8294
hsa-miR-126	hsa-miR-181b	0.109	0.4	0.829
hsa-miR-126	hsa-miR-150	0.089	0.411	0.8288
hsa-miR-195	hsa-miR-200b	0.067	0.423	0.8284
hsa-miR-122	hsa-miR-20a	0.036	0.44	0.828
hsa-miR-126	hsa-miR-106b	0.052	0.431	0.8278
hsa-miR-126	hsa-miR-107	0.052	0.431	0.8278
hsa-miR-142-3p	hsa-miR-132	0.017	0.45	0.827
hsa-miR-218	hsa-miR-221	0.049	0.432	0.8266
hsa-miR-181b	hsa-miR-16	0.049	0.432	0.8266
hsa-miR-22	hsa-miR-183	0.054	0.429	0.8262
hsa-miR-26a	hsa-miR-125b	0.07	0.42	0.826
hsa-miR-26a	hsa-miR-9	0.059	0.426	0.8258
hsa-miR-150	hsa-miR-205	0.064	0.423	0.8254
hsa-miR-7	hsa-miR-221	0.051	0.43	0.825
hsa-miR-30b	hsa-miR-155	0.022	0.446	0.8248
hsa-miR-148a	hsa-miR-26a	0.061	0.424	0.8242
hsa-miR-29c	hsa-miR-221	0.051	0.429	0.8232
hsa-miR-203	hsa-miR-223	0.029	0.441	0.8228
hsa-miR-143	hsa-miR-30	0.045	0.432	0.8226
hsa-miR-135a	hsa-miR-132	0.014	0.449	0.8222
hsa-miR-133a	hsa-miR-143	0.053	0.427	0.8216
hsa-miR-16-1	hsa-miR-125b	0.071	0.417	0.8216
hsa-miR-20a	hsa-miR-124	0.006	0.453	0.8214
hsa-miR-122	hsa-miR-221	0.047	0.43	0.821
hsa-miR-142-5p	hsa-miR-372	0.018	0.446	0.8208
hsa-miR-135a	hsa-miR-200c	0.063	0.421	0.8208
hsa-miR-133a	hsa-miR-145	0.063	0.421	0.8208
hsa-miR-106b	hsa-miR-15a	0.043	0.432	0.8206
hsa-miR-26a	hsa-miR-141	0.088	0.407	0.8206
hsa-miR-30b	hsa-miR-221	0.071	0.416	0.8198
hsa-miR-135a	hsa-miR-145	0.042	0.432	0.8196
hsa-miR-16-1	hsa-miR-183	0.058	0.423	0.8194
hsa-miR-195	hsa-miR-146a	0.031	0.438	0.8194
hsa-miR-7	hsa-miR-132	0.038	0.434	0.8192
hsa-miR-126	hsa-miR-24	0.038	0.434	0.8192
hsa-miR-192	hsa-miR-26b	0	0.455	0.819
hsa-miR-20b	hsa-miR-150	0	0.455	0.819
hsa-miR-221	hsa-miR-124	0	0.455	0.819
hsa-miR-183	hsa-miR-214	0.042	0.431	0.8178
hsa-miR-195	hsa-miR-16	0.211	0.337	0.8176
hsa-miR-200a	hsa-miR-150	0.103	0.397	0.8176
hsa-miR-223	hsa-miR-1	0.04	0.432	0.8176
hsa-miR-200a	hsa-miR-223	0.067	0.417	0.8176
hsa-miR-29b	hsa-miR-16	0.038	0.433	0.8174
hsa-miR-150	hsa-miR-16	0.09	0.404	0.8172
hsa-miR-203	hsa-miR-125b	0.054	0.424	0.8172
hsa-miR-26a	hsa-let-7a	0.08	0.409	0.8162
hsa-miR-9	hsa-miR-16	0.047	0.427	0.8156
hsa-miR-373	hsa-miR-206	0.029	0.437	0.8156
hsa-miR-26b	hsa-miR-181b	0.043	0.429	0.8152
hsa-miR-148a	hsa-miR-223	0.016	0.444	0.8152
hsa-miR-30	hsa-miR-15a	0.032	0.435	0.815
hsa-miR-96	hsa-miR-206	0.039	0.431	0.8148
hsa-miR-372	hsa-miR-143	0.058	0.42	0.814
hsa-miR-135a	hsa-miR-223	0.058	0.42	0.814
hsa-let-7c	hsa-miR-21	0.036	0.432	0.8136
hsa-miR-142-5p	hsa-miR-107	0.016	0.443	0.8134
hsa-miR-142-3p	hsa-miR-126	0.085	0.404	0.8122
hsa-miR-142-5p	hsa-miR-214	0.029	0.435	0.812
hsa-miR-30c	hsa-miR-200b	0.043	0.427	0.8116
hsa-miR-142-5p	hsa-miR-205	0.014	0.443	0.8114
hsa-miR-195	hsa-miR-141	0.064	0.415	0.811
hsa-miR-183	hsa-miR-24	0.053	0.421	0.8108
hsa-miR-132	hsa-miR-107	0.044	0.426	0.8108
hsa-miR-27b	hsa-miR-206	0.02	0.439	0.8102
hsa-miR-20a	hsa-miR-30b	0.044	0.425	0.809
hsa-miR-214	hsa-miR-26a	0.085	0.402	0.8086
hsa-miR-25	hsa-miR-143	0.013	0.442	0.8086
hsa-miR-148a	hsa-miR-155	0.047	0.423	0.8084
hsa-miR-96	hsa-miR-200c	0.081	0.404	0.8082
hsa-miR-137	hsa-miR-200b	0.009	0.444	0.8082
hsa-miR-106b	hsa-miR-16	0.043	0.425	0.808
hsa-miR-200c	hsa-let-7b	0.047	0.422	0.8066
hsa-miR-429	hsa-miR-150	0.074	0.407	0.8066
hsa-miR-135a	hsa-miR-17-5p	0.081	0.403	0.8064
hsa-miR-101	hsa-miR-146a	0.021	0.436	0.8058
hsa-miR-29c	hsa-miR-146a	0.021	0.436	0.8058
hsa-miR-143	hsa-miR-23a	0.037	0.427	0.8056
hsa-miR-19b	hsa-miR-15a	0.034	0.428	0.8044
hsa-miR-429	hsa-miR-16-1	0.068	0.409	0.8042
hsa-miR-29c	hsa-miR-29a	0.627	0.098	0.8034
hsa-miR-150	hsa-miR-223	0.121	0.379	0.8032
hsa-miR-135a	hsa-miR-141	0.034	0.427	0.8026
hsa-miR-106b	hsa-miR-205	0.025	0.432	0.8026
hsa-miR-183	hsa-miR-1	0.048	0.419	0.8022
hsa-miR-25	hsa-miR-146a	0.022	0.433	0.8014
hsa-miR-25	hsa-miR-206	0.02	0.434	0.8012
hsa-miR-10a	hsa-miR-21	0.063	0.41	0.801
hsa-miR-203	hsa-miR-182	0.052	0.416	0.8008
hsa-miR-218	hsa-miR-200b	0.023	0.432	0.8006
hsa-miR-10a	hsa-miR-150	0.125	0.375	0.8
hsa-miR-22	hsa-miR-30	0.038	0.423	0.7994
hsa-miR-23a	hsa-miR-21	0.036	0.424	0.7992
hsa-miR-141	hsa-miR-34a	0.027	0.429	0.7992
hsa-miR-16-1	hsa-miR-214	0.043	0.42	0.799
hsa-miR-25	hsa-miR-222	0.09	0.393	0.7974
hsa-miR-106b	hsa-miR-203	0.045	0.418	0.7974
hsa-miR-20b	hsa-miR-29b	0.023	0.43	0.797
hsa-miR-203	hsa-miR-181b	0.129	0.371	0.7968
hsa-miR-133a	hsa-miR-21	0.012	0.436	0.7968
hsa-miR-126	hsa-miR-25	0.017	0.433	0.7964
hsa-miR-17-5p	hsa-miR-198	0.017	0.433	0.7964
hsa-miR-7	hsa-miR-17-5p	0.04	0.42	0.796
hsa-miR-16-1	hsa-miR-10a	0.04	0.42	0.796
hsa-miR-142-3p	hsa-miR-155	0.04	0.42	0.796
hsa-miR-372	hsa-miR-20b	0.173	0.346	0.7958
hsa-miR-200a	hsa-miR-181a	0.029	0.426	0.7958
hsa-miR-182	hsa-miR-200c	0.027	0.427	0.7956
hsa-miR-126	hsa-miR-124	0.007	0.438	0.7954
hsa-miR-183	hsa-miR-182	0.116	0.377	0.7946
hsa-miR-138	hsa-miR-200c	0.022	0.429	0.7942
hsa-let-7a	hsa-miR-34a	0.047	0.415	0.794
hsa-miR-373	hsa-miR-222	0.02	0.43	0.794
hsa-let-7f	hsa-let-7a	0.351	0.246	0.7938
hsa-miR-24	hsa-miR-181b	0.03	0.424	0.7932
hsa-miR-122	hsa-miR-17-5p	0.035	0.421	0.7928
hsa-miR-30d	hsa-miR-206	0.035	0.421	0.7928
hsa-miR-181a	hsa-miR-15b	0.033	0.422	0.7926
hsa-miR-24	hsa-miR-1	0.029	0.424	0.7922
hsa-miR-19a	hsa-miR-145	0.027	0.425	0.792
hsa-miR-429	hsa-miR-183	0	0.44	0.792
hsa-miR-181c	hsa-miR-181a	0.417	0.208	0.7914
hsa-miR-26a	hsa-miR-1	0.011	0.433	0.7904
hsa-miR-205	hsa-let-7a	0.054	0.409	0.7902
hsa-miR-183	hsa-miR-223	0.082	0.393	0.7894
hsa-miR-148a	hsa-miR-205	0.028	0.423	0.7894
hsa-miR-142-3p	hsa-miR-22	0.056	0.407	0.7886
hsa-miR-181b	hsa-let-7a	0.072	0.398	0.7884
hsa-miR-30d	hsa-miR-222	0.027	0.423	0.7884
hsa-miR-205	hsa-miR-16	0.057	0.406	0.7878
hsa-miR-429	hsa-miR-148a	0.021	0.426	0.7878
hsa-miR-106b	hsa-miR-29b	0.055	0.407	0.7876
hsa-miR-223	hsa-miR-30b	0.055	0.407	0.7876
hsa-miR-182	hsa-miR-143	0.085	0.39	0.787
hsa-miR-148a	hsa-miR-181b	0.032	0.419	0.7862
hsa-miR-205	hsa-miR-1	0.032	0.419	0.7862
hsa-miR-198	hsa-miR-143	0.044	0.412	0.7856
hsa-miR-429	hsa-miR-132	0.058	0.404	0.7852
hsa-miR-132	hsa-miR-25	0.029	0.42	0.785
hsa-miR-29c	hsa-miR-155	0.024	0.422	0.7836
hsa-miR-214	hsa-miR-205	0.034	0.416	0.7828
hsa-miR-26b	hsa-miR-203	0.03	0.418	0.7824
hsa-miR-205	hsa-miR-15a	0.062	0.4	0.782
hsa-miR-221	hsa-let-7b	0.065	0.398	0.7814
hsa-miR-128a	hsa-miR-143	0.045	0.409	0.7812
hsa-let-7c	hsa-miR-200b	0.036	0.414	0.7812
hsa-miR-148a	hsa-miR-203	0.053	0.404	0.7802
hsa-miR-182	hsa-miR-16	0.051	0.405	0.78
hsa-miR-24	hsa-let-7a	0.078	0.39	0.78
hsa-let-7a	hsa-miR-124	0.006	0.43	0.78
hsa-let-7c	hsa-let-7b	0.315	0.258	0.7794
hsa-miR-372	hsa-miR-222	0.108	0.373	0.7794
hsa-miR-181a	hsa-miR-1	0.027	0.418	0.7794
hsa-let-7b	hsa-miR-16	0.041	0.41	0.779
hsa-miR-137	hsa-miR-146a	0.032	0.415	0.779
hsa-miR-17-5p	hsa-miR-34a	0.084	0.386	0.7788
hsa-miR-192	hsa-miR-125b	0.064	0.397	0.7786
hsa-let-7c	hsa-miR-145	0.028	0.417	0.7786
hsa-miR-24	hsa-miR-34a	0.071	0.393	0.7784
hsa-miR-107	hsa-miR-222	0.078	0.389	0.7782
hsa-miR-373	hsa-miR-146a	0.054	0.402	0.7776
hsa-miR-373	hsa-miR-21	0.05	0.404	0.7772
hsa-miR-106b	hsa-miR-30	0.023	0.419	0.7772
hsa-miR-17-5p	hsa-miR-26a	0.057	0.4	0.777
hsa-miR-192	hsa-miR-152	0.048	0.405	0.777
hsa-miR-195	hsa-miR-15a	0.246	0.295	0.777
hsa-miR-19a	hsa-miR-141	0.019	0.421	0.7768
hsa-miR-126	hsa-miR-15b	0.042	0.408	0.7764
hsa-miR-126	hsa-miR-148a	0.02	0.42	0.776
hsa-miR-30	hsa-miR-200c	0.027	0.416	0.7758
hsa-miR-20b	hsa-miR-183	0.018	0.421	0.7758
hsa-miR-223	hsa-miR-181b	0.088	0.382	0.7756
hsa-miR-138	hsa-miR-223	0.016	0.422	0.7756
hsa-miR-98	hsa-miR-223	0.104	0.373	0.7754
hsa-miR-195	hsa-miR-200c	0.048	0.404	0.7752
hsa-miR-29b	hsa-miR-15a	0.064	0.395	0.775
hsa-miR-20b	hsa-miR-15b	0.026	0.416	0.7748
hsa-miR-192	hsa-miR-1	0.038	0.409	0.7742
hsa-miR-22	hsa-miR-19b	0.029	0.414	0.7742
hsa-miR-26b	hsa-miR-183	0.048	0.403	0.7734
hsa-miR-138	hsa-miR-181b	0.048	0.403	0.7734
hsa-miR-429	hsa-miR-205	0.264	0.283	0.7734
hsa-miR-126	hsa-miR-30c	0.039	0.408	0.7734
hsa-miR-214	hsa-miR-203	0.039	0.408	0.7734
hsa-miR-107	hsa-miR-19b	0.039	0.408	0.7734
hsa-miR-30	hsa-miR-141	0.019	0.419	0.7732
hsa-miR-9	hsa-miR-15a	0.042	0.406	0.7728
hsa-miR-30c	hsa-miR-155	0.022	0.417	0.7726
hsa-miR-107	hsa-miR-141	0.045	0.404	0.7722
hsa-miR-152	hsa-miR-126	0	0.429	0.7722
hsa-miR-20b	hsa-miR-29c	0	0.429	0.7722
hsa-miR-192	hsa-miR-218	0.024	0.415	0.771
hsa-miR-135a	hsa-miR-200a	0.05	0.4	0.77
hsa-miR-192	hsa-miR-195	0.068	0.39	0.77
hsa-miR-372	hsa-miR-155	0.032	0.41	0.77
hsa-miR-192	hsa-miR-150	0.057	0.396	0.7698
hsa-miR-26b	hsa-miR-222	0.032	0.409	0.7682
hsa-miR-372	hsa-miR-206	0.021	0.415	0.768
hsa-miR-198	hsa-miR-34a	0.035	0.407	0.7676
hsa-miR-16-1	hsa-miR-96	0.015	0.418	0.7674
hsa-miR-16-1	hsa-miR-19b	0.03	0.409	0.7662
hsa-miR-106b	hsa-miR-24	0.046	0.4	0.766
hsa-miR-16-1	hsa-miR-138	0.019	0.415	0.766
hsa-miR-29c	hsa-miR-200b	0.049	0.398	0.7654
hsa-miR-143	hsa-miR-19a	0.022	0.413	0.7654
hsa-miR-17-5p	hsa-miR-195	0.056	0.394	0.7652
hsa-miR-30c	hsa-miR-222	0.045	0.4	0.765
hsa-miR-15b	hsa-miR-200c	0.045	0.4	0.765
hsa-miR-372	hsa-miR-146a	0.036	0.405	0.765
hsa-miR-24	hsa-miR-15a	0.015	0.416	0.7638
hsa-miR-26a	hsa-miR-16	0.036	0.404	0.7632
hsa-miR-152	hsa-miR-143	0	0.424	0.7632
hsa-miR-152	hsa-miR-222	0	0.424	0.7632
hsa-miR-138	hsa-miR-24	0.017	0.414	0.7622
hsa-miR-27a	hsa-miR-27b	0.565	0.109	0.7612
hsa-miR-130b	hsa-miR-20a	0.057	0.391	0.7608
hsa-miR-203	hsa-miR-34a	0.057	0.391	0.7608
hsa-miR-16-1	hsa-miR-34a	0.049	0.395	0.76
hsa-miR-25	hsa-miR-200b	0.04	0.4	0.76
hsa-miR-16-1	hsa-miR-9	0.023	0.409	0.7592
hsa-miR-10a	hsa-miR-206	0.047	0.395	0.758
hsa-miR-106b	hsa-miR-200c	0.02	0.41	0.758
hsa-miR-122	hsa-miR-20b	0.018	0.411	0.7578
hsa-miR-22	hsa-miR-182	0.114	0.357	0.7566
hsa-miR-7	hsa-miR-146a	0.027	0.405	0.756
hsa-miR-30c	hsa-miR-20a	0.027	0.405	0.756
hsa-miR-30d	hsa-miR-200b	0.052	0.391	0.7558
hsa-miR-96	hsa-miR-155	0.043	0.396	0.7558
hsa-miR-16-1	hsa-miR-181a	0.062	0.385	0.755
hsa-miR-200a	hsa-miR-96	0.062	0.385	0.755
hsa-miR-10a	hsa-miR-200b	0.022	0.407	0.7546
hsa-miR-142-5p	hsa-miR-150	0.016	0.41	0.754
hsa-miR-143	hsa-miR-30b	0.064	0.383	0.7534
hsa-miR-101	hsa-miR-206	0.019	0.408	0.7534
hsa-miR-17-5p	hsa-miR-24	0.051	0.39	0.753
hsa-miR-122	hsa-miR-200c	0.033	0.4	0.753
hsa-miR-198	hsa-miR-141	0.024	0.405	0.753
hsa-miR-203	hsa-miR-19a	0.036	0.398	0.7524
hsa-miR-124	hsa-miR-1	0.048	0.391	0.7518
hsa-miR-135a	hsa-miR-221	0.021	0.406	0.7518
hsa-miR-182	hsa-let-7a	0.075	0.376	0.7518
hsa-miR-19a	hsa-miR-125b	0.035	0.398	0.7514
hsa-miR-181b	hsa-miR-96	0.026	0.403	0.7514
hsa-miR-26b	hsa-let-7a	0.114	0.354	0.7512
hsa-miR-142-5p	hsa-miR-96	0.015	0.409	0.7512
hsa-miR-198	hsa-miR-223	0.015	0.409	0.7512
hsa-miR-15b	hsa-miR-222	0.058	0.385	0.751
hsa-miR-429	hsa-miR-214	0.031	0.4	0.751
hsa-miR-22	hsa-miR-150	0.031	0.4	0.751
hsa-miR-192	hsa-miR-135a	0.038	0.396	0.7508
hsa-miR-132	hsa-let-7b	0.02	0.406	0.7508
hsa-miR-96	hsa-miR-141	0.054	0.387	0.7506
hsa-miR-142-5p	hsa-miR-218	0	0.417	0.7506
hsa-miR-27b	hsa-miR-200b	0.03	0.4	0.75
hsa-miR-16-1	hsa-miR-126	0.136	0.341	0.7498
hsa-miR-17-5p	hsa-miR-182	0.053	0.387	0.7496
hsa-miR-148a	hsa-let-7a	0.053	0.387	0.7496
hsa-miR-150	hsa-miR-96	0.053	0.387	0.7496
hsa-miR-372	hsa-miR-106b	0.15	0.333	0.7494
hsa-miR-23a	hsa-miR-20a	0.051	0.388	0.7494
hsa-miR-30	hsa-let-7a	0.04	0.394	0.7492
hsa-miR-181a	hsa-miR-200c	0.029	0.4	0.749
hsa-miR-22	hsa-miR-198	0.034	0.397	0.7486
hsa-miR-218	hsa-miR-107	0.034	0.397	0.7486
hsa-miR-101	hsa-miR-21	0.057	0.384	0.7482
hsa-miR-126	hsa-miR-27a	0.053	0.386	0.7478
hsa-miR-141	hsa-let-7b	0.042	0.392	0.7476
hsa-miR-20a	hsa-miR-29a	0.031	0.398	0.7474
hsa-miR-23a	hsa-miR-206	0.038	0.394	0.7472
hsa-miR-26b	hsa-miR-200c	0.02	0.404	0.7472
hsa-miR-107	hsa-miR-20a	0.043	0.391	0.7468
hsa-miR-25	hsa-miR-125b	0.041	0.392	0.7466
hsa-miR-214	hsa-miR-15a	0.041	0.392	0.7466
hsa-miR-106b	hsa-miR-19b	0.113	0.352	0.7466
hsa-miR-98	hsa-miR-155	0.044	0.39	0.746
hsa-miR-23b	hsa-miR-146a	0.033	0.396	0.7458
hsa-miR-22	hsa-miR-29b	0.047	0.388	0.7454
hsa-miR-22	hsa-miR-34a	0.047	0.388	0.7454
hsa-miR-101	hsa-miR-222	0.052	0.385	0.745
hsa-miR-107	hsa-miR-203	0.014	0.406	0.7448
hsa-miR-23a	hsa-miR-146a	0.021	0.402	0.7446
hsa-miR-24	hsa-miR-30	0.012	0.407	0.7446
hsa-miR-137	hsa-miR-221	0.01	0.408	0.7444
hsa-miR-93	hsa-miR-17-5p	0.036	0.393	0.7434
hsa-miR-26a	hsa-miR-205	0.099	0.358	0.7434
hsa-miR-183	hsa-miR-205	0.014	0.405	0.743
hsa-miR-132	hsa-miR-19a	0.048	0.386	0.7428
hsa-miR-181b	hsa-miR-15b	0.048	0.386	0.7428
hsa-miR-429	hsa-miR-223	0.055	0.382	0.7426
hsa-miR-29a	hsa-miR-221	0.04	0.39	0.742
hsa-miR-192	hsa-miR-93	0.022	0.4	0.742
hsa-miR-142-5p	hsa-miR-10a	0	0.412	0.7416
hsa-miR-142-5p	hsa-miR-181a	0	0.412	0.7416
hsa-miR-26b	hsa-miR-200a	0.016	0.403	0.7414
hsa-miR-372	hsa-miR-221	0.093	0.36	0.741
hsa-miR-107	hsa-miR-181a	0.026	0.397	0.7406
hsa-miR-373	hsa-miR-200b	0.038	0.39	0.74
hsa-miR-30d	hsa-miR-146a	0.038	0.39	0.74
hsa-miR-195	hsa-miR-222	0.072	0.371	0.7398
hsa-miR-198	hsa-miR-203	0.068	0.373	0.7394
hsa-miR-429	hsa-miR-96	0.05	0.383	0.7394
hsa-miR-17-5p	hsa-miR-107	0.03	0.394	0.7392
hsa-miR-320	hsa-miR-21	0.026	0.396	0.7388
hsa-miR-223	hsa-miR-15a	0.107	0.351	0.7388
hsa-miR-29b	hsa-miR-200c	0.033	0.392	0.7386
hsa-miR-182	hsa-miR-181b	0.049	0.383	0.7384
hsa-miR-10a	hsa-miR-155	0.076	0.368	0.7384
hsa-miR-320	hsa-miR-20a	0.047	0.384	0.7382
hsa-miR-142-5p	hsa-miR-24	0.018	0.4	0.738
hsa-miR-192	hsa-miR-25	0.018	0.4	0.738
hsa-miR-143	hsa-miR-373	0	0.41	0.738
hsa-miR-15b	hsa-let-7a	0.052	0.381	0.7378
hsa-miR-17-5p	hsa-miR-96	0.043	0.386	0.7378
hsa-miR-17-5p	hsa-miR-29a	0.043	0.386	0.7378
hsa-miR-132	hsa-miR-195	0.026	0.395	0.737
hsa-miR-192	hsa-miR-19b	0.017	0.4	0.737
hsa-miR-138	hsa-miR-203	0.017	0.4	0.737
hsa-miR-30b	hsa-miR-200c	0.06	0.376	0.7368
hsa-miR-181a	hsa-miR-125b	0.049	0.382	0.7366
hsa-miR-10a	hsa-let-7a	0.04	0.387	0.7366
hsa-miR-150	hsa-miR-182	0.076	0.367	0.7366
hsa-miR-122	hsa-miR-22	0.137	0.333	0.7364
hsa-miR-182	hsa-miR-125b	0.047	0.383	0.7364
hsa-miR-30d	hsa-miR-145	0.035	0.389	0.7352
hsa-miR-142-3p	hsa-miR-141	0.051	0.38	0.735
hsa-miR-126	hsa-miR-96	0.015	0.4	0.735
hsa-miR-198	hsa-miR-1	0.029	0.392	0.7346
hsa-miR-26a	hsa-miR-221	0.05	0.38	0.734
hsa-miR-192	hsa-miR-16	0.041	0.385	0.734
hsa-miR-214	hsa-miR-96	0.023	0.395	0.734
hsa-miR-20b	hsa-miR-25	0.048	0.381	0.7338
hsa-miR-16-1	hsa-miR-218	0.021	0.396	0.7338
hsa-miR-214	hsa-miR-150	0.064	0.372	0.7336
hsa-let-7g	hsa-let-7a	0.386	0.193	0.7334
hsa-miR-223	hsa-miR-205	0.078	0.364	0.7332
hsa-miR-143	hsa-miR-29a	0.078	0.364	0.7332
hsa-miR-198	hsa-miR-205	0.013	0.4	0.733
hsa-miR-93	hsa-miR-195	0.029	0.391	0.7328
hsa-miR-25	hsa-miR-21	0.045	0.382	0.7326
hsa-miR-429	hsa-miR-203	0	0.407	0.7326
hsa-miR-132	hsa-miR-148a	0.07	0.368	0.7324
hsa-miR-320	hsa-miR-200b	0.032	0.389	0.7322
hsa-miR-27a	hsa-miR-146a	0.011	0.4	0.731
hsa-miR-24	hsa-miR-200c	0.011	0.4	0.731
hsa-miR-200a	hsa-miR-19b	0	0.406	0.7308
hsa-miR-126	hsa-miR-198	0.059	0.373	0.7304
hsa-miR-181b	hsa-miR-34a	0.021	0.394	0.7302
hsa-let-7c	hsa-miR-200c	0.046	0.38	0.73
hsa-miR-122	hsa-miR-24	0.054	0.375	0.729
hsa-miR-106b	hsa-miR-200a	0.032	0.387	0.7286
hsa-miR-34a	hsa-miR-15a	0.064	0.369	0.7282
hsa-miR-183	hsa-let-7a	0.08	0.36	0.728
hsa-miR-182	hsa-miR-26a	0.071	0.365	0.728
hsa-miR-9	hsa-miR-29b	0.042	0.381	0.7278
hsa-miR-142-3p	hsa-miR-223	0.067	0.367	0.7276
hsa-miR-143	hsa-miR-30c	0.067	0.367	0.7276
hsa-miR-142-3p	hsa-miR-25	0.049	0.377	0.7276
hsa-let-7b	hsa-miR-1	0.029	0.388	0.7274
hsa-miR-19a	hsa-miR-200c	0.063	0.369	0.7272
hsa-miR-142-5p	hsa-let-7b	0	0.404	0.7272
hsa-miR-181b	hsa-miR-29b	0.043	0.38	0.727
hsa-miR-223	hsa-miR-34a	0.079	0.36	0.727
hsa-miR-32	hsa-miR-206	0.01	0.398	0.7264
hsa-miR-122	hsa-miR-141	0.024	0.39	0.726
hsa-miR-429	hsa-miR-10a	0.022	0.391	0.7258
hsa-miR-7	hsa-miR-145	0.05	0.375	0.725
hsa-miR-32	hsa-miR-20a	0.042	0.379	0.7242
hsa-miR-126	hsa-miR-128a	0.04	0.38	0.724
hsa-miR-10a	hsa-miR-145	0.047	0.376	0.7238
hsa-miR-16-1	hsa-miR-182	0.088	0.353	0.7234
hsa-miR-183	hsa-miR-16	0.039	0.38	0.723
hsa-miR-200c	hsa-miR-124	0.011	0.395	0.722
hsa-miR-192	hsa-miR-19a	0.059	0.368	0.7214
hsa-miR-181a	hsa-miR-9	0.039	0.379	0.7212
hsa-miR-26a	hsa-miR-29b	0.03	0.384	0.7212
hsa-miR-138	hsa-miR-155	0.033	0.382	0.7206
hsa-miR-7	hsa-miR-143	0.069	0.362	0.7206
hsa-miR-26b	hsa-miR-141	0.045	0.375	0.72
hsa-miR-222	hsa-miR-29a	0.052	0.371	0.7198
hsa-miR-132	hsa-miR-24	0.016	0.391	0.7198
hsa-miR-223	hsa-miR-30c	0.057	0.368	0.7194
hsa-miR-223	hsa-miR-15b	0.048	0.373	0.7194
hsa-miR-30c	hsa-miR-221	0.064	0.364	0.7192
hsa-miR-126	hsa-miR-320	0.019	0.389	0.7192
hsa-miR-138	hsa-miR-200a	0.019	0.389	0.7192
hsa-miR-214	hsa-miR-9	0.019	0.389	0.7192
hsa-miR-192	hsa-miR-15a	0.058	0.367	0.7186
hsa-miR-203	hsa-miR-96	0.027	0.384	0.7182
hsa-let-7f	hsa-miR-146a	0.039	0.377	0.7176
hsa-miR-7	hsa-miR-206	0.037	0.378	0.7174
hsa-miR-429	hsa-miR-125b	0.037	0.378	0.7174
hsa-miR-19b	hsa-miR-1	0.022	0.386	0.7168
hsa-miR-135a	hsa-miR-20a	0.056	0.367	0.7166
hsa-miR-200a	hsa-miR-15a	0.038	0.377	0.7166
hsa-miR-122	hsa-miR-200a	0.038	0.377	0.7166
hsa-miR-205	hsa-miR-29b	0.029	0.382	0.7166
hsa-miR-218	hsa-miR-181b	0.034	0.379	0.7162
hsa-miR-29c	hsa-miR-206	0.05	0.37	0.716
hsa-miR-122	hsa-miR-181b	0.048	0.371	0.7158
hsa-miR-372	hsa-miR-203	0.048	0.371	0.7158
hsa-miR-106b	hsa-miR-1	0.028	0.382	0.7156
hsa-miR-26b	hsa-miR-200b	0.01	0.392	0.7156
hsa-miR-98	hsa-miR-145	0.053	0.368	0.7154
hsa-miR-133a	hsa-miR-222	0.032	0.379	0.7142
hsa-miR-137	hsa-miR-141	0.032	0.379	0.7142
hsa-miR-203	hsa-miR-15b	0.012	0.39	0.714
hsa-miR-137	hsa-miR-143	0.012	0.39	0.714
hsa-miR-29b	hsa-miR-34a	0.035	0.377	0.7136
hsa-miR-7	hsa-miR-21	0.065	0.36	0.713
hsa-miR-30b	hsa-miR-16	0.038	0.375	0.713
hsa-miR-16-1	hsa-miR-25	0.016	0.387	0.7126
hsa-miR-218	hsa-miR-198	0.019	0.385	0.712
hsa-miR-126	hsa-miR-29b	0.051	0.367	0.7116
hsa-miR-429	hsa-miR-107	0.036	0.375	0.711
hsa-miR-30d	hsa-miR-221	0.036	0.375	0.711
hsa-miR-15a	hsa-miR-124	0.023	0.382	0.7106
hsa-miR-142-3p	hsa-miR-24	0.055	0.364	0.7102
hsa-miR-24	hsa-miR-25	0.046	0.369	0.7102
hsa-miR-23a	hsa-miR-125b	0.069	0.356	0.7098
hsa-miR-106b	hsa-miR-34a	0.043	0.37	0.709
hsa-miR-137	hsa-miR-20a	0.041	0.371	0.7088
hsa-miR-181b	hsa-miR-30b	0.032	0.376	0.7088
hsa-miR-103	hsa-miR-107	0.435	0.152	0.7086
hsa-miR-30b	hsa-miR-1	0.03	0.377	0.7086
hsa-miR-126	hsa-miR-137	0.015	0.385	0.708
hsa-let-7e	hsa-let-7a	0.373	0.186	0.7078
hsa-miR-182	hsa-miR-141	0.02	0.382	0.7076
hsa-miR-373	hsa-miR-221	0.02	0.382	0.7076
hsa-miR-30d	hsa-miR-155	0.011	0.387	0.7076
hsa-miR-150	hsa-miR-125b	0.063	0.358	0.7074
hsa-miR-16-1	hsa-miR-15b	0.027	0.378	0.7074
hsa-miR-372	hsa-miR-200b	0.021	0.381	0.7068
hsa-miR-142-5p	hsa-miR-135a	0.017	0.383	0.7064
hsa-miR-142-3p	hsa-miR-125b	0.071	0.353	0.7064
hsa-miR-200a	hsa-miR-34a	0.062	0.358	0.7064
hsa-miR-29c	hsa-miR-145	0.051	0.364	0.7062
hsa-miR-148a	hsa-miR-9	0.058	0.36	0.706
hsa-miR-106b	hsa-miR-195	0.066	0.355	0.705
hsa-let-7f	hsa-miR-143	0.048	0.365	0.705
hsa-miR-214	hsa-miR-182	0.044	0.367	0.7046
hsa-miR-142-5p	hsa-miR-9	0.035	0.372	0.7046
hsa-miR-107	hsa-miR-221	0.042	0.368	0.7044
hsa-miR-98	hsa-miR-221	0.065	0.355	0.704
hsa-miR-192	hsa-miR-96	0.052	0.362	0.7036
hsa-miR-150	hsa-miR-1	0.052	0.362	0.7036
hsa-miR-20b	hsa-miR-148a	0.037	0.37	0.703
hsa-miR-138	hsa-miR-141	0.037	0.37	0.703
hsa-miR-106b	hsa-miR-223	0.028	0.375	0.703
hsa-miR-106b	hsa-let-7a	0.06	0.357	0.7026
hsa-miR-182	hsa-miR-205	0.068	0.352	0.7016
hsa-miR-135b	hsa-miR-146a	0.012	0.383	0.7014
hsa-miR-27a	hsa-miR-206	0.01	0.384	0.7012
hsa-miR-23b	hsa-miR-23a	0.566	0.075	0.701
hsa-miR-143	hsa-miR-27b	0.013	0.382	0.7006
hsa-miR-142-5p	hsa-miR-16	0.011	0.383	0.7004
hsa-miR-135a	hsa-miR-203	0.045	0.364	0.7002
hsa-miR-30	hsa-miR-206	0.045	0.364	0.7002
hsa-miR-17-5p	hsa-miR-30	0.025	0.375	0.7
hsa-miR-122	hsa-miR-205	0.057	0.357	0.6996
hsa-miR-205	hsa-miR-9	0.048	0.362	0.6996
hsa-miR-183	hsa-miR-150	0.1	0.333	0.6994
hsa-miR-30	hsa-miR-1	0.037	0.368	0.6994
hsa-miR-34a	hsa-miR-1	0.035	0.369	0.6992
hsa-miR-101	hsa-miR-20a	0.042	0.365	0.699
hsa-miR-198	hsa-miR-200c	0.022	0.376	0.6988
hsa-miR-181a	hsa-miR-15a	0.056	0.357	0.6986
hsa-miR-17-5p	hsa-miR-214	0.041	0.365	0.698
hsa-miR-320	hsa-miR-143	0.014	0.38	0.698
hsa-miR-20a	hsa-miR-30d	0.037	0.367	0.6976
hsa-miR-181a	hsa-let-7a	0.056	0.356	0.6968
hsa-miR-152	hsa-miR-148a	0.405	0.162	0.6966
hsa-miR-372	hsa-miR-200c	0.09	0.337	0.6966
hsa-miR-26a	hsa-miR-15a	0.063	0.352	0.6966
hsa-miR-23b	hsa-miR-206	0.03	0.37	0.696
hsa-miR-200a	hsa-miR-19a	0.026	0.372	0.6956
hsa-miR-200a	hsa-miR-1	0.024	0.373	0.6954
hsa-miR-142-5p	hsa-miR-183	0.038	0.365	0.695
hsa-miR-142-5p	hsa-miR-98	0.016	0.377	0.6946
hsa-miR-122	hsa-miR-132	0.016	0.377	0.6946
hsa-miR-132	hsa-miR-29c	0.014	0.378	0.6944
hsa-miR-137	hsa-miR-206	0.019	0.375	0.694
hsa-miR-16-1	hsa-miR-29b	0.049	0.358	0.6934
hsa-miR-183	hsa-miR-15a	0.038	0.364	0.6932
hsa-miR-19b	hsa-miR-205	0.011	0.379	0.6932
hsa-miR-183	hsa-miR-125b	0.045	0.36	0.693
hsa-miR-22	hsa-miR-148a	0.018	0.375	0.693
hsa-miR-138	hsa-miR-183	0.018	0.375	0.693
hsa-miR-30c	hsa-miR-30d	0.453	0.133	0.6924
hsa-miR-7	hsa-miR-20a	0.053	0.355	0.692
hsa-miR-138	hsa-let-7a	0.053	0.355	0.692
hsa-miR-150	hsa-miR-26a	0.053	0.355	0.692
hsa-miR-107	hsa-miR-9	0.031	0.367	0.6916
hsa-miR-126	hsa-miR-30b	0.038	0.363	0.6914
hsa-miR-23a	hsa-miR-222	0.02	0.373	0.6914
hsa-let-7f	hsa-let-7g	0.486	0.114	0.6912
hsa-miR-22	hsa-miR-106b	0.081	0.339	0.6912
hsa-miR-22	hsa-miR-98	0.063	0.349	0.6912
hsa-miR-429	hsa-miR-135a	0.036	0.364	0.6912
hsa-miR-10a	hsa-miR-17-5p	0.036	0.364	0.6912
hsa-miR-142-5p	hsa-let-7c	0	0.384	0.6912
hsa-miR-27b	hsa-miR-222	0.021	0.372	0.6906
hsa-miR-142-3p	hsa-miR-182	0.056	0.352	0.6896
hsa-miR-122	hsa-miR-183	0.056	0.352	0.6896
hsa-miR-200a	hsa-miR-16	0.045	0.358	0.6894
hsa-let-7c	hsa-miR-141	0.03	0.366	0.6888
hsa-miR-22	hsa-miR-19a	0.051	0.354	0.6882
hsa-miR-183	hsa-miR-34a	0.06	0.349	0.6882
hsa-miR-181b	hsa-miR-195	0.013	0.375	0.688
hsa-miR-22	hsa-miR-9	0.011	0.376	0.6878
hsa-miR-26a	hsa-miR-30	0.011	0.376	0.6878
hsa-miR-150	hsa-miR-15a	0.074	0.341	0.6878
hsa-miR-96	hsa-let-7a	0.033	0.363	0.6864
hsa-miR-137	hsa-miR-200c	0.029	0.365	0.686
hsa-miR-182	hsa-miR-15a	0.054	0.351	0.6858
hsa-let-7c	hsa-miR-155	0.054	0.351	0.6858
hsa-miR-17-5p	hsa-miR-30c	0.036	0.361	0.6858
hsa-miR-223	hsa-miR-182	0.133	0.307	0.6856
hsa-miR-192	hsa-miR-29c	0.034	0.362	0.6856
hsa-miR-198	hsa-miR-9	0.044	0.356	0.6848
hsa-miR-9	hsa-let-7b	0.056	0.349	0.6842
hsa-miR-203	hsa-miR-29b	0.011	0.374	0.6842
hsa-miR-19b	hsa-miR-15b	0.011	0.374	0.6842
hsa-miR-152	hsa-miR-21	0.034	0.361	0.6838
hsa-let-7i	hsa-let-7g	0.583	0.056	0.6838
hsa-miR-214	hsa-miR-30	0.021	0.368	0.6834
hsa-miR-30c	hsa-miR-200c	0.062	0.345	0.683
hsa-miR-107	hsa-let-7a	0.035	0.36	0.683
hsa-miR-205	hsa-miR-181a	0.035	0.36	0.683
hsa-miR-26b	hsa-miR-148a	0.033	0.361	0.6828
hsa-miR-152	hsa-miR-20a	0.024	0.366	0.6828
hsa-miR-26b	hsa-miR-150	0.074	0.338	0.6824
hsa-miR-122	hsa-miR-155	0.047	0.353	0.6824
hsa-miR-135a	hsa-miR-155	0.044	0.354	0.6812
hsa-miR-150	hsa-miR-19b	0.026	0.364	0.6812
hsa-miR-142-3p	hsa-miR-16	0.04	0.356	0.6808
hsa-miR-143	hsa-miR-30d	0.022	0.366	0.6808
hsa-miR-195	hsa-miR-30	0.022	0.366	0.6808
hsa-miR-22	hsa-miR-214	0.056	0.347	0.6806
hsa-miR-22	hsa-miR-29c	0.029	0.362	0.6806
hsa-miR-22	hsa-miR-138	0.018	0.368	0.6804
hsa-miR-30b	hsa-miR-125b	0.07	0.339	0.6802
hsa-miR-23b	hsa-miR-21	0.025	0.364	0.6802
hsa-miR-132	hsa-miR-124	0.021	0.366	0.6798
hsa-miR-142-3p	hsa-miR-203	0.091	0.327	0.6796
hsa-miR-218	hsa-miR-200a	0.042	0.354	0.6792
hsa-miR-200a	hsa-miR-320	0.036	0.357	0.6786
hsa-miR-142-5p	hsa-miR-122	0	0.377	0.6786
hsa-miR-93	hsa-miR-16-1	0	0.377	0.6786
hsa-miR-135b	hsa-miR-132	0	0.377	0.6786
hsa-miR-143	hsa-miR-101	0.025	0.363	0.6784
hsa-miR-135a	hsa-miR-26a	0.039	0.355	0.678
hsa-miR-27b	hsa-miR-221	0.021	0.365	0.678
hsa-miR-320	hsa-miR-26a	0.028	0.361	0.6778
hsa-miR-126	hsa-miR-373	0.031	0.359	0.6772
hsa-miR-16-1	hsa-miR-150	0.086	0.328	0.6764
hsa-miR-16-1	hsa-miR-148a	0.019	0.365	0.676
hsa-miR-198	hsa-let-7a	0.038	0.354	0.6752
hsa-miR-132	hsa-let-7c	0.038	0.354	0.6752
hsa-miR-20b	hsa-miR-182	0.027	0.36	0.675
hsa-miR-128a	hsa-miR-222	0	0.375	0.675
hsa-miR-107	hsa-miR-223	0.057	0.343	0.6744
hsa-miR-101	hsa-miR-155	0.037	0.354	0.6742
hsa-miR-30c	hsa-miR-125b	0.053	0.345	0.674
hsa-miR-25	hsa-miR-16	0.026	0.36	0.674
hsa-miR-19a	hsa-miR-16	0.024	0.361	0.6738
hsa-miR-26b	hsa-miR-214	0.065	0.338	0.6734
hsa-miR-218	hsa-miR-203	0.018	0.364	0.6732
hsa-miR-223	hsa-miR-30d	0	0.374	0.6732
hsa-miR-195	hsa-miR-221	0.06	0.34	0.672
hsa-miR-218	hsa-miR-155	0.02	0.362	0.6716
hsa-miR-107	hsa-miR-181b	0.072	0.333	0.6714
hsa-miR-135b	hsa-miR-126	0	0.373	0.6714
hsa-miR-93	hsa-miR-126	0	0.373	0.6714
hsa-miR-429	hsa-miR-181a	0.032	0.355	0.671
hsa-miR-200a	hsa-let-7b	0.032	0.355	0.671
hsa-miR-142-5p	hsa-miR-15b	0.014	0.365	0.671
hsa-miR-152	hsa-miR-17-5p	0.037	0.352	0.6706
hsa-miR-198	hsa-miR-16	0.027	0.357	0.6696
hsa-miR-133b	hsa-miR-133a	0.628	0.023	0.6694
hsa-miR-20b	hsa-miR-26a	0.043	0.348	0.6694
hsa-miR-200a	hsa-miR-29b	0.012	0.365	0.669
hsa-miR-106b	hsa-miR-19a	0.098	0.317	0.6686
hsa-miR-126	hsa-miR-26a	0.031	0.354	0.6682
hsa-miR-138	hsa-miR-16	0.022	0.359	0.6682
hsa-miR-192	hsa-miR-30b	0.013	0.364	0.6682
hsa-miR-122	hsa-miR-1	0.036	0.351	0.6678
hsa-miR-142-5p	hsa-miR-106b	0	0.371	0.6678
hsa-miR-181b	hsa-miR-30d	0.034	0.352	0.6676
hsa-miR-135a	hsa-miR-26b	0.059	0.338	0.6674
hsa-miR-203	hsa-let-7b	0.03	0.354	0.6672
hsa-miR-26a	hsa-miR-34a	0.03	0.354	0.6672
hsa-miR-107	hsa-miR-155	0.044	0.346	0.6668
hsa-miR-198	hsa-miR-183	0.035	0.351	0.6668
hsa-miR-142-3p	hsa-miR-106b	0.067	0.333	0.6664
hsa-miR-22	hsa-miR-25	0.047	0.344	0.6662
hsa-miR-26b	hsa-miR-16	0.043	0.346	0.6658
hsa-miR-192	hsa-miR-181a	0.016	0.361	0.6658
hsa-miR-192	hsa-miR-30	0.014	0.362	0.6656
hsa-miR-214	hsa-miR-125b	0.048	0.343	0.6654
hsa-miR-30	hsa-miR-34a	0.048	0.343	0.6654
hsa-miR-30b	hsa-miR-141	0.055	0.339	0.6652
hsa-miR-29a	hsa-miR-145	0.04	0.347	0.6646
hsa-miR-137	hsa-miR-145	0.029	0.353	0.6644
hsa-miR-142-3p	hsa-miR-200c	0.011	0.363	0.6644
hsa-miR-148a	hsa-miR-34a	0.036	0.349	0.6642
hsa-miR-125b	hsa-miR-124	0.023	0.356	0.6638
hsa-miR-32	hsa-miR-21	0.037	0.348	0.6634
hsa-miR-122	hsa-let-7a	0.096	0.315	0.663
hsa-miR-17-5p	hsa-miR-320	0.033	0.35	0.663
hsa-miR-30d	hsa-miR-1	0.015	0.36	0.663
hsa-miR-26a	hsa-miR-181a	0.049	0.341	0.6628
hsa-miR-32	hsa-miR-222	0.031	0.351	0.6628
hsa-miR-16-1	hsa-miR-26b	0.051	0.339	0.6612
hsa-miR-203	hsa-miR-181a	0.013	0.36	0.661
hsa-miR-182	hsa-miR-1	0.054	0.337	0.6606
hsa-miR-20b	hsa-let-7b	0.01	0.361	0.6598
hsa-miR-107	hsa-miR-15a	0.082	0.321	0.6598
hsa-miR-223	hsa-let-7b	0.029	0.35	0.659
hsa-miR-218	hsa-miR-141	0.026	0.351	0.6578
hsa-miR-181b	hsa-miR-19b	0.026	0.351	0.6578
hsa-let-7c	hsa-miR-222	0.069	0.327	0.6576
hsa-miR-135a	hsa-miR-150	0.058	0.333	0.6574
hsa-miR-22	hsa-miR-181a	0.058	0.333	0.6574
hsa-miR-19b	hsa-miR-34a	0.02	0.354	0.6572
hsa-miR-128a	hsa-miR-20a	0.036	0.345	0.657
hsa-miR-20b	hsa-miR-218	0	0.365	0.657
hsa-miR-126	hsa-miR-101	0.066	0.328	0.6564
hsa-miR-135a	hsa-miR-183	0.066	0.328	0.6564
hsa-miR-122	hsa-miR-125b	0.057	0.333	0.6564
hsa-miR-29a	hsa-miR-125b	0.039	0.343	0.6564
hsa-miR-138	hsa-miR-181a	0.029	0.348	0.6554
hsa-miR-183	hsa-miR-19b	0.029	0.348	0.6554
hsa-miR-192	hsa-miR-30c	0.014	0.356	0.6548
hsa-miR-320	hsa-miR-141	0.048	0.337	0.6546
hsa-miR-135a	hsa-miR-181a	0.039	0.342	0.6546
hsa-miR-125b	hsa-let-7b	0.064	0.328	0.6544
hsa-miR-214	hsa-let-7b	0.027	0.348	0.6534
hsa-miR-126	hsa-miR-26b	0.053	0.333	0.6524
hsa-miR-126	hsa-miR-27b	0.053	0.333	0.6524
hsa-let-7a	hsa-miR-29c	0.033	0.344	0.6522
hsa-miR-135a	hsa-miR-22	0.015	0.354	0.6522
hsa-miR-93	hsa-miR-125b	0.011	0.356	0.6518
hsa-miR-372	hsa-miR-223	0	0.362	0.6516
hsa-miR-25	hsa-miR-29b	0.032	0.344	0.6512
hsa-miR-152	hsa-miR-145	0.023	0.349	0.6512
hsa-let-7c	hsa-miR-9	0.057	0.33	0.651
hsa-miR-182	hsa-miR-34a	0.039	0.34	0.651
hsa-miR-30	hsa-miR-29b	0.028	0.346	0.6508
hsa-miR-98	hsa-miR-200b	0.051	0.333	0.6504
hsa-miR-101	hsa-miR-145	0.051	0.333	0.6504
hsa-miR-22	hsa-let-7b	0.031	0.344	0.6502
hsa-miR-30c	hsa-miR-1	0.031	0.344	0.6502
hsa-miR-152	hsa-miR-146a	0.013	0.354	0.6502
hsa-miR-22	hsa-miR-15b	0.013	0.354	0.6502
hsa-miR-135a	hsa-miR-214	0.065	0.325	0.65
hsa-miR-138	hsa-miR-1	0.018	0.351	0.6498
hsa-miR-133a	hsa-miR-200b	0.019	0.35	0.649
hsa-miR-373	hsa-miR-145	0.019	0.35	0.649
hsa-miR-429	hsa-miR-34a	0.026	0.346	0.6488
hsa-miR-142-5p	hsa-miR-15a	0.008	0.356	0.6488
hsa-miR-98	hsa-miR-141	0.069	0.322	0.6486
hsa-miR-10a	hsa-miR-200c	0.022	0.348	0.6484
hsa-miR-320	hsa-miR-222	0.034	0.341	0.6478
hsa-miR-135a	hsa-let-7a	0.048	0.333	0.6474
hsa-miR-218	hsa-miR-181a	0.048	0.333	0.6474
hsa-miR-135a	hsa-miR-125b	0.01	0.354	0.6472
hsa-miR-98	hsa-miR-1	0.017	0.35	0.647
hsa-miR-101	hsa-miR-200b	0.029	0.343	0.6464
hsa-miR-198	hsa-miR-138	0.036	0.339	0.6462
hsa-miR-130b	hsa-miR-206	0.021	0.347	0.6456
hsa-miR-320	hsa-miR-146a	0.024	0.345	0.645
hsa-miR-142-5p	hsa-miR-138	0	0.358	0.6444
hsa-miR-198	hsa-miR-24	0.034	0.339	0.6442
hsa-miR-10a	hsa-let-7c	0.088	0.309	0.6442
hsa-miR-146a	hsa-miR-29a	0.032	0.34	0.644
hsa-miR-148a	hsa-miR-19b	0.062	0.323	0.6434
hsa-miR-122	hsa-miR-203	0.052	0.328	0.6424
hsa-miR-200a	hsa-miR-98	0.032	0.339	0.6422
hsa-miR-200a	hsa-miR-25	0.032	0.339	0.6422
hsa-miR-148a	hsa-miR-107	0.032	0.339	0.6422
hsa-miR-23a	hsa-miR-200b	0.037	0.336	0.6418
hsa-miR-10a	hsa-miR-200a	0.019	0.346	0.6418
hsa-miR-152	hsa-miR-206	0.035	0.337	0.6416
hsa-miR-106b	hsa-miR-29c	0.026	0.342	0.6416
hsa-miR-7	hsa-miR-20b	0.042	0.333	0.6414
hsa-miR-29c	hsa-miR-34a	0.042	0.333	0.6414
hsa-miR-142-5p	hsa-miR-19b	0.015	0.348	0.6414
hsa-miR-128a	hsa-miR-200b	0.022	0.344	0.6412
hsa-miR-98	hsa-let-7c	0.308	0.185	0.641
hsa-miR-152	hsa-miR-221	0	0.356	0.6408
hsa-let-7f	hsa-miR-200b	0.034	0.337	0.6406
hsa-miR-203	hsa-miR-30b	0.034	0.337	0.6406
hsa-miR-181b	hsa-miR-30c	0.034	0.337	0.6406
hsa-miR-122	hsa-miR-19b	0.014	0.348	0.6404
hsa-miR-203	hsa-miR-25	0.014	0.348	0.6404
hsa-miR-22	hsa-miR-107	0.031	0.338	0.6394
hsa-miR-22	hsa-miR-30b	0.047	0.329	0.6392
hsa-miR-152	hsa-miR-181b	0	0.355	0.639
hsa-miR-10a	hsa-miR-148a	0.039	0.333	0.6384
hsa-miR-10a	hsa-miR-222	0.075	0.313	0.6384
hsa-miR-203	hsa-miR-30	0.024	0.341	0.6378
hsa-miR-148a	hsa-miR-181a	0.029	0.338	0.6374
hsa-miR-320	hsa-miR-132	0	0.354	0.6372
hsa-miR-107	hsa-miR-15b	0.192	0.247	0.6366
hsa-miR-142-3p	hsa-miR-1	0.048	0.327	0.6366
hsa-miR-142-3p	hsa-miR-183	0.037	0.333	0.6364
hsa-miR-148a	hsa-miR-183	0.037	0.333	0.6364
hsa-miR-429	hsa-let-7a	0.028	0.338	0.6364
hsa-miR-183	hsa-miR-195	0.028	0.338	0.6364
hsa-miR-138	hsa-miR-30	0.013	0.346	0.6358
hsa-miR-106b	hsa-miR-25	0.156	0.266	0.6348
hsa-miR-30d	hsa-miR-125b	0.035	0.333	0.6344
hsa-miR-182	hsa-miR-24	0.026	0.338	0.6344
hsa-miR-17-5p	hsa-miR-30b	0.034	0.333	0.6334
hsa-miR-150	hsa-miR-19a	0.034	0.333	0.6334
hsa-miR-16-1	hsa-miR-135a	0.033	0.333	0.6324
hsa-miR-23a	hsa-miR-145	0.049	0.324	0.6322
hsa-miR-25	hsa-miR-30	0.011	0.345	0.632
hsa-miR-30c	hsa-miR-16	0.034	0.332	0.6316
hsa-miR-195	hsa-miR-1	0.016	0.342	0.6316
hsa-miR-93	hsa-miR-222	0.061	0.317	0.6316
hsa-miR-203	hsa-miR-30d	0.061	0.317	0.6316
hsa-miR-181b	hsa-miR-124	0.007	0.347	0.6316
hsa-miR-142-3p	hsa-miR-15a	0.055	0.32	0.631
hsa-miR-17-5p	hsa-miR-218	0.019	0.34	0.631
hsa-miR-372	hsa-miR-22	0.051	0.322	0.6306
hsa-miR-142-3p	hsa-miR-9	0.011	0.344	0.6302
hsa-miR-320	hsa-miR-145	0.011	0.344	0.6302
hsa-miR-29c	hsa-miR-1	0.027	0.335	0.63
hsa-miR-130b	hsa-miR-143	0.014	0.342	0.6296
hsa-miR-16-1	hsa-miR-142-3p	0.104	0.292	0.6296
hsa-miR-181a	hsa-miR-29b	0.03	0.333	0.6294
hsa-miR-10a	hsa-miR-20a	0.037	0.329	0.6292
hsa-miR-128a	hsa-miR-145	0.022	0.337	0.6286
hsa-miR-223	hsa-miR-124	0.013	0.342	0.6286
hsa-miR-93	hsa-miR-22	0.018	0.339	0.6282
hsa-miR-181a	hsa-miR-34a	0.052	0.32	0.628
hsa-miR-122	hsa-miR-16	0.034	0.33	0.628
hsa-miR-30d	hsa-miR-30b	0.507	0.067	0.6276
hsa-miR-133a	hsa-miR-20a	0.021	0.337	0.6276
hsa-miR-203	hsa-miR-29c	0.028	0.333	0.6274
hsa-miR-24	hsa-miR-181a	0.028	0.333	0.6274
hsa-miR-30d	hsa-miR-200c	0.053	0.319	0.6272
hsa-miR-218	hsa-miR-150	0.017	0.339	0.6272
hsa-miR-96	hsa-miR-16	0.042	0.325	0.627
hsa-miR-27a	hsa-miR-200b	0.02	0.337	0.6266
hsa-miR-142-5p	hsa-miR-195	0	0.348	0.6264
hsa-miR-203	hsa-miR-27b	0	0.348	0.6264
hsa-miR-29c	hsa-miR-141	0.032	0.33	0.626
hsa-miR-19b	hsa-miR-9	0.019	0.337	0.6256
hsa-miR-25	hsa-miR-181b	0.042	0.324	0.6252
hsa-let-7b	hsa-miR-15a	0.029	0.331	0.6248
hsa-miR-20b	hsa-miR-128a	0.036	0.327	0.6246
hsa-miR-20b	hsa-miR-138	0.036	0.327	0.6246
hsa-miR-192	hsa-miR-9	0.025	0.333	0.6244
hsa-miR-23b	hsa-miR-143	0.039	0.325	0.624
hsa-miR-372	hsa-miR-15a	0.037	0.326	0.6238
hsa-miR-198	hsa-miR-125b	0.044	0.322	0.6236
hsa-miR-183	hsa-miR-107	0.015	0.338	0.6234
hsa-miR-148a	hsa-miR-96	0.015	0.338	0.6234
hsa-miR-25	hsa-miR-221	0.076	0.304	0.6232
hsa-miR-19b	hsa-let-7a	0.056	0.315	0.623
hsa-miR-107	hsa-miR-205	0.038	0.325	0.623
hsa-miR-23b	hsa-miR-200b	0.029	0.33	0.623
hsa-miR-429	hsa-miR-320	0	0.346	0.6228
hsa-miR-218	hsa-miR-183	0	0.346	0.6228
hsa-miR-24	hsa-miR-29c	0.014	0.338	0.6224
hsa-miR-372	hsa-miR-93	0.113	0.283	0.6224
hsa-miR-22	hsa-miR-195	0.057	0.314	0.6222
hsa-miR-107	hsa-miR-98	0.057	0.314	0.6222
hsa-miR-203	hsa-miR-101	0.057	0.314	0.6222
hsa-let-7a	hsa-miR-30b	0.057	0.314	0.6222
hsa-miR-29a	hsa-miR-206	0.039	0.324	0.6222
hsa-miR-29a	hsa-miR-200b	0.028	0.33	0.622
hsa-miR-25	hsa-let-7a	0.035	0.326	0.6218
hsa-miR-20b	hsa-miR-107	0.031	0.328	0.6214
hsa-miR-152	hsa-miR-200b	0.022	0.333	0.6214
hsa-miR-132	hsa-miR-23a	0.013	0.338	0.6214
hsa-miR-429	hsa-miR-16	0.029	0.329	0.6212
hsa-let-7d	hsa-miR-98	0.396	0.125	0.621
hsa-miR-142-5p	hsa-miR-198	0	0.345	0.621
hsa-miR-20b	hsa-miR-32	0.03	0.328	0.6204
hsa-miR-10a	hsa-miR-218	0.021	0.333	0.6204
hsa-miR-26b	hsa-miR-9	0.064	0.309	0.6202
hsa-miR-195	hsa-miR-125b	0.08	0.3	0.62
hsa-miR-96	hsa-miR-221	0.02	0.333	0.6194
hsa-miR-32	hsa-miR-141	0	0.344	0.6192
hsa-miR-142-5p	hsa-miR-29b	0.012	0.337	0.6186
hsa-miR-218	hsa-miR-125b	0.012	0.337	0.6186
hsa-miR-32	hsa-miR-200b	0.019	0.333	0.6184
hsa-miR-27a	hsa-miR-222	0.011	0.337	0.6176
hsa-miR-218	hsa-miR-205	0.045	0.318	0.6174
hsa-miR-429	hsa-miR-106b	0.018	0.333	0.6174
hsa-miR-429	hsa-miR-25	0.018	0.333	0.6174
hsa-miR-22	hsa-miR-128a	0.018	0.333	0.6174
hsa-miR-17-5p	hsa-miR-101	0.043	0.319	0.6172
hsa-miR-192	hsa-miR-198	0.043	0.319	0.6172
hsa-miR-24	hsa-miR-29b	0.023	0.33	0.617
hsa-miR-372	hsa-miR-17-5p	0.068	0.305	0.617
hsa-let-7i	hsa-miR-98	0.426	0.106	0.6168
hsa-miR-98	hsa-miR-16	0.026	0.328	0.6164
hsa-let-7b	hsa-miR-124	0.017	0.333	0.6164
hsa-miR-23a	hsa-miR-155	0.042	0.319	0.6162
hsa-miR-29a	hsa-miR-155	0.024	0.329	0.6162
hsa-miR-218	hsa-miR-9	0.024	0.329	0.6162
hsa-miR-372	hsa-miR-145	0.056	0.311	0.6158
hsa-miR-122	hsa-miR-135a	0.016	0.333	0.6154
hsa-miR-16-1	hsa-miR-124	0.007	0.338	0.6154
hsa-miR-20a	hsa-let-7c	0.039	0.32	0.615
hsa-miR-27b	hsa-miR-21	0.012	0.335	0.615
hsa-miR-22	hsa-miR-30d	0.037	0.321	0.6148
hsa-miR-203	hsa-miR-137	0.056	0.31	0.614
hsa-miR-22	hsa-let-7c	0.054	0.311	0.6138
hsa-miR-142-5p	hsa-miR-27b	0.034	0.322	0.6136
hsa-miR-372	hsa-miR-125b	0.032	0.323	0.6134
hsa-miR-195	hsa-let-7a	0.032	0.323	0.6134
hsa-miR-29b	hsa-let-7b	0.032	0.323	0.6134
hsa-miR-138	hsa-miR-19b	0.014	0.333	0.6134
hsa-miR-192	hsa-miR-30d	0.014	0.333	0.6134
hsa-miR-142-3p	hsa-miR-205	0.014	0.333	0.6134
hsa-miR-32	hsa-miR-155	0.024	0.327	0.6126
hsa-miR-106b	hsa-miR-198	0.031	0.323	0.6124
hsa-miR-198	hsa-miR-181b	0.031	0.323	0.6124
hsa-miR-142-3p	hsa-miR-181a	0.029	0.324	0.6122
hsa-miR-98	hsa-miR-203	0.029	0.324	0.6122
hsa-miR-29c	hsa-miR-9	0.029	0.324	0.6122
hsa-miR-142-5p	hsa-let-7f	0	0.34	0.612
hsa-miR-23b	hsa-miR-145	0.03	0.323	0.6114
hsa-miR-30b	hsa-miR-124	0.012	0.333	0.6114
hsa-miR-128a	hsa-miR-21	0.026	0.325	0.611
hsa-miR-25	hsa-miR-19b	0.026	0.325	0.611
hsa-miR-20b	hsa-miR-30b	0.011	0.333	0.6104
hsa-miR-16-1	hsa-miR-27a	0	0.339	0.6102
hsa-miR-192	hsa-miR-29a	0.052	0.31	0.61
hsa-miR-132	hsa-miR-30b	0.057	0.307	0.6096
hsa-miR-30d	hsa-miR-16	0.024	0.325	0.609
hsa-miR-19b	hsa-miR-26a	0.024	0.325	0.609
hsa-miR-93	hsa-miR-143	0	0.338	0.6084
hsa-miR-20b	hsa-miR-29a	0	0.338	0.6084
hsa-let-7e	hsa-miR-98	0.32	0.16	0.608
hsa-miR-223	hsa-miR-23b	0.041	0.315	0.608
hsa-miR-19a	hsa-miR-15a	0.039	0.316	0.6078
hsa-miR-15b	hsa-miR-9	0.046	0.312	0.6076
hsa-miR-7	hsa-miR-200b	0.035	0.318	0.6074
hsa-miR-372	hsa-miR-141	0.035	0.318	0.6074
hsa-miR-183	hsa-miR-30b	0.035	0.318	0.6074
hsa-miR-203	hsa-miR-30c	0.035	0.318	0.6074
hsa-miR-135a	hsa-miR-218	0.017	0.328	0.6074
hsa-miR-107	hsa-miR-1	0.017	0.328	0.6074
hsa-miR-10a	hsa-miR-125b	0.071	0.298	0.6074
hsa-miR-135a	hsa-miR-9	0.031	0.32	0.607
hsa-miR-98	hsa-miR-29b	0.067	0.3	0.607
hsa-miR-7	hsa-miR-223	0.074	0.296	0.6068
hsa-miR-10a	hsa-miR-22	0.018	0.327	0.6066
hsa-miR-16-1	hsa-miR-27b	0.016	0.328	0.6064
hsa-miR-9	hsa-miR-34a	0.051	0.308	0.6054
hsa-miR-23b	hsa-miR-155	0.024	0.323	0.6054
hsa-miR-143	hsa-miR-27a	0.013	0.329	0.6052
hsa-miR-22	hsa-miR-218	0.039	0.314	0.6042
hsa-miR-150	hsa-let-7b	0.039	0.314	0.6042
hsa-miR-96	hsa-miR-9	0.039	0.314	0.6042
hsa-miR-148a	hsa-miR-125b	0.046	0.31	0.604
hsa-miR-15b	hsa-miR-221	0.037	0.315	0.604
hsa-miR-15b	hsa-miR-30	0.01	0.33	0.604
hsa-miR-9	hsa-miR-124	0.017	0.326	0.6038
hsa-miR-138	hsa-miR-132	0.033	0.317	0.6036
hsa-miR-29c	hsa-miR-16	0.031	0.318	0.6034
hsa-miR-223	hsa-let-7c	0.063	0.3	0.603
hsa-miR-122	hsa-miR-107	0.032	0.317	0.6026
hsa-miR-126	hsa-miR-23a	0.03	0.318	0.6024
hsa-miR-181a	hsa-miR-124	0.026	0.32	0.602
hsa-miR-142-3p	hsa-miR-29b	0.024	0.321	0.6018
hsa-miR-20a	hsa-miR-373	0.02	0.323	0.6014
hsa-miR-26b	hsa-miR-1	0.011	0.328	0.6014
hsa-miR-148a	hsa-miR-1	0.018	0.324	0.6012
hsa-miR-122	hsa-miR-182	0.086	0.286	0.6008
hsa-miR-26b	hsa-miR-125b	0.064	0.298	0.6004
hsa-miR-101	hsa-miR-221	0.062	0.299	0.6002
hsa-miR-20b	hsa-miR-96	0.044	0.309	0.6002
hsa-miR-106b	hsa-miR-181b	0.042	0.31	0.6
hsa-miR-138	hsa-miR-205	0.042	0.31	0.6
hsa-miR-320	hsa-miR-206	0.033	0.315	0.6
hsa-miR-373	hsa-miR-200c	0.029	0.317	0.5996
hsa-miR-142-5p	hsa-miR-1	0	0.333	0.5994
hsa-miR-135b	hsa-miR-222	0	0.333	0.5994
hsa-miR-192	hsa-miR-15b	0	0.333	0.5994
hsa-miR-429	hsa-miR-19b	0	0.333	0.5994
hsa-miR-22	hsa-miR-124	0.007	0.329	0.5992
hsa-miR-101	hsa-miR-125b	0.01	0.327	0.5986
hsa-miR-106b	hsa-miR-26a	0.053	0.303	0.5984
hsa-miR-24	hsa-miR-9	0.044	0.308	0.5984
hsa-miR-27a	hsa-miR-20a	0.044	0.308	0.5984
hsa-miR-372	hsa-miR-181b	0.015	0.324	0.5982
hsa-miR-142-3p	hsa-miR-19b	0.015	0.324	0.5982
hsa-miR-142-3p	hsa-miR-34a	0.049	0.305	0.598
hsa-miR-142-3p	hsa-miR-27b	0.016	0.323	0.5974
hsa-miR-98	hsa-miR-9	0.041	0.309	0.5972
hsa-miR-218	hsa-let-7a	0.014	0.324	0.5972
hsa-miR-200a	hsa-miR-182	0.014	0.324	0.5972
hsa-miR-135a	hsa-miR-1	0.028	0.316	0.5968
hsa-miR-122	hsa-miR-10a	0.019	0.321	0.5968
hsa-miR-16-1	hsa-miR-128a	0.019	0.321	0.5968
hsa-miR-20b	hsa-miR-98	0.015	0.323	0.5964
hsa-miR-218	hsa-miR-132	0.018	0.321	0.5958
hsa-miR-7	hsa-miR-200a	0.021	0.319	0.5952
hsa-miR-320	hsa-miR-200c	0.021	0.319	0.5952
hsa-miR-214	hsa-miR-34a	0.019	0.32	0.595
hsa-miR-192	hsa-miR-29b	0.026	0.316	0.5948
hsa-miR-106b	hsa-miR-183	0.031	0.313	0.5944
hsa-miR-205	hsa-miR-34a	0.029	0.314	0.5942
hsa-miR-22	hsa-miR-29a	0.029	0.314	0.5942
hsa-miR-132	hsa-miR-101	0.027	0.315	0.594
hsa-miR-133a	hsa-miR-223	0.027	0.315	0.594
hsa-miR-96	hsa-miR-15a	0.027	0.315	0.594
hsa-miR-10a	hsa-miR-16	0.034	0.311	0.5938
hsa-miR-30b	hsa-miR-15a	0.05	0.302	0.5936
hsa-miR-98	hsa-miR-20a	0.032	0.312	0.5936
hsa-miR-182	hsa-miR-30b	0.059	0.297	0.5936
hsa-miR-16-1	hsa-miR-107	0.033	0.311	0.5928
hsa-miR-148a	hsa-miR-16	0.022	0.317	0.5926
hsa-let-7g	hsa-miR-98	0.362	0.128	0.5924
hsa-miR-93	hsa-miR-142-3p	0.038	0.308	0.5924
hsa-miR-198	hsa-miR-200a	0.036	0.309	0.5922
hsa-miR-150	hsa-miR-181a	0.081	0.284	0.5922
hsa-miR-93	hsa-miR-203	0.034	0.31	0.592
hsa-miR-25	hsa-miR-19a	0.034	0.31	0.592
hsa-miR-122	hsa-miR-218	0.041	0.306	0.5918
hsa-miR-192	hsa-miR-372	0.041	0.306	0.5918
hsa-miR-15b	hsa-miR-34a	0.019	0.318	0.5914
hsa-miR-19a	hsa-miR-1	0.026	0.314	0.5912
hsa-miR-141	hsa-miR-124	0.006	0.325	0.591
hsa-miR-7	hsa-miR-155	0.049	0.301	0.5908
hsa-miR-122	hsa-miR-26a	0.092	0.277	0.5906
hsa-miR-133a	hsa-miR-200c	0.02	0.317	0.5906
hsa-miR-93	hsa-miR-19b	0.045	0.303	0.5904
hsa-miR-25	hsa-miR-141	0.045	0.303	0.5904
hsa-miR-34a	hsa-miR-124	0.018	0.318	0.5904
hsa-miR-24	hsa-miR-15b	0.052	0.299	0.5902
hsa-miR-126	hsa-let-7c	0.043	0.304	0.5902
hsa-miR-22	hsa-miR-96	0.043	0.304	0.5902
hsa-miR-27a	hsa-miR-21	0.025	0.314	0.5902
hsa-miR-126	hsa-miR-23b	0.05	0.3	0.59
hsa-miR-10a	hsa-miR-181b	0.05	0.3	0.59
hsa-miR-138	hsa-miR-15a	0.03	0.311	0.5898
hsa-miR-205	hsa-miR-30	0.021	0.316	0.5898
hsa-miR-106b	hsa-let-7b	0.019	0.317	0.5896
hsa-miR-96	hsa-miR-125b	0.019	0.317	0.5896
hsa-miR-98	hsa-let-7b	0.233	0.198	0.5894
hsa-let-7f	hsa-let-7i	0.447	0.079	0.5892
hsa-let-7c	hsa-miR-221	0.078	0.284	0.5892
hsa-miR-132	hsa-miR-29a	0.013	0.32	0.589
hsa-miR-27b	hsa-miR-125b	0.02	0.316	0.5888
hsa-miR-142-3p	hsa-miR-138	0	0.327	0.5886
hsa-miR-217	hsa-miR-126	0	0.327	0.5886
hsa-miR-133a	hsa-miR-155	0.025	0.313	0.5884
hsa-miR-142-3p	hsa-miR-200a	0.059	0.294	0.5882
hsa-miR-218	hsa-miR-200c	0.023	0.314	0.5882
hsa-miR-106b	hsa-miR-29a	0.026	0.312	0.5876
hsa-miR-93	hsa-miR-132	0.017	0.317	0.5876
hsa-miR-133a	hsa-miR-221	0.031	0.309	0.5872
hsa-miR-138	hsa-miR-182	0.027	0.311	0.5868
hsa-miR-93	hsa-miR-24	0.018	0.316	0.5868
hsa-miR-106b	hsa-miR-23a	0.066	0.289	0.5862
hsa-miR-96	hsa-miR-26a	0.037	0.305	0.586
hsa-miR-132	hsa-miR-23b	0.028	0.31	0.586
hsa-miR-24	hsa-miR-19b	0.028	0.31	0.586
hsa-miR-27a	hsa-miR-221	0.01	0.32	0.586
hsa-miR-29c	hsa-miR-15a	0.035	0.306	0.5858
hsa-miR-10a	hsa-miR-141	0.038	0.304	0.5852
hsa-let-7g	hsa-miR-146a	0.038	0.304	0.5852
hsa-miR-152	hsa-miR-200a	0.02	0.314	0.5852
hsa-miR-128a	hsa-miR-206	0.011	0.319	0.5852
hsa-miR-23b	hsa-miR-20a	0.021	0.313	0.5844
hsa-miR-27b	hsa-miR-20a	0.022	0.312	0.5836
hsa-miR-135b	hsa-miR-143	0	0.324	0.5832
hsa-miR-30d	hsa-miR-15a	0.025	0.31	0.583
hsa-let-7c	hsa-miR-125b	0.057	0.292	0.5826
hsa-miR-137	hsa-miR-155	0.03	0.307	0.5826
hsa-miR-135a	hsa-miR-16	0.021	0.312	0.5826
hsa-miR-218	hsa-miR-1	0.012	0.317	0.5826
hsa-miR-19b	hsa-miR-195	0.024	0.31	0.582
hsa-let-7f	hsa-miR-98	0.348	0.13	0.582
hsa-miR-107	hsa-miR-125b	0.031	0.306	0.5818
hsa-miR-30d	hsa-miR-141	0.038	0.302	0.5816
hsa-miR-138	hsa-miR-150	0	0.323	0.5814
hsa-miR-24	hsa-miR-124	0.007	0.319	0.5812
hsa-miR-217	hsa-miR-206	0.023	0.31	0.581
hsa-miR-214	hsa-miR-181a	0.023	0.31	0.581
hsa-miR-142-3p	hsa-let-7a	0.053	0.293	0.5804
hsa-miR-372	hsa-miR-16	0.044	0.298	0.5804
hsa-miR-10a	hsa-miR-221	0.06	0.289	0.5802
hsa-miR-27b	hsa-miR-29b	0.033	0.304	0.5802
hsa-miR-200a	hsa-miR-107	0.049	0.295	0.58
hsa-let-7i	hsa-let-7a	0.344	0.131	0.5798
hsa-miR-200a	hsa-miR-15b	0.027	0.307	0.5796
hsa-miR-26b	hsa-miR-221	0.043	0.298	0.5794
hsa-miR-106b	hsa-miR-138	0.016	0.313	0.5794
hsa-miR-218	hsa-miR-137	0.016	0.313	0.5794
hsa-miR-218	hsa-miR-19b	0.016	0.313	0.5794
hsa-miR-200a	hsa-miR-133a	0.016	0.313	0.5794
hsa-miR-27b	hsa-miR-145	0.01	0.316	0.5788
hsa-miR-98	hsa-miR-205	0.038	0.3	0.578
hsa-miR-20b	hsa-miR-9	0.011	0.315	0.578
hsa-miR-142-5p	hsa-miR-30b	0	0.321	0.5778
hsa-miR-96	hsa-miR-19b	0	0.321	0.5778
hsa-miR-142-3p	hsa-miR-19a	0.039	0.299	0.5772
hsa-miR-128a	hsa-let-7a	0.039	0.299	0.5772
hsa-miR-98	hsa-miR-181a	0.039	0.299	0.5772
hsa-miR-23b	hsa-miR-222	0.021	0.309	0.5772
hsa-miR-181a	hsa-miR-195	0.012	0.314	0.5772
hsa-miR-96	hsa-miR-205	0.073	0.28	0.577
hsa-miR-218	hsa-miR-16	0.017	0.311	0.5768
hsa-miR-122	hsa-miR-142-3p	0.058	0.288	0.5764
hsa-miR-223	hsa-miR-195	0.013	0.313	0.5764
hsa-miR-148a	hsa-miR-214	0.074	0.279	0.5762
hsa-miR-133a	hsa-miR-203	0.029	0.304	0.5762
hsa-miR-30	hsa-miR-9	0.018	0.31	0.576
hsa-miR-126	hsa-miR-98	0.07	0.281	0.5758
hsa-miR-152	hsa-miR-223	0.016	0.311	0.5758
hsa-miR-142-5p	hsa-miR-148a	0.061	0.286	0.5758
hsa-miR-16-1	hsa-miR-30	0.041	0.297	0.5756
hsa-miR-128a	hsa-miR-223	0.032	0.302	0.5756
hsa-miR-152	hsa-miR-181a	0.03	0.303	0.5754
hsa-let-7g	hsa-let-7c	0.271	0.169	0.5752
hsa-miR-132	hsa-miR-32	0.042	0.296	0.5748
hsa-miR-27a	hsa-miR-145	0.031	0.302	0.5746
hsa-miR-126	hsa-miR-30d	0.013	0.312	0.5746
hsa-miR-218	hsa-miR-30c	0.013	0.312	0.5746
hsa-miR-148a	hsa-miR-30	0.013	0.312	0.5746
hsa-miR-200a	hsa-miR-137	0	0.319	0.5742
hsa-miR-107	hsa-miR-29b	0.032	0.301	0.5738
hsa-miR-138	hsa-miR-125b	0.057	0.287	0.5736
hsa-miR-23a	hsa-miR-221	0.019	0.308	0.5734
hsa-miR-137	hsa-miR-16	0.026	0.304	0.5732
hsa-miR-217	hsa-miR-181b	0.033	0.3	0.573
hsa-miR-122	hsa-miR-29b	0.036	0.298	0.5724
hsa-miR-198	hsa-miR-27b	0	0.318	0.5724
hsa-miR-203	hsa-miR-124	0.014	0.31	0.572
hsa-miR-98	hsa-miR-181b	0.057	0.286	0.5718
hsa-miR-320	hsa-let-7a	0.064	0.282	0.5716
hsa-miR-181b	hsa-miR-101	0.026	0.303	0.5714
hsa-miR-218	hsa-miR-214	0.015	0.309	0.5712
hsa-miR-17-5p	hsa-miR-32	0.06	0.284	0.5712
hsa-miR-130a	hsa-miR-21	0.013	0.31	0.571
hsa-miR-150	hsa-miR-124	0.007	0.313	0.5704
hsa-miR-192	hsa-miR-107	0.037	0.296	0.5698
hsa-miR-142-5p	hsa-miR-29c	0.015	0.308	0.5694
hsa-miR-181c	hsa-miR-181b	0.216	0.196	0.5688
hsa-miR-133a	hsa-miR-181b	0.027	0.301	0.5688
hsa-miR-223	hsa-miR-137	0	0.316	0.5688
hsa-miR-93	hsa-miR-198	0	0.316	0.5688
hsa-miR-148a	hsa-miR-15a	0.023	0.303	0.5684
hsa-miR-126	hsa-miR-29c	0.066	0.279	0.5682
hsa-miR-106b	hsa-miR-9	0.01	0.31	0.568
hsa-miR-29b	hsa-miR-124	0.024	0.302	0.5676
hsa-miR-25	hsa-miR-29c	0.04	0.293	0.5674
hsa-miR-181b	hsa-miR-29c	0.04	0.293	0.5674
hsa-miR-25	hsa-miR-155	0.038	0.294	0.5672
hsa-miR-7	hsa-miR-192	0.081	0.27	0.567
hsa-miR-142-3p	hsa-miR-27a	0.016	0.306	0.5668
hsa-miR-130b	hsa-miR-130a	0.347	0.122	0.5666
hsa-miR-7	hsa-miR-218	0.023	0.302	0.5666
hsa-miR-223	hsa-miR-30	0.023	0.302	0.5666
hsa-miR-372	hsa-miR-126	0.057	0.283	0.5664
hsa-miR-302d	hsa-miR-372	0.298	0.149	0.5662
hsa-miR-20b	hsa-miR-130b	0.069	0.276	0.5658
hsa-let-7f	hsa-miR-21	0.013	0.307	0.5656
hsa-miR-372	hsa-miR-205	0.054	0.284	0.5652
hsa-miR-223	hsa-miR-29c	0.054	0.284	0.5652
hsa-miR-16-1	hsa-miR-152	0	0.314	0.5652
hsa-miR-25	hsa-miR-200c	0	0.314	0.5652
hsa-miR-183	hsa-miR-181a	0.043	0.29	0.565
hsa-miR-182	hsa-miR-181a	0.034	0.295	0.565
hsa-miR-218	hsa-miR-30b	0.025	0.3	0.565
hsa-miR-183	hsa-miR-19a	0.025	0.3	0.565
hsa-miR-183	hsa-miR-124	0.007	0.31	0.565
hsa-miR-27a	hsa-miR-181b	0.014	0.306	0.5648
hsa-miR-98	hsa-miR-15a	0.028	0.298	0.5644
hsa-miR-192	hsa-let-7b	0.035	0.294	0.5642
hsa-miR-128a	hsa-miR-30	0.026	0.299	0.5642
hsa-miR-96	hsa-miR-34a	0.031	0.296	0.5638
hsa-miR-17-5p	hsa-miR-23a	0.056	0.282	0.5636
hsa-miR-26b	hsa-miR-182	0.063	0.278	0.5634
hsa-let-7f	hsa-let-7e	0.421	0.079	0.5632
hsa-miR-182	hsa-miR-29b	0.039	0.291	0.5628
hsa-miR-135b	hsa-miR-20a	0.012	0.306	0.5628
hsa-miR-135b	hsa-miR-155	0.013	0.305	0.562
hsa-miR-26b	hsa-miR-205	0.038	0.291	0.5618
hsa-miR-218	hsa-miR-98	0.034	0.293	0.5614
hsa-miR-198	hsa-miR-107	0.015	0.303	0.5604
hsa-miR-22	hsa-miR-30c	0.049	0.284	0.5602
hsa-miR-106b	hsa-miR-182	0.049	0.284	0.5602
hsa-miR-19b	hsa-miR-181a	0.049	0.284	0.5602
hsa-miR-96	hsa-miR-1	0.022	0.299	0.5602
hsa-miR-130b	hsa-miR-145	0.011	0.305	0.56
hsa-miR-107	hsa-miR-34a	0.011	0.305	0.56
hsa-miR-135b	hsa-miR-145	0	0.311	0.5598
hsa-miR-128a	hsa-miR-221	0	0.311	0.5598
hsa-miR-130a	hsa-miR-20a	0.034	0.292	0.5596
hsa-miR-135b	hsa-miR-223	0.016	0.302	0.5596
hsa-miR-16-1	hsa-let-7b	0.044	0.286	0.5588
hsa-let-7c	hsa-miR-1	0.026	0.296	0.5588
hsa-miR-30c	hsa-miR-124	0.024	0.297	0.5586
hsa-miR-200a	hsa-miR-24	0	0.31	0.558
hsa-miR-17-5p	hsa-miR-26b	0.031	0.292	0.5566
hsa-miR-93	hsa-miR-141	0.038	0.288	0.5564
hsa-miR-205	hsa-miR-195	0.011	0.303	0.5564
hsa-miR-23a	hsa-miR-16	0.036	0.289	0.5562
hsa-miR-122	hsa-miR-148a	0	0.309	0.5562
hsa-miR-148a	hsa-miR-29c	0	0.309	0.5562
hsa-miR-223	hsa-miR-23a	0	0.309	0.5562
hsa-miR-26a	hsa-miR-30b	0.041	0.286	0.5558
hsa-miR-138	hsa-miR-34a	0.012	0.302	0.5556
hsa-miR-181b	hsa-let-7b	0.019	0.298	0.5554
hsa-miR-217	hsa-miR-222	0.076	0.266	0.5548
hsa-miR-198	hsa-miR-15a	0.022	0.296	0.5548
hsa-miR-135a	hsa-miR-19a	0.047	0.282	0.5546
hsa-miR-32	hsa-miR-145	0.02	0.297	0.5546
hsa-miR-135b	hsa-miR-17-5p	0.018	0.298	0.5544
hsa-miR-142-3p	hsa-miR-181b	0.032	0.29	0.554
hsa-miR-320	hsa-miR-155	0.032	0.29	0.554
hsa-miR-214	hsa-miR-15b	0.032	0.29	0.554
hsa-miR-182	hsa-miR-19b	0.023	0.295	0.554
hsa-miR-218	hsa-miR-182	0.014	0.3	0.554
hsa-miR-137	hsa-miR-1	0.005	0.305	0.554
[truncated: 2,853 more rows]
