# Supplementary material for: Dissection of Protein Interactomics Highlights MicroRNA Synergy
Source: PLoS One. 2013 May 14;8(5):e63342. doi: 10.1371/journal.pone.0063342 (PMC3653946; doi:10.1371/journal.pone.0063342)
Supplement: Table S15 — Results of synergy score calculation in human lung. (XLSX) [file pone.0063342.s025.xlsx]

## Sheet: Sheet1
Table S15. Results of synergy score calculation in human lung.
miRNA i	miRNA j	TSS	PIS	synergy score
hsa-miR-206	hsa-miR-21	0.073	1.179	2.1952
hsa-miR-21	hsa-miR-155	0.201	1.091	2.1648
hsa-miR-200b	hsa-miR-21	0.081	1.127	2.1096
hsa-miR-222	hsa-miR-21	0.145	1.063	2.0584
hsa-miR-145	hsa-miR-21	0.15	1.006	1.9608
hsa-miR-206	hsa-miR-200b	0.078	1.034	1.9392
hsa-miR-143	hsa-miR-21	0.139	0.993	1.9264
hsa-miR-21	hsa-miR-16	0.115	1.004	1.9222
hsa-miR-221	hsa-miR-21	0.152	0.982	1.9196
hsa-miR-222	hsa-miR-206	0.091	0.991	1.8748
hsa-miR-143	hsa-miR-222	0.111	0.967	1.8516
hsa-miR-146a	hsa-miR-21	0.102	0.97	1.848
hsa-miR-143	hsa-miR-206	0.089	0.95	1.799
hsa-miR-132	hsa-miR-143	0.072	0.957	1.7946
hsa-miR-145	hsa-miR-206	0.083	0.95	1.793
hsa-miR-200c	hsa-miR-21	0.044	0.95	1.754
hsa-miR-222	hsa-miR-200b	0.095	0.914	1.7402
hsa-miR-429	hsa-miR-200a	0.643	0.607	1.7356
hsa-miR-21	hsa-miR-1	0.081	0.919	1.7352
hsa-miR-132	hsa-miR-222	0.037	0.938	1.7254
hsa-miR-222	hsa-miR-146a	0.098	0.902	1.7216
hsa-miR-20a	hsa-miR-21	0.135	0.877	1.7136
hsa-miR-200b	hsa-miR-155	0.065	0.908	1.6994
hsa-miR-132	hsa-miR-21	0.054	0.905	1.683
hsa-miR-15a	hsa-miR-21	0.089	0.883	1.6784
hsa-miR-146a	hsa-miR-155	0.129	0.86	1.677
hsa-miR-206	hsa-miR-155	0.086	0.881	1.6718
hsa-miR-143	hsa-miR-146a	0.074	0.874	1.6472
hsa-miR-132	hsa-miR-206	0.044	0.889	1.6442
hsa-miR-132	hsa-miR-146a	0.075	0.863	1.6284
hsa-miR-146a	hsa-miR-206	0.08	0.858	1.6244
hsa-miR-146a	hsa-miR-200b	0.093	0.85	1.623
hsa-miR-132	hsa-miR-223	0.069	0.862	1.6206
hsa-miR-206	hsa-miR-221	0.067	0.858	1.6114
hsa-miR-145	hsa-miR-155	0.104	0.835	1.607
hsa-miR-222	hsa-miR-125b	0.062	0.858	1.6064
hsa-miR-223	hsa-miR-146a	0.084	0.843	1.6014
hsa-miR-200a	hsa-miR-200b	0.323	0.708	1.5974
hsa-miR-125b	hsa-miR-21	0.079	0.843	1.5964
hsa-miR-141	hsa-miR-200b	0.222	0.756	1.5828
hsa-miR-222	hsa-miR-155	0.117	0.813	1.5804
hsa-miR-20a	hsa-miR-200b	0.054	0.848	1.5804
hsa-miR-143	hsa-miR-155	0.097	0.818	1.5694
hsa-let-7a	hsa-miR-21	0.099	0.809	1.5552
hsa-miR-141	hsa-miR-21	0.054	0.833	1.5534
hsa-miR-143	hsa-miR-221	0.113	0.794	1.5422
hsa-miR-20a	hsa-miR-222	0.087	0.808	1.5414
hsa-miR-143	hsa-miR-200b	0.071	0.816	1.5398
hsa-miR-206	hsa-miR-200c	0.05	0.826	1.5368
hsa-miR-223	hsa-miR-222	0.128	0.769	1.5122
hsa-miR-221	hsa-miR-200b	0.07	0.8	1.51
hsa-miR-155	hsa-miR-16	0.086	0.79	1.508
hsa-miR-146a	hsa-miR-145	0.109	0.773	1.5004
hsa-miR-145	hsa-miR-200b	0.068	0.795	1.499
hsa-miR-9	hsa-miR-200b	0.087	0.783	1.4964
hsa-miR-20a	hsa-miR-206	0.051	0.803	1.4964
hsa-miR-141	hsa-miR-200c	0.191	0.723	1.4924
hsa-miR-205	hsa-miR-21	0.125	0.75	1.475
hsa-miR-146a	hsa-miR-221	0.081	0.766	1.4598
hsa-miR-132	hsa-miR-145	0.033	0.791	1.4568
hsa-miR-221	hsa-miR-155	0.082	0.761	1.4518
hsa-miR-132	hsa-miR-221	0.034	0.787	1.4506
hsa-miR-132	hsa-miR-141	0.053	0.773	1.4444
hsa-miR-223	hsa-miR-21	0.081	0.757	1.4436
hsa-miR-126	hsa-miR-206	0.082	0.753	1.4374
hsa-miR-141	hsa-miR-206	0.045	0.773	1.4364
hsa-miR-206	hsa-miR-125b	0.057	0.764	1.4322
hsa-miR-200c	hsa-miR-200b	0.584	0.468	1.4264
hsa-miR-221	hsa-miR-125b	0.058	0.76	1.426
hsa-miR-22	hsa-miR-21	0.069	0.752	1.4226
hsa-miR-222	hsa-miR-145	0.091	0.736	1.4158
hsa-miR-206	hsa-miR-16	0.048	0.756	1.4088
hsa-miR-20a	hsa-miR-221	0.1	0.727	1.4086
hsa-miR-132	hsa-miR-20a	0.036	0.762	1.4076
hsa-miR-126	hsa-miR-222	0.123	0.712	1.4046
hsa-miR-22	hsa-miR-132	0.075	0.736	1.3998
hsa-miR-29b	hsa-miR-21	0.098	0.72	1.394
hsa-miR-15a	hsa-miR-16	0.423	0.538	1.3914
hsa-miR-143	hsa-miR-145	0.236	0.64	1.388
hsa-miR-155	hsa-miR-1	0.074	0.73	1.388
hsa-miR-143	hsa-let-7a	0.143	0.69	1.385
hsa-miR-16-1	hsa-miR-132	0.057	0.736	1.3818
hsa-miR-146a	hsa-miR-16	0.077	0.724	1.3802
hsa-miR-20a	hsa-miR-155	0.072	0.724	1.3752
hsa-miR-200a	hsa-miR-132	0.058	0.731	1.3738
hsa-miR-16-1	hsa-miR-21	0.069	0.722	1.3686
hsa-miR-222	hsa-miR-200c	0.114	0.695	1.365
hsa-miR-26a	hsa-miR-21	0.071	0.716	1.3598
hsa-miR-145	hsa-miR-221	0.103	0.698	1.3594
hsa-miR-24	hsa-miR-222	0.047	0.729	1.3592
hsa-miR-132	hsa-miR-155	0.071	0.714	1.3562
hsa-miR-126	hsa-miR-21	0.077	0.706	1.3478
hsa-miR-181b	hsa-miR-21	0.093	0.695	1.344
hsa-let-7a	hsa-miR-222	0.071	0.707	1.3436
hsa-miR-146a	hsa-miR-125b	0.052	0.716	1.3408
hsa-miR-206	hsa-miR-1	0.172	0.649	1.3402
hsa-miR-205	hsa-miR-222	0.138	0.667	1.3386
hsa-miR-20a	hsa-miR-146a	0.045	0.718	1.3374
hsa-miR-145	hsa-miR-1	0.041	0.719	1.3352
hsa-miR-16-1	hsa-miR-222	0.079	0.697	1.3336
hsa-miR-143	hsa-miR-20a	0.12	0.674	1.3332
hsa-miR-222	hsa-miR-16	0.089	0.688	1.3274
hsa-miR-24	hsa-miR-21	0.059	0.704	1.3262
hsa-miR-125b	hsa-miR-200b	0.05	0.706	1.3208
hsa-miR-223	hsa-miR-206	0.065	0.696	1.3178
hsa-miR-222	hsa-miR-141	0.061	0.697	1.3156
hsa-miR-143	hsa-miR-141	0.092	0.678	1.3124
hsa-miR-24	hsa-miR-206	0.042	0.705	1.311
hsa-miR-200c	hsa-miR-155	0.042	0.705	1.311
hsa-miR-22	hsa-miR-222	0.064	0.692	1.3096
hsa-miR-142-5p	hsa-miR-21	0.027	0.711	1.3068
hsa-miR-22	hsa-miR-206	0.057	0.693	1.3044
hsa-miR-205	hsa-miR-200b	0.224	0.6	1.304
hsa-miR-223	hsa-miR-221	0.103	0.667	1.3036
hsa-miR-223	hsa-miR-143	0.13	0.652	1.3036
hsa-miR-132	hsa-miR-200b	0.06	0.69	1.302
hsa-miR-200b	hsa-miR-16	0.065	0.687	1.3016
hsa-miR-22	hsa-miR-200b	0.06	0.687	1.2966
hsa-let-7a	hsa-miR-200b	0.067	0.683	1.2964
hsa-miR-9	hsa-miR-21	0.067	0.683	1.2964
hsa-miR-126	hsa-miR-221	0.111	0.654	1.2882
hsa-miR-22	hsa-miR-223	0.109	0.655	1.288
hsa-miR-30	hsa-miR-21	0.053	0.686	1.2878
hsa-miR-29c	hsa-miR-29b	0.459	0.459	1.2852
hsa-miR-146a	hsa-miR-200c	0.063	0.679	1.2852
hsa-miR-21	hsa-miR-124	0.036	0.693	1.2834
hsa-miR-143	hsa-miR-205	0.113	0.65	1.283
hsa-let-7a	hsa-miR-206	0.045	0.685	1.278
hsa-miR-24	hsa-miR-146a	0.058	0.674	1.2712
hsa-miR-223	hsa-miR-24	0.081	0.661	1.2708
hsa-miR-106b	hsa-miR-20a	0.304	0.536	1.2688
hsa-miR-198	hsa-miR-206	0.25	0.566	1.2688
hsa-miR-146a	hsa-miR-141	0.049	0.676	1.2658
hsa-miR-145	hsa-miR-16	0.09	0.652	1.2636
hsa-miR-132	hsa-miR-214	0.063	0.667	1.2636
hsa-miR-181b	hsa-miR-206	0.051	0.673	1.2624
hsa-miR-20b	hsa-miR-106b	0.405	0.476	1.2618
hsa-let-7a	hsa-miR-145	0.115	0.635	1.258
hsa-miR-143	hsa-miR-16	0.059	0.665	1.256
hsa-miR-222	hsa-miR-15a	0.067	0.66	1.255
hsa-miR-24	hsa-miR-143	0.053	0.667	1.2536
hsa-miR-125b	hsa-miR-155	0.063	0.661	1.2528
hsa-let-7a	hsa-miR-146a	0.08	0.65	1.25
hsa-miR-132	hsa-miR-181b	0.031	0.677	1.2496
hsa-miR-9	hsa-miR-206	0.074	0.653	1.2494
hsa-miR-200a	hsa-miR-141	0.333	0.509	1.2492
hsa-miR-20a	hsa-miR-200c	0.043	0.67	1.249
hsa-miR-223	hsa-miR-200b	0.057	0.659	1.2432
hsa-miR-203	hsa-miR-222	0.07	0.651	1.2418
hsa-miR-203	hsa-miR-21	0.086	0.642	1.2416
hsa-miR-15a	hsa-miR-155	0.066	0.646	1.2288
hsa-miR-1	hsa-miR-16	0.046	0.657	1.2286
hsa-miR-223	hsa-miR-145	0.089	0.633	1.2284
hsa-miR-205	hsa-miR-206	0.048	0.654	1.2252
hsa-miR-200b	hsa-miR-1	0.031	0.663	1.2244
hsa-miR-24	hsa-miR-221	0.043	0.656	1.2238
hsa-miR-222	hsa-miR-29b	0.059	0.647	1.2236
hsa-miR-26a	hsa-miR-206	0.03	0.663	1.2234
hsa-miR-146a	hsa-miR-9	0.07	0.64	1.222
hsa-miR-221	hsa-miR-16	0.069	0.64	1.221
hsa-miR-24	hsa-miR-200b	0.033	0.659	1.2192
hsa-miR-34a	hsa-miR-21	0.115	0.612	1.2166
hsa-miR-29b	hsa-miR-155	0.068	0.638	1.2164
hsa-miR-181a	hsa-miR-21	0.051	0.647	1.2156
hsa-miR-222	hsa-miR-1	0.072	0.635	1.215
hsa-miR-142-5p	hsa-miR-146a	0.051	0.646	1.2138
hsa-miR-9	hsa-miR-200c	0.058	0.642	1.2136
hsa-miR-143	hsa-miR-200c	0.049	0.647	1.2136
hsa-miR-142-5p	hsa-miR-200b	0.049	0.646	1.2118
hsa-miR-206	hsa-miR-15a	0.037	0.652	1.2106
hsa-let-7a	hsa-miR-155	0.069	0.634	1.2102
hsa-miR-222	hsa-miR-9	0.062	0.637	1.2086
hsa-miR-143	hsa-miR-26a	0.077	0.628	1.2074
hsa-miR-126	hsa-miR-223	0.176	0.569	1.2002
hsa-miR-107	hsa-miR-200b	0.043	0.641	1.1968
hsa-miR-181b	hsa-miR-200b	0.054	0.634	1.1952
hsa-miR-24	hsa-miR-20a	0.057	0.632	1.1946
hsa-miR-126	hsa-miR-146a	0.105	0.605	1.194
hsa-miR-132	hsa-miR-181a	0.048	0.635	1.191
hsa-miR-145	hsa-miR-125b	0.074	0.62	1.19
hsa-miR-22	hsa-miR-145	0.081	0.616	1.1898
hsa-miR-142-5p	hsa-miR-429	0.045	0.636	1.1898
hsa-miR-203	hsa-miR-206	0.063	0.625	1.188
hsa-miR-142-5p	hsa-miR-20a	0.024	0.646	1.1868
hsa-miR-223	hsa-miR-125b	0.077	0.615	1.184
hsa-miR-181a	hsa-miR-222	0.082	0.612	1.1836
hsa-miR-142-5p	hsa-miR-222	0.013	0.65	1.183
hsa-miR-200a	hsa-miR-146a	0.092	0.605	1.181
hsa-miR-20a	hsa-miR-1	0.053	0.626	1.1798
hsa-miR-181b	hsa-miR-222	0.107	0.595	1.178
hsa-miR-200a	hsa-miR-200c	0.222	0.528	1.1724
hsa-miR-143	hsa-miR-1	0.051	0.623	1.1724
hsa-miR-126	hsa-miR-132	0.037	0.63	1.171
hsa-miR-182	hsa-miR-21	0.09	0.6	1.17
hsa-miR-107	hsa-miR-143	0.038	0.628	1.1684
hsa-miR-146a	hsa-miR-124	0.025	0.635	1.168
hsa-miR-22	hsa-miR-146a	0.063	0.613	1.1664
hsa-miR-17-5p	hsa-miR-206	0.043	0.624	1.1662
hsa-miR-183	hsa-miR-200b	0.035	0.628	1.1654
hsa-miR-223	hsa-miR-155	0.105	0.588	1.1634
hsa-miR-30	hsa-miR-155	0.051	0.618	1.1634
hsa-miR-17-5p	hsa-miR-222	0.074	0.605	1.163
hsa-miR-24	hsa-miR-155	0.056	0.615	1.163
hsa-miR-203	hsa-miR-200b	0.09	0.596	1.1628
hsa-miR-146a	hsa-miR-15a	0.045	0.619	1.1592
hsa-miR-146a	hsa-miR-1	0.032	0.626	1.1588
hsa-miR-143	hsa-miR-23a	0.037	0.622	1.1566
hsa-miR-148a	hsa-miR-21	0.069	0.604	1.1562
hsa-miR-17-5p	hsa-miR-21	0.112	0.58	1.156
hsa-miR-142-5p	hsa-miR-200a	0.04	0.62	1.156
hsa-miR-24	hsa-miR-125b	0.088	0.593	1.1554
hsa-miR-16-1	hsa-miR-206	0.057	0.609	1.1532
hsa-miR-200a	hsa-miR-21	0.063	0.604	1.1502
hsa-miR-132	hsa-miR-150	0.089	0.589	1.1492
hsa-miR-203	hsa-miR-145	0.121	0.571	1.1488
hsa-miR-132	hsa-miR-183	0	0.638	1.1484
hsa-miR-132	hsa-miR-16	0.052	0.609	1.1482
hsa-miR-429	hsa-miR-222	0.056	0.606	1.1468
hsa-miR-29b	hsa-miR-200b	0.046	0.611	1.1458
hsa-miR-145	hsa-miR-200c	0.033	0.618	1.1454
hsa-miR-183	hsa-miR-21	0.083	0.59	1.145
hsa-miR-146a	hsa-miR-34a	0.075	0.594	1.1442
hsa-miR-132	hsa-miR-125b	0.044	0.611	1.1438
hsa-miR-30	hsa-miR-146a	0.029	0.619	1.1432
hsa-miR-429	hsa-miR-206	0.063	0.6	1.143
hsa-miR-183	hsa-miR-222	0.091	0.584	1.1422
hsa-miR-142-5p	hsa-miR-141	0.013	0.627	1.1416
hsa-miR-143	hsa-miR-29b	0.126	0.563	1.1394
hsa-miR-125b	hsa-miR-16	0.063	0.597	1.1376
hsa-miR-214	hsa-miR-21	0.038	0.61	1.136
hsa-miR-203	hsa-miR-24	0.06	0.597	1.1346
hsa-miR-132	hsa-miR-30	0.026	0.615	1.133
hsa-miR-221	hsa-miR-200c	0.078	0.586	1.1328
hsa-miR-200a	hsa-miR-206	0.083	0.583	1.1324
hsa-miR-205	hsa-miR-145	0.079	0.584	1.1302
hsa-miR-16-1	hsa-miR-221	0.098	0.573	1.1294
hsa-miR-145	hsa-miR-15a	0.09	0.577	1.1286
hsa-miR-17-5p	hsa-miR-143	0.1	0.571	1.1278
hsa-miR-182	hsa-miR-200b	0.041	0.602	1.1246
hsa-miR-132	hsa-let-7a	0.067	0.587	1.1236
hsa-miR-29b	hsa-miR-125b	0.083	0.578	1.1234
hsa-miR-148a	hsa-miR-222	0.012	0.617	1.1226
hsa-miR-132	hsa-miR-200c	0.046	0.598	1.1224
hsa-let-7b	hsa-miR-21	0.053	0.594	1.1222
hsa-miR-200a	hsa-miR-214	0.085	0.576	1.1218
hsa-miR-29b	hsa-miR-221	0.064	0.587	1.1206
hsa-miR-181a	hsa-miR-146a	0.033	0.604	1.1202
hsa-miR-17-5p	hsa-miR-200b	0.082	0.576	1.1188
hsa-miR-141	hsa-miR-155	0.051	0.593	1.1184
hsa-miR-20a	hsa-miR-145	0.183	0.519	1.1172
hsa-miR-30b	hsa-miR-21	0.035	0.599	1.1132
hsa-miR-198	hsa-miR-21	0.033	0.599	1.1112
hsa-miR-132	hsa-miR-26a	0.079	0.571	1.1068
hsa-miR-106b	hsa-miR-132	0.052	0.586	1.1068
hsa-miR-16-1	hsa-miR-143	0.108	0.554	1.1052
hsa-miR-22	hsa-miR-221	0.058	0.581	1.1038
hsa-miR-143	hsa-miR-181b	0.064	0.577	1.1026
hsa-miR-132	hsa-miR-182	0.044	0.588	1.1024
hsa-miR-200a	hsa-miR-205	0.321	0.434	1.1022
hsa-miR-182	hsa-miR-222	0.09	0.562	1.1016
hsa-miR-181b	hsa-miR-200c	0.075	0.57	1.101
hsa-miR-141	hsa-miR-145	0.075	0.57	1.101
hsa-miR-20a	hsa-miR-29b	0.047	0.585	1.1
hsa-miR-221	hsa-miR-15a	0.063	0.576	1.0998
hsa-miR-218	hsa-miR-206	0.011	0.604	1.0982
hsa-let-7a	hsa-miR-221	0.086	0.562	1.0976
hsa-miR-223	hsa-let-7a	0.091	0.558	1.0954
hsa-miR-132	hsa-miR-203	0.015	0.6	1.095
hsa-miR-214	hsa-miR-200b	0.032	0.589	1.0922
hsa-miR-429	hsa-miR-141	0.273	0.455	1.092
hsa-miR-98	hsa-miR-21	0.072	0.566	1.0908
hsa-miR-16-1	hsa-miR-146a	0.063	0.57	1.089
hsa-miR-181a	hsa-miR-200b	0.043	0.581	1.0888
hsa-miR-20a	hsa-miR-141	0.08	0.56	1.088
hsa-miR-150	hsa-miR-145	0.115	0.54	1.087
hsa-miR-22	hsa-miR-143	0.106	0.545	1.087
hsa-miR-17-5p	hsa-miR-221	0.092	0.552	1.0856
hsa-miR-20a	hsa-miR-15a	0.052	0.574	1.0852
hsa-miR-143	hsa-miR-125b	0.078	0.559	1.0842
hsa-miR-107	hsa-miR-21	0.045	0.577	1.0836
hsa-miR-126	hsa-miR-200b	0.115	0.538	1.0834
hsa-miR-221	hsa-miR-1	0.086	0.554	1.0832
hsa-miR-22	hsa-miR-155	0.065	0.565	1.082
hsa-miR-181b	hsa-miR-221	0.122	0.533	1.0814
hsa-miR-126	hsa-miR-155	0.079	0.556	1.0798
hsa-miR-30	hsa-miR-222	0.039	0.578	1.0794
hsa-miR-16-1	hsa-miR-22	0.122	0.531	1.0778
hsa-miR-34a	hsa-miR-155	0.049	0.571	1.0768
hsa-miR-26a	hsa-miR-145	0.083	0.552	1.0766
hsa-miR-150	hsa-miR-21	0.089	0.548	1.0754
hsa-miR-143	hsa-miR-181a	0.079	0.553	1.0744
hsa-miR-19b	hsa-miR-21	0.025	0.583	1.0744
hsa-miR-214	hsa-miR-222	0.033	0.578	1.0734
hsa-miR-223	hsa-miR-141	0.038	0.575	1.073
hsa-miR-181b	hsa-miR-141	0.035	0.576	1.0718
hsa-miR-125b	hsa-miR-200c	0.033	0.577	1.0716
hsa-miR-132	hsa-miR-205	0.043	0.571	1.0708
hsa-miR-222	hsa-miR-34a	0.098	0.539	1.0682
hsa-miR-183	hsa-miR-206	0.056	0.562	1.0676
hsa-miR-142-5p	hsa-miR-22	0	0.593	1.0674
hsa-miR-198	hsa-miR-222	0.024	0.578	1.0644
hsa-miR-22	hsa-miR-24	0.069	0.552	1.0626
hsa-miR-223	hsa-miR-20a	0.058	0.558	1.0624
hsa-miR-24	hsa-miR-34a	0.058	0.558	1.0624
hsa-miR-214	hsa-miR-206	0.051	0.561	1.0608
hsa-miR-132	hsa-miR-9	0.033	0.571	1.0608
hsa-miR-20a	hsa-miR-16	0.065	0.553	1.0604
hsa-miR-16-1	hsa-miR-155	0.045	0.564	1.0602
hsa-miR-20b	hsa-miR-143	0.043	0.565	1.06
hsa-miR-181b	hsa-miR-20a	0.116	0.523	1.0574
hsa-miR-9	hsa-miR-155	0.075	0.545	1.056
hsa-miR-203	hsa-miR-20a	0.145	0.506	1.0558
hsa-miR-24	hsa-miR-141	0.024	0.573	1.0554
hsa-miR-142-5p	hsa-miR-221	0.011	0.58	1.055
hsa-miR-106b	hsa-miR-21	0.053	0.556	1.0538
hsa-miR-15b	hsa-miR-206	0.017	0.576	1.0538
hsa-miR-20a	hsa-miR-125b	0.06	0.552	1.0536
hsa-miR-203	hsa-miR-200c	0.076	0.543	1.0534
hsa-miR-429	hsa-miR-200b	0.333	0.4	1.053
hsa-miR-124	hsa-miR-155	0.048	0.558	1.0524
hsa-miR-142-5p	hsa-miR-132	0.019	0.574	1.0522
hsa-miR-145	hsa-miR-34a	0.08	0.54	1.052
hsa-miR-192	hsa-miR-200b	0.067	0.547	1.0516
hsa-miR-181a	hsa-miR-145	0.041	0.561	1.0508
hsa-miR-203	hsa-miR-141	0.061	0.549	1.0492
hsa-miR-181a	hsa-miR-206	0.03	0.566	1.0488
hsa-miR-15b	hsa-miR-145	0.053	0.553	1.0484
hsa-miR-22	hsa-miR-141	0.04	0.56	1.048
hsa-miR-15b	hsa-miR-21	0.04	0.56	1.048
hsa-miR-182	hsa-miR-145	0.092	0.531	1.0478
hsa-miR-146a	hsa-miR-29b	0.068	0.544	1.0472
hsa-miR-30	hsa-miR-200b	0.037	0.561	1.0468
hsa-miR-181a	hsa-miR-221	0.087	0.533	1.0464
hsa-miR-205	hsa-miR-146a	0.052	0.552	1.0456
hsa-let-7a	hsa-miR-141	0.052	0.552	1.0456
hsa-let-7a	hsa-miR-9	0.094	0.528	1.0444
hsa-miR-141	hsa-miR-125b	0.045	0.555	1.044
hsa-miR-143	hsa-miR-30	0.055	0.549	1.0432
hsa-miR-206	hsa-miR-29b	0.026	0.565	1.043
hsa-miR-17-5p	hsa-miR-223	0.083	0.533	1.0424
hsa-miR-142-5p	hsa-miR-223	0.017	0.569	1.0412
hsa-miR-20b	hsa-miR-222	0.038	0.557	1.0406
hsa-miR-124	hsa-miR-16	0.036	0.558	1.0404
hsa-miR-16-1	hsa-miR-24	0.034	0.559	1.0402
hsa-miR-132	hsa-miR-29b	0.025	0.563	1.0384
hsa-miR-181b	hsa-miR-145	0.108	0.516	1.0368
hsa-miR-26b	hsa-miR-206	0.01	0.57	1.036
hsa-miR-429	hsa-miR-21	0.035	0.556	1.0358
hsa-miR-150	hsa-miR-222	0.101	0.519	1.0352
hsa-miR-206	hsa-miR-124	0.012	0.568	1.0344
hsa-miR-96	hsa-miR-200b	0.065	0.538	1.0334
hsa-miR-132	hsa-miR-34a	0.036	0.554	1.0332
hsa-miR-429	hsa-miR-200c	0.224	0.448	1.0304
hsa-miR-182	hsa-miR-146a	0.053	0.543	1.0304
hsa-miR-214	hsa-miR-143	0.051	0.544	1.0302
hsa-miR-200c	hsa-miR-1	0.036	0.552	1.0296
hsa-miR-34a	hsa-miR-200b	0.064	0.536	1.0288
hsa-miR-192	hsa-miR-132	0	0.571	1.0278
hsa-miR-203	hsa-miR-221	0.087	0.522	1.0266
hsa-miR-200a	hsa-miR-143	0.06	0.537	1.0266
hsa-miR-141	hsa-miR-9	0.036	0.55	1.026
hsa-miR-30c	hsa-miR-206	0.048	0.543	1.0254
hsa-miR-203	hsa-let-7a	0.114	0.506	1.0248
hsa-miR-142-5p	hsa-miR-26a	0	0.569	1.0242
hsa-miR-16-1	hsa-miR-200b	0.048	0.542	1.0236
hsa-miR-142-5p	hsa-miR-24	0.017	0.559	1.0232
hsa-miR-30c	hsa-miR-21	0.042	0.545	1.023
hsa-miR-145	hsa-miR-124	0.006	0.565	1.023
hsa-miR-107	hsa-miR-206	0.031	0.551	1.0228
hsa-miR-148a	hsa-miR-206	0.022	0.556	1.0228
hsa-miR-203	hsa-miR-143	0.065	0.532	1.0226
hsa-miR-22	hsa-miR-205	0.108	0.508	1.0224
hsa-miR-181a	hsa-miR-155	0.055	0.537	1.0216
hsa-miR-26b	hsa-miR-146a	0.069	0.529	1.0212
hsa-miR-205	hsa-miR-200c	0.191	0.461	1.0208
hsa-miR-132	hsa-miR-15a	0.063	0.532	1.0206
hsa-miR-200c	hsa-miR-16	0.054	0.537	1.0206
hsa-miR-26a	hsa-miR-155	0.061	0.533	1.0204
hsa-miR-145	hsa-miR-9	0.04	0.544	1.0192
hsa-let-7a	hsa-miR-16	0.09	0.516	1.0188
hsa-miR-30b	hsa-miR-206	0.045	0.541	1.0188
hsa-miR-26a	hsa-miR-146a	0.032	0.548	1.0184
hsa-miR-223	hsa-miR-29b	0.062	0.531	1.0178
hsa-miR-24	hsa-miR-16	0.056	0.534	1.0172
hsa-miR-20a	hsa-miR-9	0.034	0.546	1.0168
hsa-miR-148a	hsa-miR-200b	0.012	0.558	1.0164
hsa-miR-200a	hsa-miR-222	0.08	0.52	1.016
hsa-miR-200b	hsa-miR-15a	0.058	0.532	1.0156
hsa-miR-150	hsa-let-7a	0.092	0.513	1.0154
hsa-miR-142-5p	hsa-miR-143	0	0.563	1.0134
hsa-miR-23a	hsa-miR-21	0.05	0.535	1.013
hsa-miR-9	hsa-miR-221	0.067	0.525	1.012
hsa-miR-142-5p	hsa-miR-206	0.011	0.556	1.0118
hsa-miR-200a	hsa-let-7a	0.027	0.547	1.0116
hsa-miR-106b	hsa-miR-222	0.088	0.513	1.0114
hsa-miR-206	hsa-miR-34a	0.043	0.538	1.0114
hsa-miR-181b	hsa-miR-181a	0.316	0.386	1.0108
hsa-miR-30	hsa-miR-16	0.051	0.533	1.0104
hsa-miR-132	hsa-miR-96	0.015	0.552	1.0086
hsa-miR-148a	hsa-miR-143	0.043	0.536	1.0078
hsa-miR-200b	hsa-let-7b	0.057	0.528	1.0074
hsa-miR-23a	hsa-miR-222	0.011	0.553	1.0064
hsa-miR-20b	hsa-miR-20a	0.349	0.365	1.006
hsa-miR-24	hsa-miR-145	0.021	0.546	1.0038
hsa-miR-198	hsa-miR-155	0.031	0.54	1.003
hsa-miR-29a	hsa-miR-29b	0.452	0.306	1.0028
hsa-miR-30	hsa-miR-145	0.045	0.532	1.0026
hsa-miR-20a	hsa-miR-34a	0.085	0.509	1.0012
hsa-miR-19b	hsa-miR-20a	0.043	0.532	1.0006
hsa-miR-200b	hsa-miR-124	0.012	0.549	1.0002
hsa-miR-183	hsa-miR-200c	0.058	0.523	0.9994
hsa-miR-141	hsa-miR-16	0.057	0.523	0.9984
hsa-miR-15b	hsa-miR-16	0.259	0.41	0.997
hsa-miR-141	hsa-miR-221	0.046	0.528	0.9964
hsa-miR-192	hsa-miR-21	0.089	0.504	0.9962
hsa-miR-30b	hsa-miR-146a	0.059	0.52	0.995
hsa-miR-183	hsa-miR-221	0.095	0.5	0.995
hsa-miR-16-1	hsa-miR-141	0.069	0.514	0.9942
hsa-miR-205	hsa-miR-221	0.103	0.495	0.994
hsa-miR-143	hsa-miR-15b	0.02	0.541	0.9938
hsa-miR-150	hsa-miR-206	0.054	0.522	0.9936
hsa-miR-106b	hsa-miR-143	0.055	0.521	0.9928
hsa-miR-218	hsa-miR-146a	0.037	0.531	0.9928
hsa-miR-126	hsa-miR-9	0.082	0.506	0.9928
hsa-miR-195	hsa-miR-21	0.035	0.532	0.9926
hsa-miR-214	hsa-miR-141	0.06	0.518	0.9924
hsa-miR-126	hsa-miR-125b	0.07	0.512	0.9916
hsa-miR-10a	hsa-miR-223	0.075	0.509	0.9912
hsa-miR-34a	hsa-miR-16	0.055	0.52	0.991
hsa-miR-20b	hsa-miR-21	0.041	0.527	0.9896
hsa-miR-106b	hsa-miR-206	0.032	0.532	0.9896
hsa-miR-26b	hsa-miR-21	0.032	0.532	0.9896
hsa-miR-29c	hsa-miR-21	0.032	0.532	0.9896
hsa-miR-22	hsa-miR-200c	0.047	0.523	0.9884
hsa-miR-26a	hsa-miR-200c	0.041	0.526	0.9878
hsa-miR-223	hsa-miR-9	0.065	0.511	0.9848
hsa-miR-203	hsa-miR-155	0.036	0.527	0.9846
hsa-miR-26b	hsa-miR-223	0.113	0.484	0.9842
hsa-miR-222	hsa-miR-221	0.595	0.216	0.9838
hsa-miR-26a	hsa-miR-222	0.044	0.522	0.9836
hsa-miR-25	hsa-miR-32	0.409	0.318	0.9814
hsa-miR-218	hsa-miR-200b	0.048	0.518	0.9804
hsa-miR-122	hsa-miR-206	0.058	0.512	0.9796
hsa-miR-126	hsa-miR-17-5p	0.229	0.417	0.9796
hsa-miR-19b	hsa-miR-222	0.067	0.506	0.9778
hsa-miR-22	hsa-miR-200a	0.059	0.51	0.977
hsa-miR-429	hsa-miR-143	0.048	0.516	0.9768
hsa-miR-132	hsa-miR-98	0.048	0.516	0.9768
hsa-miR-221	hsa-miR-34a	0.111	0.481	0.9768
hsa-miR-143	hsa-miR-9	0.058	0.51	0.976
hsa-miR-182	hsa-miR-221	0.094	0.49	0.976
hsa-miR-16-1	hsa-miR-205	0.076	0.5	0.976
hsa-miR-17-5p	hsa-miR-20a	0.25	0.403	0.9754
hsa-miR-126	hsa-miR-20a	0.149	0.459	0.9752
hsa-miR-132	hsa-miR-24	0.016	0.532	0.9736
hsa-miR-26a	hsa-miR-200b	0.053	0.511	0.9728
hsa-miR-223	hsa-miR-200c	0.033	0.522	0.9726
hsa-miR-16-1	hsa-miR-20b	0.038	0.519	0.9722
hsa-miR-29a	hsa-miR-21	0.038	0.519	0.9722
hsa-miR-17-5p	hsa-miR-181a	0.045	0.515	0.972
hsa-miR-222	hsa-miR-124	0	0.54	0.972
hsa-miR-93	hsa-miR-106b	0.304	0.37	0.97
hsa-miR-20a	hsa-let-7a	0.079	0.495	0.97
hsa-miR-15b	hsa-miR-15a	0.26	0.394	0.9692
hsa-miR-26b	hsa-miR-145	0.041	0.515	0.968
hsa-miR-223	hsa-miR-181a	0.111	0.476	0.9678
hsa-miR-429	hsa-miR-146a	0.055	0.507	0.9676
hsa-miR-26b	hsa-miR-143	0.066	0.5	0.966
hsa-miR-106b	hsa-miR-200b	0.045	0.511	0.9648
hsa-miR-142-5p	hsa-miR-17-5p	0.018	0.526	0.9648
hsa-miR-218	hsa-miR-21	0.034	0.517	0.9646
hsa-miR-223	hsa-miR-26a	0.091	0.485	0.964
hsa-miR-96	hsa-miR-21	0.064	0.5	0.964
hsa-miR-205	hsa-miR-20a	0.063	0.5	0.963
hsa-miR-200a	hsa-miR-9	0.071	0.494	0.9602
hsa-miR-214	hsa-miR-200c	0.042	0.51	0.96
hsa-miR-142-3p	hsa-miR-21	0.034	0.514	0.9592
hsa-miR-15b	hsa-miR-222	0.068	0.495	0.959
hsa-miR-181b	hsa-miR-155	0.048	0.506	0.9588
hsa-miR-181a	hsa-miR-141	0.036	0.512	0.9576
hsa-miR-145	hsa-miR-29b	0.073	0.491	0.9568
hsa-miR-30d	hsa-miR-21	0.018	0.52	0.954
hsa-miR-34a	hsa-miR-125b	0.061	0.496	0.9538
hsa-miR-200a	hsa-miR-155	0.066	0.493	0.9534
hsa-miR-22	hsa-miR-20a	0.075	0.488	0.9534
hsa-miR-206	hsa-let-7b	0.038	0.508	0.9524
hsa-miR-17-5p	hsa-miR-155	0.07	0.49	0.952
hsa-miR-182	hsa-miR-206	0.07	0.49	0.952
hsa-miR-126	hsa-miR-145	0.095	0.476	0.9518
hsa-miR-150	hsa-miR-143	0.116	0.464	0.9512
hsa-miR-122	hsa-miR-21	0.063	0.493	0.9504
hsa-miR-98	hsa-miR-206	0.041	0.505	0.95
hsa-miR-29c	hsa-miR-125b	0.041	0.505	0.95
hsa-miR-98	hsa-let-7a	0.359	0.328	0.9494
hsa-miR-19b	hsa-miR-206	0.04	0.505	0.949
hsa-miR-141	hsa-miR-29b	0.03	0.51	0.948
hsa-miR-16-1	hsa-miR-223	0.132	0.453	0.9474
hsa-miR-183	hsa-miR-146a	0.036	0.506	0.9468
hsa-miR-150	hsa-miR-200b	0.057	0.494	0.9462
hsa-miR-30b	hsa-miR-200b	0.037	0.505	0.946
hsa-let-7a	hsa-miR-200c	0.037	0.505	0.946
hsa-miR-192	hsa-miR-222	0.071	0.486	0.9458
hsa-miR-143	hsa-miR-124	0.02	0.514	0.9452
hsa-miR-93	hsa-miR-20a	0.194	0.417	0.9446
hsa-miR-30c	hsa-miR-146a	0.052	0.495	0.943
hsa-miR-150	hsa-miR-155	0.084	0.477	0.9426
hsa-miR-150	hsa-miR-146a	0.072	0.482	0.9396
hsa-miR-223	hsa-miR-23a	0.014	0.514	0.9392
hsa-miR-15b	hsa-miR-146a	0.047	0.495	0.938
hsa-miR-15b	hsa-miR-155	0.038	0.5	0.938
hsa-let-7c	hsa-miR-206	0.038	0.5	0.938
hsa-miR-9	hsa-miR-29b	0.054	0.491	0.9378
hsa-miR-30	hsa-miR-221	0.036	0.5	0.936
hsa-miR-183	hsa-miR-181b	0.196	0.411	0.9358
hsa-miR-214	hsa-miR-146a	0.044	0.495	0.935
hsa-miR-20a	hsa-miR-181a	0.044	0.495	0.935
hsa-miR-101	hsa-miR-21	0.063	0.484	0.9342
hsa-miR-125b	hsa-miR-1	0.052	0.49	0.934
hsa-miR-17-5p	hsa-miR-181b	0.061	0.485	0.934
hsa-miR-22	hsa-miR-181b	0.048	0.492	0.9336
hsa-miR-183	hsa-miR-145	0.119	0.452	0.9326
hsa-miR-142-5p	hsa-miR-181b	0.032	0.5	0.932
hsa-miR-183	hsa-miR-143	0.057	0.486	0.9318
hsa-let-7c	hsa-miR-200b	0.04	0.495	0.931
hsa-miR-16-1	hsa-let-7a	0.068	0.479	0.9302
hsa-miR-101	hsa-miR-206	0.029	0.5	0.929
hsa-miR-24	hsa-miR-181b	0.029	0.5	0.929
hsa-miR-96	hsa-miR-222	0.08	0.471	0.9278
hsa-miR-142-5p	hsa-miR-200c	0.06	0.482	0.9276
hsa-miR-7	hsa-miR-132	0.063	0.479	0.9252
hsa-miR-107	hsa-miR-200c	0.054	0.484	0.9252
hsa-miR-142-5p	hsa-miR-155	0.025	0.5	0.925
hsa-miR-30b	hsa-miR-222	0.06	0.48	0.924
hsa-miR-143	hsa-miR-15a	0.095	0.46	0.923
hsa-miR-200a	hsa-miR-203	0.068	0.475	0.923
hsa-miR-27b	hsa-miR-206	0.041	0.49	0.923
hsa-miR-24	hsa-miR-200c	0.021	0.5	0.921
hsa-miR-126	hsa-miR-205	0.06	0.478	0.9204
hsa-miR-17-5p	hsa-miR-145	0.09	0.461	0.9198
hsa-miR-148a	hsa-miR-221	0	0.511	0.9198
hsa-miR-15b	hsa-miR-125b	0.043	0.487	0.9196
hsa-miR-200a	hsa-miR-26a	0.048	0.484	0.9192
hsa-miR-142-3p	hsa-miR-132	0.019	0.5	0.919
hsa-miR-200a	hsa-miR-183	0.019	0.5	0.919
hsa-miR-107	hsa-miR-222	0.083	0.464	0.9182
hsa-miR-198	hsa-miR-132	0.017	0.5	0.917
hsa-miR-17-5p	hsa-miR-132	0.017	0.5	0.917
hsa-miR-214	hsa-miR-223	0.029	0.493	0.9164
hsa-miR-205	hsa-miR-155	0.065	0.473	0.9164
hsa-miR-142-5p	hsa-miR-126	0	0.509	0.9162
hsa-miR-214	hsa-miR-145	0.051	0.48	0.915
hsa-miR-142-5p	hsa-miR-145	0.034	0.489	0.9142
hsa-miR-142-3p	hsa-miR-206	0.034	0.489	0.9142
hsa-miR-22	hsa-miR-16	0.028	0.492	0.9136
hsa-miR-126	hsa-miR-143	0.125	0.438	0.9134
hsa-miR-30c	hsa-miR-200b	0.04	0.485	0.913
hsa-miR-183	hsa-miR-141	0.013	0.5	0.913
hsa-miR-20a	hsa-miR-30	0.038	0.486	0.9128
hsa-miR-15b	hsa-miR-200b	0.045	0.482	0.9126
hsa-miR-29b	hsa-miR-200c	0.036	0.486	0.9108
hsa-miR-20a	hsa-miR-15b	0.027	0.491	0.9108
hsa-miR-30c	hsa-miR-30b	0.745	0.091	0.9088
hsa-miR-30b	hsa-miR-155	0.022	0.492	0.9076
hsa-miR-106b	hsa-miR-24	0.065	0.468	0.9074
hsa-miR-203	hsa-miR-146a	0.068	0.466	0.9068
hsa-miR-29a	hsa-miR-125b	0.052	0.474	0.9052
hsa-miR-143	hsa-miR-96	0.05	0.475	0.905
hsa-let-7a	hsa-miR-1	0.05	0.475	0.905
hsa-miR-218	hsa-miR-222	0.051	0.474	0.9042
hsa-miR-181c	hsa-miR-181a	0.442	0.256	0.9028
hsa-miR-26b	hsa-miR-200a	0.033	0.483	0.9024
hsa-miR-132	hsa-miR-15b	0.024	0.488	0.9024
hsa-miR-183	hsa-miR-20a	0.13	0.429	0.9022
hsa-miR-150	hsa-miR-221	0.08	0.455	0.899
hsa-miR-372	hsa-miR-21	0.053	0.47	0.899
hsa-miR-98	hsa-miR-223	0.131	0.426	0.8978
hsa-miR-98	hsa-miR-143	0.095	0.446	0.8978
hsa-miR-16-1	hsa-miR-20a	0.076	0.456	0.8968
hsa-miR-192	hsa-miR-206	0.063	0.463	0.8964
hsa-miR-143	hsa-miR-29c	0.066	0.461	0.8958
hsa-miR-24	hsa-miR-15a	0.03	0.481	0.8958
hsa-miR-22	hsa-let-7a	0.082	0.452	0.8956
hsa-miR-17-5p	hsa-miR-146a	0.06	0.464	0.8952
hsa-miR-182	hsa-miR-155	0.06	0.464	0.8952
hsa-miR-106b	hsa-miR-145	0.054	0.467	0.8946
hsa-miR-30	hsa-miR-200c	0.027	0.482	0.8946
hsa-miR-198	hsa-miR-146a	0.061	0.463	0.8944
hsa-miR-101	hsa-miR-222	0.043	0.473	0.8944
hsa-miR-17-5p	hsa-miR-203	0.078	0.453	0.8934
hsa-let-7c	hsa-miR-21	0.042	0.473	0.8934
hsa-miR-429	hsa-miR-9	0.049	0.469	0.8932
hsa-miR-23a	hsa-miR-206	0.029	0.48	0.893
hsa-miR-24	hsa-miR-29b	0.036	0.476	0.8928
hsa-miR-126	hsa-miR-141	0.041	0.473	0.8924
hsa-miR-126	hsa-miR-22	0.1	0.44	0.892
hsa-miR-142-3p	hsa-miR-143	0.044	0.471	0.8918
hsa-miR-183	hsa-miR-24	0.05	0.467	0.8906
hsa-miR-22	hsa-miR-203	0.048	0.468	0.8904
hsa-miR-26b	hsa-miR-132	0.048	0.468	0.8904
hsa-miR-30	hsa-miR-206	0.055	0.464	0.8902
hsa-miR-148a	hsa-miR-141	0.013	0.487	0.8896
hsa-miR-181b	hsa-miR-1	0.029	0.477	0.8876
hsa-miR-132	hsa-miR-29c	0.016	0.484	0.8872
hsa-miR-29c	hsa-miR-200b	0.055	0.462	0.8866
hsa-miR-30	hsa-miR-29b	0.03	0.475	0.885
hsa-miR-192	hsa-miR-200c	0.065	0.455	0.884
hsa-miR-19b	hsa-miR-19a	0.655	0.127	0.8836
hsa-miR-126	hsa-miR-29b	0.053	0.461	0.8828
hsa-miR-195	hsa-miR-15b	0.419	0.257	0.8816
hsa-miR-181b	hsa-miR-205	0.038	0.468	0.8804
hsa-miR-15a	hsa-miR-1	0.034	0.47	0.88
hsa-miR-30d	hsa-miR-200b	0.049	0.461	0.8788
hsa-miR-126	hsa-miR-181a	0.085	0.441	0.8788
hsa-miR-138	hsa-miR-222	0.013	0.481	0.8788
hsa-miR-203	hsa-miR-16	0.032	0.47	0.878
hsa-miR-181a	hsa-miR-16	0.032	0.47	0.878
hsa-miR-106b	hsa-miR-221	0.08	0.443	0.8774
hsa-miR-126	hsa-miR-203	0.067	0.45	0.877
hsa-miR-198	hsa-miR-145	0.056	0.456	0.8768
hsa-miR-9	hsa-miR-125b	0.074	0.446	0.8768
hsa-miR-24	hsa-let-7a	0.104	0.429	0.8762
hsa-miR-22	hsa-miR-17-5p	0.091	0.436	0.8758
hsa-miR-200a	hsa-miR-145	0.071	0.447	0.8756
hsa-miR-205	hsa-let-7a	0.067	0.449	0.8752
hsa-miR-23a	hsa-miR-146a	0.043	0.462	0.8746
hsa-miR-24	hsa-miR-29c	0.014	0.478	0.8744
hsa-miR-30b	hsa-miR-145	0.055	0.455	0.874
hsa-miR-132	hsa-miR-29a	0.015	0.477	0.8736
hsa-miR-132	hsa-miR-25	0.034	0.466	0.8728
hsa-miR-148a	hsa-miR-223	0.017	0.475	0.872
hsa-miR-30d	hsa-miR-206	0.047	0.458	0.8714
hsa-miR-106b	hsa-miR-30	0.038	0.463	0.8714
hsa-let-7a	hsa-miR-29b	0.083	0.438	0.8714
hsa-miR-142-5p	hsa-miR-26b	0	0.484	0.8712
hsa-miR-142-3p	hsa-miR-222	0.052	0.455	0.871
hsa-miR-203	hsa-miR-205	0.052	0.455	0.871
hsa-miR-192	hsa-miR-24	0.059	0.451	0.8708
hsa-miR-132	hsa-miR-1	0.037	0.463	0.8704
hsa-miR-143	hsa-miR-34a	0.074	0.442	0.8696
hsa-miR-203	hsa-miR-182	0.053	0.453	0.8684
hsa-miR-192	hsa-miR-146a	0.069	0.444	0.8682
hsa-miR-9	hsa-miR-16	0.063	0.447	0.8676
hsa-miR-146a	hsa-let-7b	0.041	0.459	0.8672
hsa-miR-16-1	hsa-miR-145	0.095	0.429	0.8672
hsa-miR-19b	hsa-miR-200b	0.031	0.464	0.8662
hsa-miR-23a	hsa-miR-20a	0.043	0.457	0.8656
hsa-miR-17-5p	hsa-miR-200c	0.056	0.449	0.8642
hsa-miR-24	hsa-miR-25	0.066	0.443	0.8634
hsa-miR-137	hsa-miR-21	0.012	0.473	0.8634
hsa-miR-132	hsa-miR-23a	0.015	0.471	0.8628
hsa-let-7a	hsa-let-7b	0.301	0.312	0.8626
hsa-miR-200c	hsa-let-7b	0.056	0.448	0.8624
hsa-miR-218	hsa-miR-145	0.011	0.473	0.8624
hsa-miR-26b	hsa-miR-155	0.042	0.455	0.861
hsa-miR-122	hsa-miR-200b	0.049	0.451	0.8608
hsa-miR-150	hsa-miR-141	0.065	0.442	0.8606
hsa-miR-143	hsa-miR-29a	0.065	0.442	0.8606
hsa-miR-214	hsa-miR-155	0.036	0.458	0.8604
hsa-miR-126	hsa-miR-24	0.07	0.439	0.8602
hsa-miR-26b	hsa-miR-26a	0.471	0.216	0.8598
hsa-miR-126	hsa-miR-1	0.051	0.449	0.8592
hsa-miR-142-5p	hsa-miR-203	0.033	0.459	0.8592
hsa-miR-29c	hsa-miR-29a	0.553	0.17	0.859
hsa-miR-24	hsa-miR-9	0.065	0.441	0.8588
hsa-let-7b	hsa-miR-155	0.03	0.46	0.858
hsa-miR-9	hsa-miR-1	0.046	0.451	0.8578
hsa-miR-23a	hsa-miR-221	0.01	0.471	0.8578
hsa-miR-192	hsa-miR-429	0.053	0.447	0.8576
hsa-miR-372	hsa-miR-132	0.017	0.467	0.8576
hsa-miR-181a	hsa-miR-200c	0.042	0.453	0.8574
hsa-miR-148a	hsa-miR-146a	0.024	0.463	0.8574
hsa-miR-30	hsa-miR-141	0.02	0.465	0.857
hsa-miR-17-5p	hsa-miR-125b	0.043	0.452	0.8566
hsa-miR-205	hsa-miR-29b	0.043	0.452	0.8566
hsa-let-7a	hsa-miR-15a	0.068	0.438	0.8564
hsa-miR-16-1	hsa-miR-17-5p	0.035	0.456	0.8558
hsa-miR-29b	hsa-miR-16	0.051	0.447	0.8556
hsa-miR-24	hsa-miR-1	0.042	0.452	0.8556
hsa-miR-150	hsa-miR-205	0.056	0.444	0.8552
hsa-miR-181b	hsa-miR-146a	0.056	0.444	0.8552
hsa-miR-30c	hsa-miR-145	0.048	0.448	0.8544
hsa-miR-98	hsa-miR-222	0.071	0.435	0.854
hsa-miR-126	hsa-miR-10a	0.159	0.386	0.8538
hsa-miR-22	hsa-miR-9	0.033	0.456	0.8538
hsa-miR-26a	hsa-miR-141	0.072	0.434	0.8532
hsa-miR-26b	hsa-miR-222	0.034	0.455	0.853
hsa-miR-222	hsa-let-7b	0.068	0.436	0.8528
hsa-miR-218	hsa-miR-143	0.059	0.441	0.8528
hsa-miR-148a	hsa-miR-20a	0.063	0.438	0.8514
hsa-miR-221	hsa-miR-124	0	0.473	0.8514
hsa-miR-148a	hsa-miR-200c	0.023	0.46	0.851
hsa-miR-200a	hsa-miR-148a	0.019	0.462	0.8506
hsa-miR-19a	hsa-miR-21	0.035	0.453	0.8504
hsa-miR-26a	hsa-miR-9	0.051	0.444	0.8502
hsa-miR-30	hsa-let-7a	0.041	0.449	0.8492
hsa-miR-142-5p	hsa-miR-205	0.014	0.464	0.8492
hsa-miR-373	hsa-miR-206	0.03	0.455	0.849
hsa-miR-429	hsa-miR-132	0.089	0.422	0.8486
hsa-miR-17-5p	hsa-miR-29b	0.049	0.444	0.8482
hsa-miR-106b	hsa-miR-155	0.031	0.454	0.8482
hsa-miR-23a	hsa-miR-200b	0.031	0.454	0.8482
hsa-miR-106b	hsa-miR-17-5p	0.085	0.424	0.8482
hsa-miR-126	hsa-miR-16	0.065	0.435	0.848
hsa-miR-22	hsa-miR-29b	0.052	0.442	0.8476
hsa-miR-137	hsa-miR-200b	0.01	0.465	0.847
hsa-miR-16-1	hsa-miR-203	0.032	0.452	0.8456
hsa-miR-198	hsa-miR-24	0.032	0.452	0.8456
hsa-miR-26b	hsa-miR-200c	0.021	0.458	0.8454
hsa-miR-20a	hsa-miR-29c	0.033	0.451	0.8448
hsa-miR-7	hsa-miR-222	0.069	0.431	0.8448
hsa-miR-429	hsa-miR-183	0	0.469	0.8442
hsa-miR-203	hsa-miR-19b	0.041	0.446	0.8438
hsa-miR-222	hsa-miR-29a	0.057	0.437	0.8436
hsa-miR-20a	hsa-miR-30b	0.048	0.442	0.8436
hsa-miR-26b	hsa-miR-200b	0.021	0.457	0.8436
hsa-miR-15b	hsa-miR-141	0.082	0.423	0.8434
hsa-miR-142-3p	hsa-miR-24	0.053	0.439	0.8432
hsa-miR-27b	hsa-miR-146a	0.044	0.444	0.8432
hsa-miR-101	hsa-miR-145	0.049	0.441	0.8428
hsa-miR-23a	hsa-miR-145	0.04	0.446	0.8428
hsa-miR-198	hsa-miR-200b	0.047	0.442	0.8426
hsa-miR-143	hsa-let-7c	0.047	0.442	0.8426
hsa-let-7a	hsa-miR-125b	0.115	0.404	0.8422
hsa-miR-19b	hsa-miR-141	0.011	0.461	0.8408
hsa-miR-30b	hsa-miR-221	0.075	0.425	0.84
hsa-miR-26b	hsa-miR-141	0.049	0.439	0.8392
hsa-miR-29c	hsa-miR-155	0.018	0.456	0.8388
hsa-miR-101	hsa-miR-146a	0.031	0.448	0.8374
hsa-miR-195	hsa-miR-16	0.252	0.325	0.837
hsa-miR-29a	hsa-miR-200b	0.032	0.447	0.8366
hsa-miR-19b	hsa-miR-146a	0.021	0.453	0.8364
hsa-miR-200c	hsa-miR-124	0.012	0.458	0.8364
hsa-miR-126	hsa-miR-218	0.08	0.42	0.836
hsa-miR-20a	hsa-miR-29a	0.022	0.452	0.8356
hsa-miR-29b	hsa-miR-1	0.032	0.446	0.8348
hsa-miR-20a	hsa-miR-124	0.012	0.457	0.8346
hsa-miR-29c	hsa-miR-222	0.083	0.417	0.8336
hsa-miR-200a	hsa-miR-125b	0.046	0.437	0.8326
hsa-miR-200c	hsa-miR-15a	0.044	0.438	0.8324
hsa-miR-135a	hsa-miR-206	0.033	0.444	0.8322
hsa-miR-198	hsa-miR-221	0.033	0.444	0.8322
hsa-miR-142-3p	hsa-miR-145	0.058	0.43	0.832
hsa-miR-203	hsa-miR-9	0.074	0.421	0.8318
hsa-miR-101	hsa-miR-200b	0.052	0.433	0.8314
hsa-miR-132	hsa-miR-107	0.048	0.435	0.831
hsa-miR-23a	hsa-miR-155	0.048	0.435	0.831
hsa-miR-200a	hsa-miR-221	0.035	0.442	0.8306
hsa-let-7c	hsa-miR-222	0.087	0.413	0.8304
hsa-miR-183	hsa-miR-155	0.058	0.429	0.8302
hsa-miR-30b	hsa-miR-200c	0.056	0.43	0.83
hsa-miR-192	hsa-miR-145	0.104	0.403	0.8294
hsa-miR-16-1	hsa-miR-200c	0.023	0.448	0.8294
hsa-miR-30d	hsa-miR-222	0.03	0.444	0.8292
hsa-miR-205	hsa-miR-141	0.253	0.32	0.829
hsa-miR-143	hsa-miR-101	0.024	0.447	0.8286
hsa-miR-148a	hsa-miR-24	0.052	0.431	0.8278
hsa-miR-24	hsa-miR-30	0.037	0.439	0.8272
hsa-miR-22	hsa-miR-15a	0.064	0.424	0.8272
hsa-miR-141	hsa-miR-15a	0.062	0.425	0.827
hsa-miR-122	hsa-miR-146a	0.078	0.416	0.8268
hsa-miR-429	hsa-miR-22	0.067	0.422	0.8266
hsa-miR-143	hsa-miR-30b	0.067	0.422	0.8266
hsa-miR-20a	hsa-miR-19a	0.058	0.427	0.8266
hsa-miR-429	hsa-miR-145	0.049	0.432	0.8266
hsa-miR-200a	hsa-miR-223	0.054	0.429	0.8262
hsa-miR-30c	hsa-miR-155	0.023	0.446	0.8258
hsa-miR-96	hsa-miR-146a	0.021	0.447	0.8256
hsa-let-7c	hsa-miR-200c	0.049	0.431	0.8248
hsa-miR-198	hsa-miR-23a	0.029	0.441	0.8228
hsa-miR-203	hsa-miR-223	0.029	0.441	0.8228
hsa-miR-181a	hsa-miR-15b	0.034	0.438	0.8224
hsa-miR-30c	hsa-miR-20a	0.03	0.44	0.822
hsa-miR-10a	hsa-miR-222	0.082	0.411	0.8218
hsa-miR-181b	hsa-miR-125b	0.04	0.434	0.8212
hsa-miR-20b	hsa-miR-206	0.022	0.444	0.8212
hsa-miR-429	hsa-miR-205	0.306	0.286	0.8208
hsa-miR-148a	hsa-miR-26a	0.048	0.429	0.8202
hsa-miR-17-5p	hsa-miR-29c	0.03	0.439	0.8202
hsa-miR-214	hsa-miR-26a	0.069	0.417	0.8196
hsa-miR-101	hsa-miR-155	0.047	0.429	0.8192
hsa-miR-141	hsa-miR-1	0.027	0.44	0.819
hsa-miR-142-5p	hsa-let-7a	0	0.455	0.819
hsa-let-7a	hsa-miR-34a	0.059	0.422	0.8186
hsa-miR-138	hsa-miR-21	0.041	0.432	0.8186
hsa-miR-22	hsa-miR-148a	0.019	0.444	0.8182
hsa-miR-19b	hsa-miR-155	0.011	0.448	0.8174
hsa-miR-15b	hsa-miR-200c	0.045	0.429	0.8172
hsa-miR-372	hsa-miR-206	0.032	0.436	0.8168
hsa-miR-16-1	hsa-miR-200a	0.06	0.42	0.816
hsa-miR-9	hsa-miR-15a	0.056	0.422	0.8156
hsa-miR-142-5p	hsa-miR-16-1	0	0.453	0.8154
hsa-miR-223	hsa-miR-30b	0.063	0.418	0.8154
hsa-miR-142-5p	hsa-miR-214	0.032	0.435	0.815
hsa-miR-17-5p	hsa-miR-15a	0.03	0.436	0.8148
hsa-miR-107	hsa-miR-181a	0.028	0.437	0.8146
hsa-miR-10a	hsa-miR-132	0.019	0.442	0.8146
hsa-miR-182	hsa-miR-200c	0.04	0.43	0.814
hsa-let-7a	hsa-miR-124	0.013	0.445	0.814
hsa-miR-203	hsa-miR-125b	0.063	0.417	0.8136
hsa-miR-223	hsa-miR-19b	0.014	0.444	0.8132
hsa-miR-107	hsa-miR-146a	0.057	0.42	0.813
hsa-miR-183	hsa-miR-182	0.109	0.391	0.8128
hsa-miR-138	hsa-miR-146a	0.051	0.423	0.8124
hsa-miR-106b	hsa-miR-141	0.038	0.43	0.812
hsa-miR-24	hsa-miR-181a	0.029	0.435	0.812
hsa-miR-181a	hsa-miR-9	0.02	0.44	0.812
hsa-miR-135b	hsa-miR-135a	0.531	0.156	0.8118
hsa-miR-142-5p	hsa-miR-125b	0	0.451	0.8118
hsa-miR-182	hsa-miR-20a	0.075	0.409	0.8112
hsa-miR-142-5p	hsa-miR-9	0.046	0.425	0.811
hsa-miR-30c	hsa-miR-222	0.053	0.421	0.8108
hsa-miR-126	hsa-miR-200c	0.06	0.417	0.8106
hsa-miR-214	hsa-let-7a	0.047	0.424	0.8102
hsa-miR-132	hsa-miR-19b	0.03	0.433	0.8094
hsa-miR-103	hsa-miR-107	0.523	0.159	0.8092
hsa-miR-22	hsa-miR-1	0.037	0.429	0.8092
hsa-miR-106b	hsa-miR-146a	0.035	0.43	0.809
hsa-miR-10a	hsa-miR-143	0.078	0.406	0.8088
hsa-miR-126	hsa-let-7a	0.083	0.403	0.8084
hsa-miR-429	hsa-miR-214	0.036	0.429	0.8082
hsa-miR-429	hsa-miR-181b	0.036	0.429	0.8082
hsa-miR-20b	hsa-miR-200b	0.012	0.442	0.8076
hsa-miR-22	hsa-miR-198	0.055	0.418	0.8074
hsa-miR-30	hsa-miR-125b	0.055	0.418	0.8074
hsa-miR-200a	hsa-miR-150	0.094	0.396	0.8068
hsa-miR-148a	hsa-miR-155	0.038	0.427	0.8066
hsa-miR-22	hsa-miR-26a	0.081	0.403	0.8064
hsa-miR-106b	hsa-miR-29b	0.063	0.413	0.8064
hsa-miR-23a	hsa-miR-125b	0.061	0.414	0.8062
hsa-miR-214	hsa-miR-181b	0.041	0.425	0.806
hsa-miR-25	hsa-miR-206	0.032	0.43	0.806
hsa-miR-98	hsa-miR-155	0.055	0.417	0.8056
hsa-miR-429	hsa-miR-148a	0.022	0.435	0.805
hsa-miR-106b	hsa-miR-205	0.027	0.432	0.8046
hsa-miR-148a	hsa-miR-181b	0.016	0.438	0.8044
hsa-miR-126	hsa-miR-214	0.032	0.429	0.8042
hsa-miR-132	hsa-miR-148a	0.057	0.415	0.804
hsa-miR-218	hsa-miR-20a	0.012	0.44	0.804
hsa-miR-20b	hsa-miR-132	0.037	0.426	0.8038
hsa-miR-195	hsa-miR-155	0.028	0.431	0.8038
hsa-miR-192	hsa-miR-221	0.078	0.403	0.8034
hsa-miR-96	hsa-miR-200c	0.063	0.411	0.8028
hsa-miR-29c	hsa-miR-9	0.041	0.423	0.8024
hsa-miR-148a	hsa-miR-9	0.057	0.414	0.8022
hsa-miR-16-1	hsa-miR-214	0.048	0.419	0.8022
hsa-miR-142-5p	hsa-miR-34a	0.012	0.439	0.8022
hsa-miR-34a	hsa-miR-200c	0.035	0.426	0.8018
hsa-miR-27b	hsa-miR-222	0.022	0.433	0.8014
hsa-miR-218	hsa-miR-221	0.047	0.419	0.8012
hsa-miR-150	hsa-miR-20a	0.059	0.412	0.8006
hsa-miR-20b	hsa-miR-221	0.023	0.432	0.8006
hsa-miR-143	hsa-miR-30c	0.071	0.405	0.8
hsa-miR-107	hsa-miR-221	0.053	0.415	0.8
hsa-miR-200a	hsa-miR-181a	0.033	0.426	0.7998
hsa-miR-122	hsa-miR-222	0.038	0.423	0.7994
hsa-miR-198	hsa-miR-223	0.016	0.435	0.799
hsa-miR-27a	hsa-miR-27b	0.565	0.13	0.799
hsa-miR-203	hsa-miR-1	0.035	0.424	0.7982
hsa-miR-150	hsa-miR-9	0.054	0.413	0.7974
hsa-miR-27b	hsa-miR-200b	0.054	0.413	0.7974
hsa-miR-25	hsa-miR-21	0.046	0.417	0.7966
hsa-miR-17-5p	hsa-miR-183	0.089	0.393	0.7964
hsa-miR-22	hsa-miR-30	0.053	0.413	0.7964
hsa-miR-30d	hsa-miR-155	0.017	0.433	0.7964
hsa-miR-142-3p	hsa-miR-200b	0.049	0.415	0.796
hsa-miR-107	hsa-miR-141	0.049	0.415	0.796
hsa-miR-429	hsa-miR-155	0.04	0.42	0.796
hsa-miR-96	hsa-miR-206	0.04	0.42	0.796
hsa-miR-30	hsa-miR-15a	0.04	0.42	0.796
hsa-miR-192	hsa-miR-141	0.029	0.426	0.7958
hsa-miR-214	hsa-miR-16	0.043	0.418	0.7954
hsa-miR-181b	hsa-miR-26a	0.041	0.419	0.7952
hsa-miR-16-1	hsa-miR-16	0.071	0.402	0.7946
hsa-miR-29c	hsa-miR-146a	0.022	0.429	0.7942
hsa-miR-29a	hsa-miR-9	0.063	0.406	0.7938
hsa-miR-142-3p	hsa-miR-20a	0.05	0.413	0.7934
hsa-miR-181a	hsa-miR-125b	0.041	0.418	0.7934
hsa-miR-126	hsa-miR-106b	0.073	0.4	0.793
hsa-miR-138	hsa-miR-24	0.035	0.421	0.7928
hsa-miR-98	hsa-miR-146a	0.069	0.402	0.7926
hsa-miR-198	hsa-miR-143	0.042	0.417	0.7926
hsa-miR-22	hsa-miR-125b	0.081	0.395	0.792
hsa-miR-122	hsa-miR-223	0.113	0.377	0.7916
hsa-miR-29a	hsa-miR-221	0.064	0.404	0.7912
hsa-miR-16-1	hsa-miR-96	0.015	0.431	0.7908
hsa-miR-183	hsa-miR-203	0.158	0.351	0.7898
hsa-miR-183	hsa-miR-205	0.014	0.431	0.7898
hsa-miR-17-5p	hsa-miR-24	0.082	0.393	0.7894
hsa-miR-214	hsa-miR-205	0.051	0.41	0.789
hsa-miR-22	hsa-miR-183	0.036	0.418	0.7884
hsa-miR-128a	hsa-miR-143	0.043	0.414	0.7882
hsa-miR-16-1	hsa-miR-29b	0.053	0.408	0.7874
hsa-miR-22	hsa-miR-98	0.085	0.39	0.787
hsa-miR-200a	hsa-miR-181b	0.049	0.41	0.787
hsa-miR-98	hsa-miR-200b	0.079	0.393	0.7864
hsa-miR-148a	hsa-miR-203	0.032	0.419	0.7862
hsa-miR-320	hsa-miR-21	0.026	0.422	0.7856
hsa-miR-126	hsa-miR-124	0.008	0.432	0.7856
hsa-miR-23b	hsa-miR-222	0.033	0.418	0.7854
hsa-miR-138	hsa-miR-200b	0.037	0.415	0.784
hsa-miR-429	hsa-miR-20a	0.026	0.421	0.7838
hsa-miR-143	hsa-miR-19b	0.024	0.422	0.7836
hsa-miR-20a	hsa-miR-195	0.049	0.408	0.7834
hsa-miR-214	hsa-miR-221	0.031	0.418	0.7834
hsa-miR-192	hsa-miR-155	0.047	0.409	0.7832
hsa-miR-223	hsa-miR-30c	0.068	0.397	0.7826
hsa-miR-107	hsa-miR-145	0.041	0.412	0.7826
hsa-miR-192	hsa-miR-20a	0.13	0.362	0.7816
hsa-miR-125b	hsa-miR-15a	0.049	0.407	0.7816
hsa-miR-143	hsa-let-7b	0.065	0.398	0.7814
hsa-miR-133a	hsa-miR-206	0.065	0.398	0.7814
hsa-miR-138	hsa-miR-20a	0.038	0.413	0.7814
hsa-miR-142-5p	hsa-miR-192	0.045	0.409	0.7812
hsa-miR-223	hsa-miR-29c	0.045	0.409	0.7812
hsa-miR-142-5p	hsa-miR-218	0	0.434	0.7812
hsa-miR-192	hsa-miR-200a	0.07	0.395	0.781
hsa-miR-429	hsa-miR-221	0.025	0.42	0.781
hsa-miR-16-1	hsa-miR-125b	0.057	0.402	0.7806
hsa-miR-126	hsa-miR-200a	0.082	0.388	0.7804
hsa-miR-23b	hsa-miR-21	0.044	0.409	0.7802
hsa-miR-200a	hsa-miR-24	0	0.433	0.7794
hsa-miR-138	hsa-miR-206	0.023	0.42	0.779
hsa-miR-223	hsa-miR-34a	0.071	0.393	0.7784
hsa-miR-20b	hsa-miR-19b	0.063	0.397	0.7776
hsa-miR-96	hsa-miR-145	0.072	0.392	0.7776
hsa-miR-198	hsa-miR-205	0	0.432	0.7776
hsa-miR-152	hsa-miR-222	0	0.432	0.7776
hsa-miR-137	hsa-miR-222	0	0.432	0.7776
hsa-miR-34a	hsa-miR-15a	0.052	0.403	0.7774
hsa-miR-205	hsa-miR-181a	0.025	0.418	0.7774
hsa-miR-135a	hsa-miR-200b	0.048	0.405	0.777
hsa-miR-198	hsa-miR-20a	0.048	0.405	0.777
hsa-miR-15b	hsa-miR-221	0.044	0.407	0.7766
hsa-miR-10a	hsa-miR-146a	0.038	0.41	0.776
hsa-miR-19b	hsa-miR-200c	0.063	0.396	0.7758
hsa-miR-19a	hsa-miR-206	0.036	0.411	0.7758
hsa-miR-142-5p	hsa-miR-372	0.018	0.421	0.7758
hsa-miR-205	hsa-miR-1	0.034	0.412	0.7756
hsa-let-7c	hsa-miR-146a	0.03	0.414	0.7752
hsa-miR-126	hsa-miR-30c	0.043	0.406	0.7738
hsa-miR-29b	hsa-miR-15a	0.068	0.392	0.7736
hsa-miR-132	hsa-miR-124	0.023	0.417	0.7736
hsa-miR-22	hsa-miR-181a	0.066	0.393	0.7734
hsa-miR-150	hsa-miR-223	0.102	0.373	0.7734
hsa-miR-223	hsa-miR-23b	0.075	0.388	0.7734
hsa-miR-17-5p	hsa-miR-16	0.039	0.408	0.7734
hsa-miR-133a	hsa-miR-143	0.053	0.4	0.773
hsa-miR-195	hsa-miR-15a	0.303	0.261	0.7728
hsa-miR-145	hsa-let-7b	0.038	0.408	0.7724
hsa-miR-27a	hsa-miR-206	0.02	0.418	0.7724
hsa-miR-203	hsa-miR-15a	0.036	0.409	0.7722
hsa-miR-142-5p	hsa-miR-30b	0	0.429	0.7722
hsa-miR-30c	hsa-miR-200c	0.059	0.396	0.7718
hsa-miR-10a	hsa-miR-200b	0.024	0.415	0.771
hsa-miR-372	hsa-miR-155	0.031	0.411	0.7708
hsa-miR-320	hsa-miR-200b	0.022	0.416	0.7708
hsa-miR-138	hsa-miR-143	0.061	0.394	0.7702
hsa-miR-181b	hsa-miR-29b	0.034	0.409	0.7702
hsa-miR-200a	hsa-miR-20a	0.05	0.4	0.77
hsa-miR-183	hsa-miR-1	0.05	0.4	0.77
hsa-miR-126	hsa-miR-107	0.068	0.39	0.77
hsa-miR-126	hsa-miR-183	0.057	0.396	0.7698
hsa-miR-372	hsa-miR-143	0.069	0.389	0.7692
hsa-miR-122	hsa-miR-145	0.11	0.366	0.7688
hsa-miR-181b	hsa-miR-9	0.02	0.416	0.7688
hsa-miR-32	hsa-miR-206	0.011	0.421	0.7688
hsa-miR-22	hsa-miR-182	0.129	0.355	0.768
hsa-miR-125b	hsa-miR-124	0.03	0.41	0.768
hsa-miR-19b	hsa-miR-221	0.062	0.392	0.7676
hsa-miR-195	hsa-miR-206	0.018	0.416	0.7668
hsa-miR-26b	hsa-miR-20a	0.033	0.407	0.7656
hsa-miR-150	hsa-miR-200c	0.033	0.407	0.7656
hsa-miR-29c	hsa-miR-206	0.052	0.396	0.7648
hsa-miR-142-3p	hsa-miR-155	0.025	0.411	0.7648
hsa-miR-182	hsa-miR-181b	0.039	0.403	0.7644
hsa-miR-10a	hsa-miR-181a	0.089	0.375	0.764
hsa-miR-198	hsa-miR-141	0.026	0.41	0.764
hsa-miR-203	hsa-miR-181b	0.119	0.358	0.7634
hsa-miR-10a	hsa-miR-221	0.074	0.383	0.7634
hsa-miR-142-5p	hsa-miR-23a	0	0.424	0.7632
hsa-miR-124	hsa-miR-1	0.052	0.395	0.763
hsa-miR-20b	hsa-miR-15a	0.023	0.411	0.7628
hsa-miR-128a	hsa-miR-146a	0.012	0.417	0.7626
hsa-miR-373	hsa-miR-200b	0.042	0.4	0.762
hsa-let-7c	hsa-let-7a	0.247	0.286	0.7618
hsa-miR-182	hsa-miR-143	0.101	0.367	0.7616
hsa-miR-150	hsa-miR-16	0.081	0.378	0.7614
hsa-miR-218	hsa-miR-155	0.025	0.409	0.7612
hsa-miR-148a	hsa-miR-145	0.057	0.391	0.7608
hsa-miR-26a	hsa-miR-29b	0.057	0.391	0.7608
hsa-miR-23b	hsa-miR-206	0.03	0.406	0.7608
hsa-miR-126	hsa-miR-150	0.073	0.382	0.7606
hsa-miR-23a	hsa-miR-34a	0.01	0.417	0.7606
hsa-miR-30d	hsa-miR-146a	0.051	0.394	0.7602
hsa-miR-22	hsa-miR-34a	0.049	0.395	0.76
hsa-miR-24	hsa-miR-29a	0.029	0.406	0.7598
hsa-miR-27a	hsa-miR-222	0.011	0.416	0.7598
hsa-miR-29a	hsa-miR-155	0.018	0.412	0.7596
hsa-miR-429	hsa-miR-150	0.061	0.388	0.7594
hsa-miR-26a	hsa-miR-20a	0.066	0.385	0.759
hsa-miR-128a	hsa-miR-222	0.012	0.415	0.759
hsa-miR-205	hsa-miR-125b	0.038	0.4	0.758
hsa-miR-17-5p	hsa-miR-9	0.054	0.391	0.7578
hsa-miR-135a	hsa-miR-132	0.018	0.411	0.7578
hsa-miR-137	hsa-miR-141	0.034	0.402	0.7576
hsa-miR-20b	hsa-miR-203	0.032	0.403	0.7574
hsa-miR-20a	hsa-let-7b	0.032	0.403	0.7574
hsa-miR-141	hsa-miR-34a	0.019	0.41	0.757
hsa-miR-205	hsa-miR-30	0.033	0.402	0.7566
hsa-miR-192	hsa-miR-205	0.067	0.383	0.7564
hsa-miR-16-1	hsa-miR-181a	0.067	0.383	0.7564
hsa-miR-203	hsa-miR-26a	0.013	0.413	0.7564
hsa-miR-17-5p	hsa-miR-205	0.056	0.389	0.7562
hsa-miR-101	hsa-miR-20a	0.042	0.396	0.7548
hsa-miR-16-1	hsa-miR-15a	0.245	0.283	0.7544
hsa-miR-142-5p	hsa-miR-107	0.016	0.41	0.754
hsa-miR-126	hsa-miR-182	0.078	0.375	0.753
hsa-miR-107	hsa-miR-223	0.078	0.375	0.753
hsa-miR-195	hsa-miR-222	0.061	0.384	0.7522
hsa-miR-192	hsa-miR-182	0.069	0.379	0.7512
hsa-miR-183	hsa-miR-223	0.069	0.379	0.7512
hsa-miR-198	hsa-miR-203	0.047	0.391	0.7508
hsa-miR-20b	hsa-miR-22	0.038	0.396	0.7508
hsa-miR-25	hsa-miR-145	0.011	0.411	0.7508
hsa-miR-150	hsa-miR-182	0.072	0.377	0.7506
hsa-miR-20b	hsa-miR-223	0	0.417	0.7506
hsa-miR-320	hsa-miR-132	0	0.417	0.7506
hsa-miR-182	hsa-miR-16	0.059	0.384	0.7502
hsa-miR-182	hsa-miR-205	0.075	0.375	0.75
hsa-miR-143	hsa-miR-373	0.012	0.41	0.75
hsa-miR-195	hsa-miR-145	0.065	0.38	0.749
hsa-miR-10a	hsa-miR-21	0.041	0.393	0.7484
hsa-miR-16-1	hsa-miR-34a	0.037	0.395	0.748
hsa-miR-223	hsa-miR-30	0.037	0.395	0.748
hsa-let-7e	hsa-let-7a	0.368	0.211	0.7478
hsa-miR-223	hsa-miR-16	0.069	0.377	0.7476
hsa-miR-181b	hsa-miR-16	0.049	0.388	0.7474
hsa-miR-30	hsa-miR-34a	0.038	0.394	0.7472
hsa-miR-181b	hsa-miR-96	0.041	0.392	0.7466
hsa-miR-22	hsa-miR-29a	0.032	0.397	0.7466
hsa-miR-106b	hsa-miR-23a	0.059	0.382	0.7466
hsa-miR-20b	hsa-miR-141	0.055	0.384	0.7462
hsa-miR-25	hsa-miR-20a	0.035	0.395	0.746
hsa-miR-181b	hsa-miR-30b	0.035	0.395	0.746
hsa-miR-218	hsa-miR-223	0.071	0.375	0.746
hsa-miR-106b	hsa-miR-200c	0.033	0.396	0.7458
hsa-miR-373	hsa-miR-222	0.033	0.396	0.7458
hsa-miR-30c	hsa-miR-221	0.069	0.376	0.7458
hsa-miR-10a	hsa-miR-206	0.047	0.388	0.7454
hsa-miR-30b	hsa-miR-141	0.052	0.385	0.745
hsa-miR-25	hsa-miR-30	0.025	0.4	0.745
hsa-miR-373	hsa-miR-21	0.057	0.382	0.7446
hsa-miR-429	hsa-miR-223	0.039	0.392	0.7446
hsa-miR-17-5p	hsa-miR-141	0.012	0.407	0.7446
hsa-miR-26b	hsa-miR-9	0.074	0.372	0.7436
hsa-miR-142-3p	hsa-miR-17-5p	0.036	0.393	0.7434
hsa-miR-138	hsa-miR-200c	0.036	0.393	0.7434
hsa-miR-181b	hsa-let-7a	0.072	0.373	0.7434
hsa-miR-142-5p	hsa-miR-181a	0	0.413	0.7434
hsa-miR-198	hsa-miR-1	0.03	0.396	0.7428
hsa-miR-26a	hsa-miR-125b	0.051	0.384	0.7422
hsa-miR-101	hsa-miR-200c	0.04	0.39	0.742
hsa-miR-16-1	hsa-miR-9	0.022	0.4	0.742
hsa-miR-182	hsa-miR-141	0.022	0.4	0.742
hsa-miR-29c	hsa-miR-221	0.076	0.37	0.742
hsa-miR-181b	hsa-miR-15a	0.029	0.396	0.7418
hsa-miR-214	hsa-miR-1	0.011	0.406	0.7418
hsa-miR-372	hsa-miR-200b	0.034	0.393	0.7414
hsa-miR-372	hsa-miR-200c	0.106	0.353	0.7414
hsa-miR-137	hsa-miR-146a	0.032	0.394	0.7412
hsa-miR-15a	hsa-miR-124	0.024	0.398	0.7404
hsa-miR-135a	hsa-miR-21	0.04	0.389	0.7402
hsa-let-7g	hsa-let-7a	0.407	0.185	0.74
hsa-miR-148a	hsa-miR-125b	0.045	0.386	0.7398
hsa-miR-221	hsa-let-7b	0.081	0.366	0.7398
hsa-miR-183	hsa-miR-26a	0.03	0.394	0.7392
hsa-miR-32	hsa-miR-21	0.026	0.396	0.7388
hsa-miR-15b	hsa-miR-34a	0.018	0.4	0.738
hsa-miR-96	hsa-miR-20a	0.09	0.36	0.738
hsa-miR-26a	hsa-miR-221	0.052	0.381	0.7378
hsa-miR-135a	hsa-miR-143	0.043	0.386	0.7378
hsa-miR-138	hsa-miR-145	0.034	0.391	0.7378
hsa-miR-20b	hsa-miR-155	0.032	0.392	0.7376
hsa-miR-7	hsa-miR-24	0.037	0.389	0.7372
hsa-miR-16-1	hsa-miR-183	0.037	0.389	0.7372
hsa-let-7c	hsa-let-7b	0.307	0.239	0.7372
hsa-miR-181b	hsa-miR-34a	0.044	0.385	0.737
hsa-miR-16-1	hsa-miR-1	0.038	0.388	0.7364
hsa-miR-27b	hsa-miR-221	0.02	0.398	0.7364
hsa-miR-20b	hsa-miR-24	0.034	0.39	0.736
hsa-miR-9	hsa-miR-124	0.03	0.392	0.7356
hsa-miR-223	hsa-miR-182	0.136	0.333	0.7354
hsa-miR-20a	hsa-miR-30d	0.04	0.386	0.7348
hsa-miR-142-5p	hsa-miR-30c	0	0.408	0.7344
hsa-miR-142-5p	hsa-let-7c	0	0.408	0.7344
hsa-miR-23a	hsa-miR-9	0.05	0.38	0.734
hsa-miR-429	hsa-miR-10a	0.023	0.395	0.734
hsa-miR-148a	hsa-miR-205	0.014	0.4	0.734
hsa-miR-25	hsa-miR-146a	0.035	0.388	0.7334
hsa-miR-195	hsa-miR-200b	0.058	0.375	0.733
hsa-let-7c	hsa-miR-9	0.058	0.375	0.733
hsa-miR-205	hsa-miR-16	0.065	0.371	0.7328
hsa-miR-214	hsa-miR-9	0.02	0.396	0.7328
hsa-miR-10a	hsa-miR-150	0.12	0.34	0.732
hsa-miR-19b	hsa-miR-16	0.01	0.401	0.7318
hsa-miR-16-1	hsa-miR-26a	0.082	0.361	0.7318
hsa-miR-101	hsa-miR-221	0.071	0.367	0.7316
hsa-miR-223	hsa-miR-15b	0.06	0.373	0.7314
hsa-miR-182	hsa-miR-24	0.056	0.375	0.731
hsa-miR-372	hsa-miR-20a	0.169	0.312	0.7306
hsa-miR-183	hsa-miR-150	0.109	0.345	0.73
hsa-miR-19b	hsa-miR-205	0	0.405	0.729
hsa-miR-25	hsa-miR-200b	0.034	0.386	0.7288
hsa-miR-22	hsa-miR-29c	0.032	0.387	0.7286
hsa-miR-25	hsa-miR-222	0.075	0.363	0.7284
hsa-miR-9	hsa-let-7b	0.071	0.365	0.728
hsa-miR-7	hsa-miR-126	0.114	0.341	0.7278
hsa-miR-373	hsa-miR-146a	0.067	0.367	0.7276
hsa-miR-218	hsa-miR-181a	0.049	0.377	0.7276
hsa-miR-17-5p	hsa-miR-29a	0.045	0.379	0.7272
hsa-miR-107	hsa-miR-9	0.041	0.381	0.7268
hsa-miR-126	hsa-miR-101	0.062	0.369	0.7262
hsa-miR-146a	hsa-miR-29a	0.022	0.391	0.7258
hsa-miR-142-5p	hsa-miR-142-3p	0.02	0.392	0.7256
hsa-miR-98	hsa-miR-145	0.074	0.362	0.7256
hsa-miR-218	hsa-miR-198	0.018	0.393	0.7254
hsa-miR-203	hsa-miR-23a	0	0.403	0.7254
hsa-miR-122	hsa-miR-22	0.125	0.333	0.7244
hsa-miR-192	hsa-miR-148a	0.044	0.378	0.7244
hsa-miR-429	hsa-miR-16-1	0.044	0.378	0.7244
hsa-miR-126	hsa-miR-23a	0.015	0.394	0.7242
hsa-miR-142-3p	hsa-miR-221	0.06	0.369	0.7242
hsa-miR-23b	hsa-miR-200b	0.031	0.385	0.724
hsa-miR-23b	hsa-miR-23a	0.58	0.08	0.724
hsa-miR-96	hsa-miR-141	0.047	0.376	0.7238
hsa-miR-30b	hsa-miR-125b	0.074	0.361	0.7238
hsa-miR-133a	hsa-miR-145	0.065	0.366	0.7238
hsa-miR-214	hsa-miR-96	0.027	0.387	0.7236
hsa-miR-126	hsa-miR-34a	0.077	0.359	0.7232
hsa-miR-200a	hsa-miR-98	0.051	0.373	0.7224
hsa-miR-143	hsa-miR-30d	0.022	0.389	0.7222
hsa-miR-23a	hsa-miR-200c	0.02	0.39	0.722
hsa-miR-198	hsa-miR-34a	0.036	0.381	0.7218
hsa-let-7a	hsa-miR-29c	0.036	0.381	0.7218
hsa-miR-98	hsa-miR-221	0.088	0.352	0.7216
hsa-miR-10a	hsa-miR-29b	0.041	0.378	0.7214
hsa-miR-96	hsa-miR-221	0.041	0.378	0.7214
hsa-miR-29a	hsa-miR-206	0.041	0.378	0.7214
hsa-miR-137	hsa-miR-200c	0.03	0.384	0.7212
hsa-miR-30d	hsa-miR-145	0.037	0.38	0.721
hsa-miR-203	hsa-miR-34a	0.08	0.356	0.7208
hsa-miR-126	hsa-miR-27a	0.069	0.362	0.7206
hsa-miR-203	hsa-let-7b	0.049	0.373	0.7204
hsa-miR-223	hsa-miR-30d	0	0.4	0.72
hsa-miR-150	hsa-miR-125b	0.043	0.376	0.7198
hsa-miR-7	hsa-miR-206	0.048	0.373	0.7194
hsa-miR-126	hsa-miR-198	0.075	0.358	0.7194
hsa-miR-7	hsa-miR-21	0.064	0.364	0.7192
hsa-miR-122	hsa-miR-132	0.019	0.389	0.7192
hsa-miR-218	hsa-miR-181b	0.032	0.381	0.7178
hsa-miR-19b	hsa-miR-145	0.019	0.388	0.7174
hsa-miR-372	hsa-miR-106b	0.208	0.283	0.7174
hsa-miR-7	hsa-miR-143	0.098	0.344	0.7172
hsa-let-7c	hsa-miR-141	0.033	0.38	0.717
hsa-miR-181a	hsa-miR-29b	0.047	0.372	0.7166
hsa-miR-30	hsa-miR-1	0.038	0.377	0.7166
hsa-miR-214	hsa-miR-150	0.045	0.373	0.7164
hsa-miR-7	hsa-miR-221	0.063	0.363	0.7164
hsa-miR-22	hsa-miR-150	0.034	0.379	0.7162
hsa-miR-26a	hsa-miR-16	0.032	0.38	0.716
hsa-miR-16-1	hsa-miR-181b	0.048	0.371	0.7158
hsa-miR-29b	hsa-miR-34a	0.048	0.371	0.7158
hsa-miR-192	hsa-miR-143	0.066	0.361	0.7158
hsa-miR-132	hsa-miR-30b	0.053	0.368	0.7154
hsa-miR-141	hsa-miR-124	0.006	0.394	0.7152
hsa-miR-30c	hsa-miR-125b	0.058	0.365	0.715
hsa-miR-24	hsa-miR-205	0.013	0.39	0.715
hsa-miR-133a	hsa-miR-21	0.013	0.39	0.715
hsa-miR-372	hsa-miR-222	0.115	0.333	0.7144
hsa-miR-98	hsa-let-7c	0.286	0.238	0.7144
hsa-miR-26b	hsa-miR-203	0.014	0.389	0.7142
hsa-miR-27a	hsa-miR-221	0.021	0.385	0.714
hsa-miR-106b	hsa-miR-16	0.028	0.381	0.7138
hsa-miR-142-5p	hsa-miR-101	0.015	0.388	0.7134
hsa-miR-30	hsa-miR-9	0.027	0.381	0.7128
hsa-miR-122	hsa-miR-24	0.091	0.345	0.712
hsa-miR-192	hsa-miR-203	0.213	0.277	0.7116
hsa-miR-17-5p	hsa-miR-1	0.049	0.368	0.7114
hsa-let-7c	hsa-miR-155	0.052	0.366	0.7108
hsa-miR-126	hsa-miR-25	0.055	0.364	0.7102
hsa-miR-29c	hsa-miR-141	0.024	0.381	0.7098
hsa-let-7f	hsa-let-7a	0.357	0.196	0.7098
hsa-miR-23a	hsa-miR-29b	0.069	0.356	0.7098
hsa-miR-29c	hsa-miR-145	0.052	0.365	0.709
hsa-miR-200a	hsa-let-7b	0.032	0.376	0.7088
hsa-let-7c	hsa-miR-221	0.091	0.343	0.7084
hsa-miR-214	hsa-miR-20a	0.055	0.363	0.7084
hsa-miR-122	hsa-miR-126	0.06	0.36	0.708
hsa-miR-182	hsa-let-7a	0.094	0.341	0.7078
hsa-miR-23b	hsa-miR-146a	0.067	0.356	0.7078
hsa-miR-152	hsa-miR-200b	0.036	0.373	0.7074
hsa-miR-25	hsa-miR-143	0.027	0.378	0.7074
hsa-miR-107	hsa-miR-19b	0.041	0.37	0.707
hsa-miR-122	hsa-miR-16-1	0.082	0.347	0.7066
hsa-miR-142-5p	hsa-miR-29b	0.013	0.385	0.706
hsa-miR-203	hsa-miR-96	0.056	0.361	0.7058
hsa-miR-218	hsa-miR-132	0.018	0.382	0.7056
hsa-miR-101	hsa-miR-125b	0.009	0.387	0.7056
hsa-miR-24	hsa-miR-124	0.014	0.384	0.7052
hsa-miR-30d	hsa-miR-200c	0.048	0.365	0.705
hsa-miR-22	hsa-miR-214	0.048	0.365	0.705
hsa-miR-107	hsa-miR-29b	0.035	0.372	0.7046
hsa-miR-128a	hsa-miR-21	0.033	0.373	0.7044
hsa-miR-150	hsa-miR-96	0.06	0.358	0.7044
hsa-miR-126	hsa-miR-15a	0.056	0.36	0.704
hsa-let-7d	hsa-miR-200b	0.047	0.365	0.704
hsa-miR-101	hsa-miR-9	0.029	0.375	0.704
hsa-miR-152	hsa-miR-181b	0	0.391	0.7038
hsa-miR-23b	hsa-miR-143	0.05	0.363	0.7034
hsa-miR-122	hsa-miR-221	0.06	0.357	0.7026
hsa-miR-27a	hsa-miR-146a	0.022	0.378	0.7024
hsa-miR-223	hsa-miR-181b	0.076	0.348	0.7024
hsa-miR-214	hsa-miR-15a	0.036	0.37	0.702
hsa-miR-192	hsa-miR-26a	0	0.39	0.702
hsa-miR-23a	hsa-miR-181a	0	0.39	0.702
hsa-miR-20b	hsa-miR-181a	0.016	0.381	0.7018
hsa-miR-218	hsa-miR-203	0.016	0.381	0.7018
hsa-miR-9	hsa-miR-34a	0.07	0.351	0.7018
hsa-miR-16-1	hsa-miR-10a	0.041	0.367	0.7016
hsa-miR-198	hsa-miR-16	0.028	0.374	0.7012
hsa-miR-26b	hsa-miR-181b	0.042	0.366	0.7008
hsa-miR-122	hsa-miR-143	0.092	0.338	0.7004
hsa-miR-30d	hsa-miR-221	0.038	0.368	0.7004
hsa-let-7c	hsa-miR-145	0.038	0.368	0.7004
hsa-miR-16-1	hsa-miR-15b	0.025	0.375	0.7
hsa-miR-182	hsa-miR-125b	0.059	0.356	0.6998
hsa-miR-26b	hsa-miR-214	0.057	0.357	0.6996
hsa-miR-143	hsa-miR-195	0.033	0.37	0.699
hsa-miR-22	hsa-miR-107	0.049	0.361	0.6988
hsa-miR-17-5p	hsa-miR-150	0.049	0.361	0.6988
hsa-miR-203	hsa-miR-29b	0.011	0.382	0.6986
hsa-miR-93	hsa-miR-20b	0.279	0.233	0.6984
hsa-miR-30b	hsa-miR-16	0.041	0.365	0.698
hsa-miR-20b	hsa-miR-195	0.041	0.365	0.698
hsa-miR-20b	hsa-miR-126	0.019	0.377	0.6976
hsa-miR-198	hsa-miR-9	0.044	0.363	0.6974
hsa-miR-22	hsa-miR-124	0.008	0.383	0.6974
hsa-miR-16-1	hsa-miR-23a	0.015	0.379	0.6972
hsa-miR-198	hsa-miR-125b	0.056	0.356	0.6968
hsa-miR-16-1	hsa-miR-106b	0.054	0.357	0.6966
hsa-miR-142-3p	hsa-miR-223	0.054	0.357	0.6966
hsa-miR-17-5p	hsa-miR-148a	0.054	0.357	0.6966
hsa-let-7f	hsa-miR-200b	0.037	0.366	0.6958
hsa-miR-16-1	hsa-miR-19b	0.031	0.369	0.6952
hsa-miR-142-5p	hsa-miR-98	0.016	0.377	0.6946
hsa-miR-142-3p	hsa-miR-22	0.059	0.353	0.6944
hsa-miR-16-1	hsa-miR-150	0.073	0.345	0.694
hsa-miR-106b	hsa-miR-15a	0.038	0.364	0.6932
hsa-miR-181b	hsa-miR-15b	0.045	0.36	0.693
hsa-miR-429	hsa-miR-203	0.018	0.375	0.693
hsa-miR-93	hsa-miR-132	0.018	0.375	0.693
hsa-miR-142-5p	hsa-let-7b	0	0.385	0.693
hsa-miR-181b	hsa-miR-23a	0	0.385	0.693
hsa-miR-128a	hsa-miR-200b	0.023	0.372	0.6926
hsa-miR-142-3p	hsa-miR-205	0.014	0.377	0.6926
hsa-let-7d	hsa-miR-98	0.354	0.188	0.6924
hsa-miR-19a	hsa-miR-200b	0.037	0.364	0.6922
hsa-miR-19b	hsa-miR-15a	0.028	0.369	0.6922
hsa-miR-30c	hsa-miR-30d	0.415	0.154	0.6922
hsa-miR-203	hsa-miR-30	0.035	0.365	0.692
hsa-miR-203	hsa-miR-30b	0.035	0.365	0.692
hsa-let-7a	hsa-miR-29a	0.035	0.365	0.692
hsa-miR-181c	hsa-miR-181b	0.26	0.24	0.692
hsa-miR-214	hsa-miR-203	0.042	0.361	0.6918
hsa-miR-17-5p	hsa-miR-30	0.038	0.363	0.6914
hsa-miR-181b	hsa-miR-30c	0.038	0.363	0.6914
hsa-miR-181c	hsa-miR-143	0.029	0.368	0.6914
hsa-miR-429	hsa-miR-181a	0.036	0.364	0.6912
hsa-miR-152	hsa-miR-21	0.034	0.365	0.691
hsa-miR-142-5p	hsa-miR-96	0.016	0.375	0.691
hsa-miR-203	hsa-miR-19a	0.048	0.357	0.6906
hsa-miR-181a	hsa-let-7a	0.048	0.357	0.6906
hsa-miR-26a	hsa-miR-34a	0.021	0.372	0.6906
hsa-miR-133a	hsa-miR-146a	0.022	0.371	0.6898
hsa-miR-32	hsa-miR-200b	0.022	0.371	0.6898
hsa-miR-29c	hsa-miR-16	0.022	0.371	0.6898
hsa-miR-183	hsa-let-7a	0.081	0.338	0.6894
hsa-let-7e	hsa-miR-98	0.286	0.224	0.6892
hsa-miR-106b	hsa-miR-223	0.032	0.365	0.689
hsa-miR-142-5p	hsa-miR-30d	0.014	0.375	0.689
hsa-miR-205	hsa-miR-9	0.048	0.356	0.6888
hsa-miR-132	hsa-let-7b	0.021	0.371	0.6888
hsa-miR-148a	hsa-let-7a	0.026	0.368	0.6884
hsa-miR-98	hsa-miR-9	0.063	0.347	0.6876
hsa-miR-30b	hsa-miR-124	0	0.382	0.6876
hsa-miR-135a	hsa-miR-183	0.075	0.34	0.687
hsa-miR-26b	hsa-miR-183	0.048	0.355	0.687
hsa-miR-107	hsa-miR-203	0.028	0.366	0.6868
hsa-miR-26a	hsa-miR-205	0.078	0.338	0.6864
hsa-miR-22	hsa-miR-23a	0.015	0.373	0.6864
hsa-miR-223	hsa-miR-1	0.049	0.354	0.6862
hsa-miR-126	hsa-miR-138	0.061	0.347	0.6856
hsa-miR-141	hsa-let-7b	0.034	0.362	0.6856
hsa-miR-133a	hsa-miR-222	0.023	0.368	0.6854
hsa-let-7b	hsa-miR-16	0.057	0.349	0.6852
hsa-miR-29a	hsa-miR-145	0.03	0.364	0.6852
hsa-miR-183	hsa-miR-125b	0.044	0.356	0.6848
hsa-miR-183	hsa-miR-16	0.04	0.358	0.6844
hsa-miR-320	hsa-miR-141	0.038	0.359	0.6842
hsa-miR-152	hsa-miR-143	0	0.38	0.684
hsa-miR-142-5p	hsa-miR-10a	0	0.38	0.684
hsa-let-7f	hsa-let-7g	0.471	0.118	0.6834
hsa-miR-218	hsa-miR-200c	0.035	0.36	0.683
hsa-miR-218	hsa-miR-107	0.033	0.361	0.6828
hsa-miR-198	hsa-miR-200c	0.022	0.367	0.6826
hsa-let-7d	hsa-miR-200a	0.038	0.358	0.6824
hsa-miR-142-3p	hsa-miR-182	0.063	0.344	0.6822
hsa-miR-142-3p	hsa-miR-141	0.041	0.356	0.6818
hsa-miR-126	hsa-miR-181b	0.102	0.322	0.6816
hsa-miR-182	hsa-miR-26a	0.066	0.342	0.6816
hsa-miR-148a	hsa-miR-34a	0.037	0.358	0.6814
hsa-miR-152	hsa-miR-148a	0.359	0.179	0.6812
hsa-miR-142-3p	hsa-miR-29b	0.026	0.364	0.6812
hsa-miR-200a	hsa-miR-29b	0.026	0.364	0.6812
hsa-miR-101	hsa-miR-181a	0.026	0.364	0.6812
hsa-miR-130b	hsa-miR-20a	0.06	0.345	0.681
hsa-miR-24	hsa-miR-15b	0.06	0.345	0.681
hsa-miR-192	hsa-miR-30	0.029	0.362	0.6806
hsa-miR-10a	hsa-miR-200a	0.02	0.367	0.6806
hsa-miR-126	hsa-miR-29c	0.05	0.35	0.68
hsa-let-7g	hsa-miR-98	0.326	0.196	0.6788
hsa-miR-20b	hsa-miR-145	0.057	0.345	0.678
hsa-miR-15b	hsa-miR-30	0.01	0.371	0.6778
hsa-miR-22	hsa-miR-30b	0.053	0.347	0.6776
hsa-miR-214	hsa-miR-125b	0.04	0.354	0.6772
hsa-miR-107	hsa-miR-15a	0.11	0.315	0.677
hsa-miR-17-5p	hsa-miR-34a	0.099	0.321	0.6768
hsa-let-7f	hsa-miR-98	0.356	0.178	0.6764
hsa-miR-137	hsa-miR-143	0.012	0.369	0.6762
hsa-miR-122	hsa-miR-17-5p	0.055	0.345	0.676
hsa-miR-17-5p	hsa-miR-200a	0.055	0.345	0.676
hsa-miR-192	hsa-miR-1	0.026	0.361	0.6758
hsa-miR-128a	hsa-miR-145	0.022	0.363	0.6754
hsa-miR-320	hsa-miR-200c	0.022	0.363	0.6754
hsa-miR-126	hsa-miR-15b	0.038	0.354	0.6752
hsa-miR-192	hsa-miR-183	0.225	0.25	0.675
hsa-miR-7	hsa-miR-145	0.061	0.341	0.6748
hsa-miR-29c	hsa-miR-200c	0.043	0.351	0.6748
hsa-miR-181b	hsa-miR-30d	0.037	0.354	0.6742
hsa-let-7f	hsa-miR-146a	0.051	0.346	0.6738
hsa-miR-96	hsa-miR-155	0.042	0.351	0.6738
hsa-miR-135a	hsa-miR-146a	0.024	0.361	0.6738
hsa-miR-181b	hsa-miR-101	0.013	0.367	0.6736
hsa-miR-142-3p	hsa-miR-200c	0.011	0.368	0.6734
hsa-miR-19a	hsa-miR-155	0.011	0.368	0.6734
hsa-miR-148a	hsa-miR-181a	0.016	0.365	0.673
hsa-miR-142-5p	hsa-miR-148a	0.06	0.34	0.672
hsa-miR-142-3p	hsa-miR-126	0.06	0.34	0.672
hsa-miR-122	hsa-miR-155	0.045	0.348	0.6714
hsa-miR-132	hsa-miR-19a	0.039	0.351	0.6708
hsa-miR-183	hsa-miR-30b	0.039	0.351	0.6708
hsa-miR-22	hsa-miR-15b	0.012	0.366	0.6708
hsa-miR-218	hsa-miR-200a	0.082	0.327	0.6706
hsa-miR-429	hsa-miR-107	0.037	0.352	0.6706
hsa-miR-107	hsa-miR-15b	0.197	0.263	0.6704
hsa-miR-106b	hsa-miR-203	0.062	0.338	0.6704
hsa-miR-135a	hsa-miR-200c	0.071	0.333	0.6704
hsa-miR-126	hsa-miR-19b	0.015	0.364	0.6702
hsa-miR-26b	hsa-let-7a	0.115	0.308	0.6694
hsa-miR-17-5p	hsa-miR-19b	0.043	0.348	0.6694
hsa-miR-195	hsa-miR-146a	0.039	0.35	0.669
hsa-let-7b	hsa-miR-1	0.03	0.355	0.669
hsa-miR-107	hsa-miR-205	0.053	0.342	0.6686
hsa-miR-98	hsa-miR-205	0.053	0.342	0.6686
hsa-miR-218	hsa-miR-150	0.017	0.362	0.6686
hsa-miR-223	hsa-miR-205	0.069	0.333	0.6684
hsa-miR-29a	hsa-miR-200c	0.031	0.354	0.6682
hsa-miR-148a	hsa-miR-30	0.013	0.364	0.6682
hsa-miR-152	hsa-miR-221	0	0.371	0.6678
hsa-miR-15b	hsa-miR-9	0.062	0.336	0.6668
hsa-miR-198	hsa-miR-183	0.035	0.351	0.6668
hsa-miR-142-3p	hsa-miR-146a	0.051	0.342	0.6666
hsa-miR-223	hsa-miR-101	0.042	0.347	0.6666
hsa-miR-10a	hsa-miR-200c	0.024	0.357	0.6666
hsa-miR-26a	hsa-miR-1	0.011	0.364	0.6662
hsa-miR-142-5p	hsa-miR-15b	0	0.37	0.666
hsa-miR-429	hsa-miR-24	0	0.37	0.666
hsa-miR-93	hsa-miR-24	0.016	0.361	0.6658
hsa-miR-320	hsa-miR-26a	0.014	0.362	0.6656
hsa-miR-126	hsa-miR-27b	0.085	0.322	0.6646
hsa-miR-16-1	hsa-miR-30	0.04	0.347	0.6646
hsa-miR-126	hsa-miR-30b	0.04	0.347	0.6646
hsa-miR-223	hsa-miR-29a	0.029	0.353	0.6644
hsa-miR-137	hsa-miR-145	0.029	0.353	0.6644
hsa-miR-203	hsa-miR-15b	0.011	0.363	0.6644
hsa-miR-192	hsa-miR-181b	0.16	0.28	0.664
hsa-miR-214	hsa-miR-30	0.023	0.356	0.6638
hsa-miR-17-5p	hsa-let-7a	0.064	0.333	0.6634
hsa-miR-16-1	hsa-miR-218	0.019	0.358	0.6634
hsa-miR-16-1	hsa-miR-148a	0.019	0.358	0.6634
hsa-miR-137	hsa-miR-221	0.01	0.363	0.6634
hsa-miR-32	hsa-miR-20a	0.035	0.349	0.6632
hsa-miR-16-1	hsa-miR-124	0.008	0.364	0.6632
hsa-miR-107	hsa-miR-155	0.049	0.341	0.6628
hsa-miR-20b	hsa-miR-125b	0.022	0.356	0.6628
hsa-miR-30b	hsa-miR-9	0.036	0.348	0.6624
hsa-miR-135a	hsa-miR-203	0.016	0.359	0.6622
hsa-miR-101	hsa-miR-29b	0.022	0.355	0.661
hsa-miR-122	hsa-miR-141	0.013	0.36	0.661
hsa-miR-198	hsa-let-7a	0.038	0.346	0.6608
hsa-miR-181a	hsa-miR-1	0.029	0.351	0.6608
hsa-miR-17-5p	hsa-miR-138	0.018	0.357	0.6606
hsa-miR-200a	hsa-miR-320	0.018	0.357	0.6606
hsa-miR-138	hsa-miR-23a	0.032	0.349	0.6602
hsa-miR-106b	hsa-miR-125b	0.066	0.33	0.66
hsa-miR-30b	hsa-miR-1	0.033	0.348	0.6594
hsa-miR-17-5p	hsa-miR-15b	0.024	0.353	0.6594
hsa-miR-132	hsa-miR-195	0.026	0.351	0.6578
hsa-miR-152	hsa-miR-24	0.017	0.356	0.6578
hsa-miR-98	hsa-miR-203	0.058	0.333	0.6574
hsa-miR-20b	hsa-miR-17-5p	0.113	0.302	0.6566
hsa-miR-30c	hsa-miR-29b	0.032	0.347	0.6566
hsa-miR-132	hsa-miR-101	0.014	0.357	0.6566
hsa-miR-22	hsa-miR-19b	0.03	0.348	0.6564
hsa-miR-205	hsa-miR-15a	0.064	0.329	0.6562
hsa-miR-26b	hsa-miR-16	0.056	0.333	0.6554
hsa-miR-429	hsa-let-7a	0.029	0.348	0.6554
hsa-miR-24	hsa-miR-195	0.063	0.329	0.6552
hsa-miR-192	hsa-miR-23a	0.034	0.345	0.655
hsa-miR-132	hsa-miR-32	0.034	0.345	0.655
hsa-miR-203	hsa-miR-30c	0.025	0.35	0.655
hsa-miR-143	hsa-miR-27b	0.025	0.35	0.655
hsa-miR-30d	hsa-miR-125b	0.037	0.343	0.6544
hsa-miR-200a	hsa-miR-16	0.04	0.341	0.6538
hsa-miR-23a	hsa-miR-16	0.037	0.342	0.6526
hsa-miR-10a	hsa-miR-141	0.028	0.347	0.6526
hsa-miR-24	hsa-miR-19b	0.028	0.347	0.6526
hsa-miR-7	hsa-miR-146a	0.053	0.333	0.6524
hsa-miR-203	hsa-miR-101	0.053	0.333	0.6524
hsa-miR-20b	hsa-miR-205	0.044	0.338	0.6524
hsa-miR-23b	hsa-miR-155	0.042	0.339	0.6522
hsa-miR-142-5p	hsa-miR-27b	0.033	0.344	0.6522
hsa-miR-26b	hsa-miR-148a	0.033	0.344	0.6522
hsa-miR-138	hsa-miR-181b	0.033	0.344	0.6522
hsa-miR-122	hsa-miR-200a	0.04	0.34	0.652
hsa-miR-10a	hsa-miR-22	0.04	0.34	0.652
hsa-miR-223	hsa-miR-15a	0.104	0.304	0.6512
hsa-miR-96	hsa-let-7a	0.059	0.329	0.6512
hsa-miR-195	hsa-miR-200c	0.057	0.33	0.651
hsa-miR-17-5p	hsa-miR-195	0.051	0.333	0.6504
hsa-miR-132	hsa-let-7c	0.042	0.338	0.6504
hsa-miR-148a	hsa-miR-101	0.015	0.353	0.6504
hsa-miR-142-5p	hsa-miR-16	0.006	0.358	0.6504
hsa-miR-126	hsa-miR-96	0.031	0.344	0.6502
hsa-miR-142-5p	hsa-miR-183	0.038	0.34	0.65
hsa-miR-126	hsa-miR-128a	0.038	0.34	0.65
hsa-miR-22	hsa-miR-218	0.038	0.34	0.65
hsa-let-7b	hsa-miR-124	0.029	0.345	0.65
hsa-miR-142-5p	hsa-miR-150	0.018	0.351	0.6498
hsa-miR-26b	hsa-miR-125b	0.063	0.326	0.6498
hsa-miR-181b	hsa-miR-124	0.007	0.357	0.6496
hsa-miR-16-1	hsa-miR-26b	0.05	0.333	0.6494
hsa-miR-142-3p	hsa-miR-181a	0.05	0.333	0.6494
hsa-miR-148a	hsa-miR-107	0.05	0.333	0.6494
hsa-miR-142-3p	hsa-miR-30	0.041	0.338	0.6494
hsa-miR-17-5p	hsa-miR-30c	0.041	0.338	0.6494
hsa-miR-218	hsa-miR-141	0.041	0.338	0.6494
hsa-miR-137	hsa-miR-206	0.019	0.35	0.649
hsa-miR-19b	hsa-miR-125b	0.019	0.35	0.649
hsa-miR-122	hsa-miR-200c	0.035	0.341	0.6488
hsa-miR-20b	hsa-miR-29b	0.026	0.346	0.6488
hsa-miR-26a	hsa-let-7a	0.071	0.321	0.6488
hsa-miR-26b	hsa-miR-221	0.042	0.337	0.6486
hsa-miR-218	hsa-miR-205	0.076	0.318	0.6484
hsa-miR-152	hsa-miR-206	0.034	0.341	0.6478
hsa-miR-23b	hsa-miR-221	0.041	0.337	0.6476
hsa-miR-218	hsa-miR-30c	0.014	0.352	0.6476
hsa-miR-126	hsa-miR-23b	0.048	0.333	0.6474
hsa-miR-214	hsa-miR-182	0.039	0.338	0.6474
hsa-miR-373	hsa-miR-221	0.03	0.343	0.6474
hsa-miR-183	hsa-miR-19b	0.03	0.343	0.6474
hsa-miR-22	hsa-miR-106b	0.091	0.309	0.6472
hsa-miR-19a	hsa-miR-146a	0.019	0.349	0.6472
hsa-miR-15b	hsa-miR-29b	0.019	0.349	0.6472
hsa-miR-150	hsa-miR-24	0.065	0.323	0.6464
hsa-miR-192	hsa-miR-16	0.036	0.339	0.6462
hsa-miR-138	hsa-miR-223	0.036	0.339	0.6462
hsa-miR-142-3p	hsa-miR-125b	0.046	0.333	0.6454
hsa-miR-320	hsa-miR-222	0.024	0.345	0.645
hsa-miR-20b	hsa-miR-30	0.013	0.351	0.6448
hsa-miR-20b	hsa-miR-200c	0.011	0.352	0.6446
hsa-miR-218	hsa-miR-9	0.011	0.352	0.6446
hsa-let-7a	hsa-miR-30b	0.063	0.323	0.6444
hsa-miR-142-5p	hsa-miR-20b	0	0.358	0.6444
hsa-miR-32	hsa-miR-141	0	0.358	0.6444
hsa-miR-372	hsa-miR-203	0.062	0.323	0.6434
hsa-miR-27b	hsa-miR-21	0.031	0.34	0.643
hsa-miR-218	hsa-miR-183	0	0.357	0.6426
hsa-miR-135a	hsa-miR-222	0.064	0.321	0.6418
hsa-miR-372	hsa-miR-146a	0.035	0.337	0.6416
hsa-miR-320	hsa-miR-20a	0.035	0.337	0.6416
hsa-miR-181b	hsa-miR-19b	0.026	0.342	0.6416
hsa-miR-22	hsa-miR-30d	0.042	0.333	0.6414
hsa-miR-195	hsa-miR-141	0.042	0.333	0.6414
hsa-miR-27a	hsa-miR-200b	0.022	0.344	0.6412
hsa-miR-192	hsa-miR-126	0.068	0.318	0.6404
hsa-miR-429	hsa-miR-126	0.068	0.318	0.6404
hsa-miR-20b	hsa-miR-146a	0.012	0.349	0.6402
hsa-miR-7	hsa-miR-223	0.1	0.3	0.64
hsa-miR-7	hsa-miR-155	0.06	0.322	0.6396
hsa-miR-218	hsa-miR-30b	0.04	0.333	0.6394
hsa-miR-183	hsa-miR-214	0.031	0.338	0.6394
hsa-miR-182	hsa-miR-15a	0.065	0.319	0.6392
hsa-miR-93	hsa-miR-22	0.018	0.345	0.639
hsa-miR-148a	hsa-miR-183	0.018	0.345	0.639
hsa-miR-181a	hsa-miR-15a	0.052	0.326	0.6388
hsa-miR-10a	hsa-let-7c	0.095	0.302	0.6386
hsa-miR-107	hsa-miR-98	0.075	0.313	0.6384
hsa-miR-98	hsa-miR-141	0.075	0.313	0.6384
hsa-miR-34a	hsa-miR-124	0.012	0.348	0.6384
hsa-miR-130a	hsa-miR-21	0.019	0.344	0.6382
hsa-miR-98	hsa-miR-29b	0.06	0.321	0.6378
hsa-miR-320	hsa-miR-143	0.013	0.347	0.6376
hsa-miR-96	hsa-miR-181a	0.013	0.347	0.6376
hsa-miR-27a	hsa-miR-21	0.038	0.333	0.6374
hsa-miR-96	hsa-miR-205	0.092	0.303	0.6374
hsa-miR-26a	hsa-miR-30	0.011	0.348	0.6374
hsa-miR-148a	hsa-miR-1	0.018	0.344	0.6372
hsa-miR-142-5p	hsa-miR-23b	0	0.354	0.6372
hsa-miR-20b	hsa-miR-181b	0	0.354	0.6372
hsa-miR-137	hsa-miR-20a	0.043	0.33	0.637
hsa-miR-23b	hsa-miR-145	0.03	0.337	0.6366
hsa-miR-198	hsa-miR-200a	0.037	0.333	0.6364
hsa-miR-183	hsa-miR-34a	0.089	0.304	0.6362
hsa-miR-15b	hsa-let-7a	0.06	0.32	0.636
hsa-miR-96	hsa-miR-16	0.049	0.326	0.6358
hsa-let-7f	hsa-miR-143	0.045	0.328	0.6354
hsa-miR-223	hsa-miR-27b	0.045	0.328	0.6354
hsa-miR-30	hsa-miR-29c	0.036	0.333	0.6354
hsa-miR-24	hsa-miR-101	0.027	0.338	0.6354
hsa-miR-26a	hsa-miR-29a	0.027	0.338	0.6354
hsa-miR-150	hsa-miR-1	0.043	0.329	0.6352
hsa-miR-22	hsa-let-7c	0.043	0.329	0.6352
hsa-miR-98	hsa-miR-181a	0.043	0.329	0.6352
hsa-miR-372	hsa-miR-223	0.016	0.344	0.6352
hsa-miR-107	hsa-miR-125b	0.041	0.33	0.635
hsa-miR-223	hsa-let-7c	0.068	0.315	0.635
hsa-miR-22	hsa-miR-96	0.063	0.317	0.6336
hsa-miR-10a	hsa-miR-20a	0.025	0.338	0.6334
hsa-miR-130b	hsa-miR-148a	0.115	0.288	0.6334
hsa-miR-106b	hsa-miR-25	0.167	0.259	0.6332
hsa-miR-107	hsa-let-7a	0.048	0.325	0.633
hsa-miR-7	hsa-miR-23a	0.033	0.333	0.6324
hsa-miR-17-5p	hsa-miR-198	0.033	0.333	0.6324
hsa-miR-200a	hsa-miR-182	0.015	0.343	0.6324
hsa-miR-195	hsa-miR-125b	0.065	0.315	0.632
hsa-miR-138	hsa-miR-200a	0.02	0.34	0.632
hsa-miR-429	hsa-miR-96	0.054	0.321	0.6318
hsa-miR-429	hsa-miR-26a	0.054	0.321	0.6318
hsa-miR-22	hsa-miR-25	0.054	0.321	0.6318
hsa-miR-135a	hsa-miR-145	0.045	0.326	0.6318
hsa-miR-138	hsa-miR-155	0.039	0.329	0.6312
hsa-miR-126	hsa-miR-148a	0.019	0.34	0.631
hsa-miR-138	hsa-miR-183	0.019	0.34	0.631
hsa-miR-429	hsa-miR-125b	0.024	0.337	0.6306
hsa-miR-223	hsa-miR-124	0.022	0.338	0.6304
hsa-miR-142-3p	hsa-miR-9	0.011	0.344	0.6302
hsa-miR-23a	hsa-miR-30	0.011	0.344	0.6302
hsa-miR-138	hsa-miR-221	0.023	0.337	0.6296
hsa-miR-320	hsa-miR-146a	0.023	0.337	0.6296
hsa-miR-30	hsa-miR-29a	0.023	0.337	0.6296
hsa-miR-203	hsa-miR-181a	0.014	0.342	0.6296
hsa-miR-320	hsa-miR-24	0.048	0.323	0.6294
hsa-miR-223	hsa-miR-27a	0.03	0.333	0.6294
hsa-miR-133b	hsa-miR-133a	0.629	0	0.629
hsa-miR-192	hsa-miR-138	0.071	0.31	0.629
hsa-miR-125b	hsa-let-7b	0.071	0.31	0.629
hsa-miR-30c	hsa-miR-124	0.013	0.342	0.6286
hsa-miR-205	hsa-miR-29c	0.013	0.342	0.6286
hsa-miR-195	hsa-miR-221	0.056	0.318	0.6284
hsa-miR-98	hsa-miR-16	0.038	0.328	0.6284
hsa-miR-142-5p	hsa-miR-32	0.018	0.339	0.6282
hsa-miR-23b	hsa-miR-125b	0.072	0.309	0.6282
hsa-miR-29a	hsa-miR-16	0.016	0.34	0.628
hsa-miR-200a	hsa-miR-15a	0.023	0.336	0.6278
hsa-miR-192	hsa-miR-22	0.067	0.311	0.6268
hsa-miR-26b	hsa-miR-150	0.063	0.313	0.6264
hsa-miR-152	hsa-miR-181a	0.016	0.339	0.6262
hsa-miR-30d	hsa-miR-141	0.032	0.33	0.626
hsa-miR-181a	hsa-miR-124	0.021	0.336	0.6258
hsa-miR-152	hsa-miR-146a	0.012	0.341	0.6258
hsa-miR-132	hsa-miR-30c	0.042	0.324	0.6252
hsa-miR-183	hsa-miR-30c	0.042	0.324	0.6252
hsa-miR-142-3p	hsa-miR-16	0.029	0.331	0.6248
hsa-miR-20b	hsa-miR-1	0.018	0.337	0.6246
hsa-miR-26b	hsa-miR-205	0.039	0.325	0.624
hsa-miR-150	hsa-miR-26a	0.06	0.313	0.6234
hsa-miR-17-5p	hsa-miR-30b	0.038	0.325	0.623
hsa-miR-19b	hsa-miR-15b	0.011	0.34	0.623
hsa-miR-142-5p	hsa-miR-122	0	0.346	0.6228
hsa-miR-181c	hsa-miR-21	0.034	0.327	0.6226
hsa-miR-203	hsa-miR-137	0.055	0.315	0.622
hsa-miR-30d	hsa-miR-30b	0.485	0.076	0.6218
hsa-miR-148a	hsa-miR-29b	0.053	0.316	0.6218
hsa-miR-106b	hsa-miR-34a	0.035	0.326	0.6218
hsa-miR-200a	hsa-miR-23a	0.031	0.328	0.6214
hsa-let-7d	hsa-let-7e	0.436	0.103	0.6214
hsa-miR-192	hsa-let-7a	0.076	0.303	0.6214
hsa-miR-128a	hsa-miR-20a	0.036	0.325	0.621
hsa-miR-32	hsa-miR-222	0.036	0.325	0.621
hsa-miR-142-5p	hsa-miR-106b	0	0.345	0.621
hsa-miR-25	hsa-miR-221	0.068	0.307	0.6206
hsa-miR-181a	hsa-miR-34a	0.068	0.307	0.6206
hsa-miR-17-5p	hsa-miR-25	0.05	0.317	0.6206
hsa-miR-198	hsa-miR-23b	0.03	0.328	0.6204
hsa-miR-10a	hsa-miR-155	0.06	0.311	0.6198
hsa-miR-373	hsa-miR-200c	0.031	0.327	0.6196
hsa-miR-23b	hsa-miR-200c	0.02	0.333	0.6194
hsa-let-7i	hsa-miR-98	0.405	0.119	0.6192
hsa-miR-17-5p	hsa-miR-101	0.072	0.304	0.6192
hsa-let-7f	hsa-let-7i	0.455	0.091	0.6188
hsa-miR-152	hsa-miR-20a	0.012	0.337	0.6186
hsa-miR-29a	hsa-miR-141	0.012	0.337	0.6186
hsa-miR-200a	hsa-miR-34a	0.064	0.308	0.6184
hsa-miR-16-1	hsa-miR-128a	0.019	0.333	0.6184
hsa-miR-101	hsa-miR-29c	0.026	0.329	0.6182
hsa-miR-19a	hsa-miR-222	0.06	0.31	0.618
hsa-miR-150	hsa-miR-34a	0.06	0.31	0.618
hsa-miR-107	hsa-miR-34a	0.011	0.337	0.6176
hsa-miR-192	hsa-miR-152	0.045	0.318	0.6174
hsa-miR-106b	hsa-miR-200a	0.018	0.333	0.6174
hsa-miR-126	hsa-let-7c	0.043	0.319	0.6172
hsa-miR-22	hsa-let-7b	0.043	0.319	0.6172
hsa-miR-24	hsa-miR-23a	0.088	0.294	0.6172
hsa-miR-96	hsa-miR-30	0.023	0.33	0.617
hsa-miR-16-1	hsa-miR-126	0.102	0.286	0.6168
hsa-miR-150	hsa-miR-181a	0.062	0.308	0.6164
hsa-miR-26a	hsa-miR-15a	0.051	0.314	0.6162
hsa-miR-138	hsa-miR-141	0.042	0.319	0.6162
hsa-miR-122	hsa-miR-20a	0.024	0.329	0.6162
hsa-miR-20b	hsa-miR-34a	0.024	0.329	0.6162
hsa-miR-198	hsa-miR-30b	0.038	0.321	0.6158
hsa-miR-148a	hsa-miR-29a	0.016	0.333	0.6154
hsa-miR-96	hsa-miR-9	0.051	0.313	0.6144
hsa-miR-126	hsa-miR-137	0.015	0.333	0.6144
hsa-miR-106b	hsa-miR-1	0.036	0.321	0.6138
hsa-miR-203	hsa-miR-195	0.036	0.321	0.6138
hsa-miR-192	hsa-miR-142-3p	0.07	0.302	0.6136
hsa-miR-203	hsa-miR-30d	0.05	0.313	0.6134
hsa-miR-16-1	hsa-miR-29a	0.032	0.323	0.6134
hsa-miR-126	hsa-miR-29a	0.032	0.323	0.6134
hsa-miR-22	hsa-miR-26b	0.032	0.323	0.6134
hsa-let-7i	hsa-let-7g	0.5	0.063	0.6134
hsa-miR-183	hsa-miR-181a	0.082	0.295	0.613
hsa-miR-200a	hsa-miR-124	0.008	0.336	0.6128
hsa-miR-16-1	hsa-miR-182	0.078	0.297	0.6126
hsa-miR-142-3p	hsa-miR-183	0.058	0.308	0.6124
hsa-miR-183	hsa-miR-15a	0.031	0.323	0.6124
hsa-miR-23a	hsa-miR-29c	0.013	0.333	0.6124
hsa-miR-152	hsa-miR-126	0	0.34	0.612
hsa-miR-192	hsa-miR-106b	0.061	0.306	0.6118
hsa-miR-107	hsa-miR-1	0.023	0.327	0.6116
hsa-miR-32	hsa-miR-155	0.012	0.333	0.6114
hsa-miR-24	hsa-miR-30d	0.066	0.303	0.6114
hsa-miR-203	hsa-miR-29c	0.028	0.324	0.6112
hsa-miR-135a	hsa-let-7a	0.026	0.325	0.611
hsa-miR-126	hsa-miR-98	0.105	0.281	0.6108
hsa-miR-182	hsa-miR-34a	0.042	0.316	0.6108
hsa-miR-137	hsa-miR-9	0.04	0.317	0.6106
hsa-miR-93	hsa-miR-200b	0.011	0.333	0.6104
hsa-miR-138	hsa-miR-30	0.027	0.324	0.6102
hsa-miR-142-5p	hsa-miR-1	0	0.339	0.6102
hsa-miR-192	hsa-miR-26b	0	0.339	0.6102
hsa-miR-30c	hsa-miR-1	0.034	0.32	0.61
hsa-miR-106b	hsa-miR-9	0.01	0.333	0.6094
hsa-miR-98	hsa-let-7b	0.233	0.209	0.6092
hsa-miR-320	hsa-miR-155	0.031	0.321	0.6088
hsa-miR-133a	hsa-miR-200b	0.022	0.326	0.6088
hsa-miR-137	hsa-miR-155	0.029	0.322	0.6086
hsa-miR-372	hsa-miR-221	0.092	0.287	0.6086
hsa-miR-192	hsa-miR-17-5p	0.083	0.292	0.6086
hsa-miR-7	hsa-miR-30	0.043	0.314	0.6082
hsa-miR-26a	hsa-miR-181a	0.041	0.315	0.608
hsa-miR-24	hsa-miR-30b	0.037	0.317	0.6076
hsa-miR-20b	hsa-miR-142-3p	0.019	0.327	0.6076
hsa-miR-372	hsa-miR-205	0.056	0.306	0.6068
hsa-miR-29c	hsa-miR-15a	0.029	0.321	0.6068
hsa-miR-10a	hsa-miR-24	0.074	0.296	0.6068
hsa-miR-96	hsa-miR-15a	0.036	0.317	0.6066
hsa-miR-135a	hsa-miR-22	0.018	0.327	0.6066
hsa-miR-22	hsa-miR-128a	0.018	0.327	0.6066
hsa-miR-30d	hsa-miR-1	0.016	0.328	0.6064
hsa-miR-218	hsa-miR-214	0.016	0.328	0.6064
hsa-miR-181a	hsa-miR-30b	0.048	0.31	0.606
hsa-miR-29b	hsa-let-7b	0.051	0.308	0.6054
hsa-miR-122	hsa-miR-10a	0.042	0.313	0.6054
hsa-miR-218	hsa-miR-125b	0.011	0.33	0.605
hsa-miR-23a	hsa-miR-15a	0.021	0.324	0.6042
hsa-miR-23a	hsa-let-7a	0.046	0.31	0.604
hsa-miR-107	hsa-miR-20a	0.044	0.311	0.6038
hsa-miR-98	hsa-miR-1	0.017	0.326	0.6038
hsa-miR-122	hsa-miR-107	0.033	0.317	0.6036
hsa-miR-138	hsa-miR-203	0.033	0.317	0.6036
hsa-miR-372	hsa-miR-20b	0.229	0.208	0.6034
hsa-miR-223	hsa-let-7b	0.04	0.313	0.6034
hsa-miR-200a	hsa-let-7c	0.029	0.319	0.6032
hsa-miR-7	hsa-miR-200b	0.065	0.299	0.6032
hsa-miR-200a	hsa-miR-30b	0.027	0.32	0.603
hsa-miR-192	hsa-miR-125b	0.063	0.3	0.603
hsa-miR-106b	hsa-miR-29c	0.03	0.318	0.6024
hsa-miR-132	hsa-miR-23b	0.03	0.318	0.6024
hsa-miR-122	hsa-miR-125b	0.058	0.302	0.6016
hsa-miR-198	hsa-miR-29b	0.038	0.313	0.6014
hsa-miR-200a	hsa-miR-30	0.041	0.311	0.6008
hsa-miR-429	hsa-miR-98	0.057	0.302	0.6006
hsa-miR-10a	hsa-miR-17-5p	0.057	0.302	0.6006
hsa-miR-17-5p	hsa-miR-107	0.046	0.308	0.6004
hsa-miR-10a	hsa-miR-125b	0.035	0.314	0.6002
hsa-miR-101	hsa-miR-16	0.026	0.319	0.6002
hsa-miR-10a	hsa-miR-181b	0.051	0.305	0.6
hsa-miR-182	hsa-miR-29b	0.033	0.315	0.6
hsa-miR-30c	hsa-miR-141	0.033	0.315	0.6
hsa-miR-135a	hsa-miR-20a	0.036	0.313	0.5994
hsa-miR-429	hsa-miR-320	0	0.333	0.5994
hsa-miR-20b	hsa-miR-29c	0	0.333	0.5994
hsa-miR-200a	hsa-miR-19b	0	0.333	0.5994
hsa-miR-148a	hsa-miR-29c	0	0.333	0.5994
hsa-miR-107	hsa-miR-29c	0	0.333	0.5994
hsa-miR-320	hsa-let-7a	0.079	0.289	0.5992
hsa-miR-148a	hsa-miR-214	0.048	0.306	0.5988
hsa-miR-19b	hsa-miR-9	0.01	0.327	0.5986
hsa-miR-17-5p	hsa-miR-19a	0.051	0.304	0.5982
hsa-miR-218	hsa-let-7a	0.013	0.325	0.598
hsa-miR-30c	hsa-miR-9	0.038	0.311	0.5978
hsa-miR-214	hsa-miR-98	0.057	0.3	0.597
hsa-miR-200a	hsa-miR-96	0.066	0.295	0.597
hsa-miR-142-5p	hsa-miR-135a	0.019	0.321	0.5968
hsa-miR-152	hsa-miR-22	0.019	0.321	0.5968
hsa-miR-10a	hsa-miR-29c	0.017	0.322	0.5966
hsa-miR-10a	hsa-miR-148a	0.02	0.32	0.596
hsa-miR-130a	hsa-miR-206	0.054	0.301	0.5958
hsa-miR-27b	hsa-miR-29b	0.023	0.318	0.5954
hsa-miR-23a	hsa-miR-141	0.023	0.318	0.5954
hsa-miR-192	hsa-miR-135a	0.021	0.319	0.5952
hsa-miR-130b	hsa-miR-206	0.021	0.319	0.5952
hsa-miR-106b	hsa-let-7a	0.064	0.295	0.595
hsa-miR-20b	hsa-let-7a	0.026	0.316	0.5948
hsa-miR-126	hsa-miR-373	0.031	0.313	0.5944
hsa-miR-214	hsa-miR-181a	0.027	0.315	0.594
hsa-miR-17-5p	hsa-miR-182	0.072	0.29	0.594
hsa-miR-107	hsa-miR-181b	0.072	0.29	0.594
hsa-miR-205	hsa-miR-29a	0.025	0.316	0.5938
hsa-miR-29b	hsa-miR-124	0.032	0.312	0.5936
hsa-miR-320	hsa-miR-206	0.032	0.312	0.5936
hsa-miR-25	hsa-miR-125b	0.032	0.312	0.5936
hsa-miR-27a	hsa-miR-155	0.03	0.313	0.5934
hsa-miR-106b	hsa-miR-29a	0.03	0.313	0.5934
hsa-miR-25	hsa-miR-29b	0.037	0.309	0.5932
hsa-miR-182	hsa-miR-30	0.033	0.311	0.5928
hsa-miR-218	hsa-miR-98	0.033	0.311	0.5928
hsa-miR-135a	hsa-miR-141	0.04	0.307	0.5926
hsa-miR-96	hsa-miR-26a	0.04	0.307	0.5926
hsa-miR-192	hsa-miR-34a	0.085	0.282	0.5926
hsa-miR-138	hsa-miR-132	0.038	0.308	0.5924
hsa-miR-128a	hsa-miR-132	0.036	0.309	0.5922
hsa-miR-24	hsa-let-7b	0.072	0.289	0.5922
hsa-miR-10a	hsa-miR-218	0.041	0.306	0.5918
hsa-miR-20b	hsa-miR-16	0.023	0.316	0.5918
hsa-miR-128a	hsa-miR-221	0.011	0.322	0.5906
hsa-miR-25	hsa-miR-181b	0.045	0.303	0.5904
hsa-miR-132	hsa-miR-27a	0	0.328	0.5904
hsa-miR-218	hsa-miR-24	0	0.328	0.5904
hsa-miR-429	hsa-miR-135a	0.043	0.304	0.5902
hsa-miR-25	hsa-miR-16	0.016	0.319	0.5902
hsa-miR-16-1	hsa-miR-107	0.05	0.3	0.59
hsa-miR-16-1	hsa-miR-29c	0.05	0.3	0.59
hsa-miR-148a	hsa-miR-15b	0.012	0.321	0.5898
hsa-miR-130b	hsa-miR-143	0.013	0.32	0.589
hsa-miR-93	hsa-miR-16-1	0	0.327	0.5886
hsa-miR-20b	hsa-miR-15b	0.025	0.313	0.5884
hsa-miR-135a	hsa-miR-200a	0.059	0.294	0.5882
hsa-miR-19b	hsa-miR-1	0.023	0.314	0.5882
hsa-miR-203	hsa-miR-124	0.014	0.319	0.5882
hsa-miR-429	hsa-miR-29b	0.014	0.319	0.5882
hsa-miR-372	hsa-miR-181b	0.014	0.319	0.5882
hsa-miR-22	hsa-miR-101	0.014	0.319	0.5882
hsa-miR-128a	hsa-miR-30	0.026	0.312	0.5876
hsa-miR-7	hsa-miR-200a	0.067	0.289	0.5872
hsa-let-7f	hsa-miR-21	0.02	0.315	0.587
hsa-miR-372	hsa-miR-24	0.065	0.29	0.587
hsa-miR-132	hsa-miR-30d	0.027	0.311	0.5868
hsa-miR-192	hsa-miR-214	0.018	0.316	0.5868
hsa-miR-130a	hsa-miR-20a	0.034	0.307	0.5866
hsa-miR-27a	hsa-miR-181b	0.028	0.31	0.586
hsa-miR-200a	hsa-miR-1	0.019	0.315	0.586
hsa-miR-27a	hsa-miR-29b	0.035	0.306	0.5858
hsa-miR-30d	hsa-miR-16	0.026	0.311	0.5858
hsa-miR-372	hsa-miR-22	0.071	0.286	0.5858
hsa-miR-107	hsa-miR-96	0.071	0.286	0.5858
hsa-miR-30d	hsa-miR-29b	0.042	0.302	0.5856
hsa-miR-29c	hsa-miR-34a	0.069	0.287	0.5856
hsa-miR-183	hsa-miR-29b	0.038	0.304	0.5852
hsa-miR-126	hsa-let-7f	0.02	0.314	0.5852
hsa-miR-373	hsa-miR-145	0.02	0.314	0.5852
hsa-miR-96	hsa-miR-29b	0.011	0.319	0.5852
hsa-miR-150	hsa-miR-124	0.007	0.321	0.5848
hsa-miR-182	hsa-miR-181a	0.039	0.303	0.5844
hsa-miR-98	hsa-miR-200c	0.021	0.313	0.5844
hsa-miR-106b	hsa-miR-181b	0.045	0.299	0.5832
hsa-miR-142-5p	hsa-miR-182	0	0.324	0.5832
hsa-miR-22	hsa-miR-30c	0.043	0.3	0.583
hsa-miR-106b	hsa-miR-183	0.034	0.305	0.583
hsa-miR-142-3p	hsa-miR-203	0.086	0.276	0.5828
hsa-miR-320	hsa-miR-223	0.032	0.306	0.5828
hsa-miR-96	hsa-miR-125b	0.03	0.307	0.5826
hsa-miR-30c	hsa-miR-181a	0.051	0.295	0.582
hsa-miR-195	hsa-miR-30	0.031	0.306	0.5818
hsa-miR-130a	hsa-miR-24	0.047	0.297	0.5816
hsa-miR-16-1	hsa-miR-135a	0.038	0.302	0.5816
hsa-miR-126	hsa-miR-135a	0.038	0.302	0.5816
hsa-miR-150	hsa-miR-30	0.025	0.309	0.5812
hsa-miR-181b	hsa-miR-30	0.023	0.31	0.581
hsa-miR-29c	hsa-miR-1	0.023	0.31	0.581
hsa-miR-126	hsa-miR-30d	0.014	0.315	0.581
hsa-miR-27b	hsa-miR-181a	0.014	0.315	0.581
hsa-miR-143	hsa-miR-27a	0.026	0.308	0.5804
hsa-miR-372	hsa-miR-16	0.051	0.294	0.5802
hsa-miR-135a	hsa-miR-26b	0.049	0.295	0.58
hsa-miR-429	hsa-miR-17-5p	0.04	0.3	0.58
hsa-miR-30b	hsa-miR-29b	0.04	0.3	0.58
hsa-miR-30c	hsa-miR-16	0.036	0.302	0.5796
hsa-miR-429	hsa-let-7d	0.043	0.298	0.5794
hsa-miR-148a	hsa-miR-16	0.034	0.303	0.5794
hsa-miR-183	hsa-miR-107	0.016	0.313	0.5794
hsa-miR-122	hsa-miR-205	0.061	0.288	0.5794
hsa-miR-142-3p	hsa-miR-101	0.015	0.313	0.5784
hsa-miR-195	hsa-miR-34a	0.049	0.294	0.5782
hsa-miR-214	hsa-let-7b	0.029	0.305	0.578
hsa-miR-128a	hsa-miR-206	0.011	0.315	0.578
hsa-miR-142-5p	hsa-miR-198	0	0.321	0.5778
hsa-miR-142-3p	hsa-miR-148a	0	0.321	0.5778
hsa-miR-26b	hsa-miR-320	0.063	0.286	0.5778
hsa-miR-372	hsa-miR-93	0.111	0.259	0.5772
hsa-miR-181c	hsa-miR-222	0.039	0.299	0.5772
hsa-let-7c	hsa-miR-125b	0.058	0.288	0.5764
hsa-miR-200a	hsa-miR-30c	0.029	0.304	0.5762
hsa-miR-101	hsa-miR-141	0.045	0.295	0.576
hsa-miR-192	hsa-miR-15b	0	0.32	0.576
hsa-miR-135a	hsa-miR-223	0.07	0.281	0.5758
hsa-miR-198	hsa-miR-181b	0.03	0.303	0.5754
hsa-miR-19a	hsa-miR-200c	0.066	0.283	0.5754
hsa-miR-205	hsa-let-7b	0.046	0.294	0.5752
hsa-miR-130b	hsa-miR-21	0.026	0.305	0.575
hsa-miR-93	hsa-miR-21	0.026	0.305	0.575
hsa-miR-22	hsa-miR-320	0.017	0.31	0.575
hsa-let-7e	hsa-miR-200b	0.024	0.306	0.5748
hsa-miR-429	hsa-miR-26b	0.018	0.309	0.5742
hsa-miR-15b	hsa-miR-29c	0	0.319	0.5742
hsa-miR-23b	hsa-miR-34a	0.032	0.301	0.5738
hsa-miR-142-3p	hsa-let-7a	0.055	0.288	0.5734
hsa-miR-192	hsa-miR-223	0.019	0.308	0.5734
hsa-miR-20b	hsa-miR-200a	0.019	0.308	0.5734
hsa-let-7e	hsa-miR-200a	0.019	0.308	0.5734
hsa-miR-142-5p	hsa-miR-29c	0.033	0.3	0.573
hsa-miR-106b	hsa-miR-198	0.033	0.3	0.573
hsa-miR-130a	hsa-miR-200b	0.033	0.3	0.573
hsa-miR-214	hsa-miR-15b	0.033	0.3	0.573
hsa-miR-23b	hsa-miR-9	0.072	0.278	0.5724
hsa-miR-150	hsa-miR-15b	0.036	0.298	0.5724
hsa-miR-142-3p	hsa-miR-23a	0	0.318	0.5724
hsa-miR-200a	hsa-miR-137	0	0.318	0.5724
hsa-miR-200a	hsa-miR-15b	0.025	0.304	0.5722
hsa-miR-218	hsa-miR-16	0.023	0.305	0.572
hsa-miR-93	hsa-miR-19b	0.046	0.292	0.5716
hsa-miR-200a	hsa-miR-101	0.046	0.292	0.5716
hsa-miR-218	hsa-miR-182	0.015	0.309	0.5712
hsa-miR-183	hsa-miR-23a	0.015	0.309	0.5712
hsa-miR-26a	hsa-miR-30b	0.047	0.291	0.5708
hsa-miR-152	hsa-miR-145	0.011	0.311	0.5708
hsa-miR-19a	hsa-miR-145	0.018	0.307	0.5706
hsa-miR-98	hsa-miR-124	0	0.317	0.5706
hsa-miR-183	hsa-miR-124	0.007	0.313	0.5704
hsa-miR-133a	hsa-miR-221	0.021	0.305	0.57
hsa-miR-23b	hsa-miR-20a	0.021	0.305	0.57
hsa-miR-30c	hsa-let-7a	0.055	0.286	0.5698
hsa-miR-126	hsa-let-7d	0.037	0.296	0.5698
hsa-miR-30d	hsa-miR-9	0.037	0.296	0.5698
hsa-miR-192	hsa-miR-124	0.008	0.312	0.5696
hsa-miR-198	hsa-miR-107	0.015	0.308	0.5694
hsa-miR-148a	hsa-miR-96	0.015	0.308	0.5694
hsa-miR-429	hsa-miR-20b	0.022	0.304	0.5692
hsa-miR-182	hsa-miR-373	0.038	0.295	0.569
hsa-miR-96	hsa-miR-101	0.038	0.295	0.569
hsa-miR-223	hsa-miR-96	0.029	0.3	0.569
hsa-miR-152	hsa-miR-200c	0.011	0.31	0.569
hsa-miR-98	hsa-miR-150	0.063	0.281	0.5688
hsa-miR-198	hsa-miR-30c	0.027	0.301	0.5688
hsa-miR-181b	hsa-miR-29a	0.027	0.301	0.5688
hsa-miR-19b	hsa-miR-34a	0.032	0.298	0.5684
hsa-miR-98	hsa-miR-34a	0.057	0.284	0.5682
hsa-miR-22	hsa-miR-138	0.039	0.294	0.5682
hsa-miR-30	hsa-miR-124	0.019	0.305	0.568
hsa-miR-142-3p	hsa-miR-1	0.044	0.291	0.5678
hsa-miR-10a	hsa-let-7a	0.042	0.292	0.5676
hsa-miR-107	hsa-miR-26a	0.042	0.292	0.5676
hsa-miR-214	hsa-miR-29b	0.022	0.303	0.5674
hsa-miR-106b	hsa-miR-182	0.072	0.275	0.567
hsa-miR-98	hsa-miR-181b	0.072	0.275	0.567
hsa-miR-93	hsa-miR-143	0	0.315	0.567
hsa-miR-27b	hsa-miR-29c	0	0.315	0.567
hsa-miR-181a	hsa-miR-30	0.023	0.302	0.5666
hsa-miR-29a	hsa-miR-1	0.023	0.302	0.5666
hsa-miR-16-1	hsa-miR-30b	0.054	0.284	0.5652
hsa-miR-20b	hsa-miR-198	0.018	0.304	0.5652
hsa-miR-183	hsa-miR-96	0.079	0.27	0.565
hsa-miR-372	hsa-miR-125b	0.043	0.29	0.565
hsa-miR-17-5p	hsa-miR-23a	0.043	0.29	0.565
hsa-miR-26b	hsa-miR-107	0.043	0.29	0.565
hsa-miR-107	hsa-miR-29a	0.014	0.306	0.5648
hsa-miR-24	hsa-miR-373	0.014	0.306	0.5648
hsa-miR-192	hsa-miR-96	0.073	0.273	0.5644
hsa-miR-192	hsa-miR-9	0.037	0.293	0.5644
hsa-miR-372	hsa-miR-29b	0.037	0.293	0.5644
hsa-let-7g	hsa-miR-200b	0.037	0.293	0.5644
hsa-miR-150	hsa-miR-15a	0.062	0.279	0.5642
hsa-miR-98	hsa-miR-20a	0.044	0.289	0.5642
hsa-miR-98	hsa-miR-15a	0.044	0.289	0.5642
hsa-miR-17-5p	hsa-miR-30d	0.026	0.299	0.5642
hsa-miR-205	hsa-miR-30b	0.022	0.301	0.5638
hsa-miR-122	hsa-miR-16	0.029	0.297	0.5636
hsa-miR-372	hsa-miR-145	0.054	0.283	0.5634
hsa-let-7c	hsa-miR-29b	0.032	0.295	0.563
hsa-miR-34a	hsa-miR-1	0.032	0.295	0.563
hsa-miR-26a	hsa-miR-101	0.066	0.276	0.5628
hsa-miR-182	hsa-miR-1	0.065	0.276	0.5618
hsa-miR-372	hsa-miR-141	0.038	0.291	0.5618
hsa-let-7g	hsa-miR-21	0.027	0.297	0.5616
hsa-miR-203	hsa-miR-373	0.027	0.297	0.5616
hsa-miR-205	hsa-miR-34a	0.041	0.289	0.5612
hsa-miR-218	hsa-miR-1	0.012	0.305	0.561
hsa-miR-24	hsa-miR-26a	0.028	0.296	0.5608
hsa-miR-138	hsa-miR-205	0.062	0.277	0.5606
hsa-miR-198	hsa-miR-181a	0.015	0.303	0.5604
hsa-miR-150	hsa-miR-29b	0.049	0.284	0.5602
hsa-miR-320	hsa-miR-145	0.011	0.305	0.56
hsa-miR-126	hsa-miR-26b	0.05	0.283	0.5594
hsa-miR-106b	hsa-miR-19b	0.075	0.269	0.5592
hsa-miR-122	hsa-miR-29b	0.039	0.289	0.5592
hsa-miR-128a	hsa-let-7a	0.039	0.289	0.5592
hsa-miR-16-1	hsa-miR-142-3p	0.082	0.265	0.559
hsa-miR-93	hsa-miR-17-5p	0.053	0.281	0.5588
hsa-miR-10a	hsa-miR-98	0.053	0.281	0.5588
hsa-miR-135a	hsa-miR-17-5p	0.053	0.281	0.5588
hsa-miR-25	hsa-let-7a	0.051	0.282	0.5586
hsa-miR-32	hsa-miR-200c	0.011	0.304	0.5582
hsa-miR-130b	hsa-miR-130a	0.333	0.125	0.558
hsa-let-7b	hsa-miR-15a	0.036	0.29	0.558
hsa-miR-7	hsa-miR-22	0.087	0.261	0.5568
hsa-miR-20b	hsa-miR-148a	0.038	0.288	0.5564
hsa-miR-218	hsa-miR-148a	0.038	0.288	0.5564
hsa-miR-372	hsa-miR-30	0.038	0.288	0.5564
hsa-miR-142-3p	hsa-miR-34a	0.038	0.288	0.5564
hsa-miR-30d	hsa-miR-29c	0.038	0.288	0.5564
hsa-miR-23a	hsa-miR-1	0.029	0.293	0.5564
hsa-miR-93	hsa-miR-126	0	0.309	0.5562
hsa-let-7c	hsa-miR-29c	0	0.309	0.5562
hsa-miR-128a	hsa-miR-155	0.019	0.298	0.5554
hsa-miR-138	hsa-miR-1	0.019	0.298	0.5554
hsa-miR-26b	hsa-miR-29b	0.047	0.282	0.5546
hsa-miR-195	hsa-miR-29b	0.02	0.297	0.5546
hsa-miR-23b	hsa-miR-181b	0.027	0.293	0.5544
hsa-miR-16-1	hsa-miR-25	0.018	0.298	0.5544
hsa-miR-126	hsa-miR-320	0.018	0.298	0.5544
hsa-miR-198	hsa-miR-124	0.007	0.304	0.5542
hsa-miR-16-1	hsa-miR-27b	0.032	0.29	0.554
hsa-miR-192	hsa-miR-30b	0.014	0.3	0.554
hsa-miR-107	hsa-miR-16	0.111	0.246	0.5538
hsa-miR-218	hsa-miR-29b	0.039	0.286	0.5538
hsa-miR-223	hsa-miR-19a	0.012	0.301	0.5538
hsa-miR-372	hsa-miR-15a	0.046	0.282	0.5536
hsa-miR-26b	hsa-miR-34a	0.033	0.289	0.5532
hsa-miR-25	hsa-miR-155	0.031	0.29	0.553
hsa-miR-148a	hsa-miR-19b	0.047	0.281	0.5528
hsa-miR-96	hsa-miR-34a	0.043	0.283	0.5524
hsa-miR-429	hsa-miR-34a	0.041	0.284	0.5522
hsa-miR-23a	hsa-miR-29a	0.041	0.284	0.5522
hsa-miR-152	hsa-miR-183	0.019	0.296	0.5518
hsa-miR-93	hsa-miR-222	0.051	0.278	0.5514
hsa-miR-192	hsa-miR-15a	0.042	0.283	0.5514
hsa-miR-122	hsa-miR-181b	0.049	0.279	0.5512
hsa-miR-218	hsa-miR-29a	0.049	0.279	0.5512
hsa-miR-27a	hsa-miR-145	0.031	0.289	0.5512
hsa-miR-128a	hsa-miR-141	0.013	0.299	0.5512
hsa-miR-183	hsa-miR-101	0.029	0.29	0.551
hsa-miR-29a	hsa-miR-15a	0.029	0.29	0.551
hsa-miR-19b	hsa-miR-30	0.011	0.3	0.551
hsa-let-7f	hsa-let-7e	0.405	0.081	0.5508
hsa-miR-27b	hsa-miR-9	0.063	0.271	0.5508
[truncated: 2,853 more rows]
